# Supplementary material for: Single-cell RNA sequencing for the identification of early-stage lung cancer biomarkers from circulating blood
Source: NPJ Genom Med. 2021 Oct 15;6:87. doi: 10.1038/s41525-021-00248-y (PMC8519939; doi:10.1038/s41525-021-00248-y)
Supplement: Supplementary file 2 — Supplementary Data 1 [file 41525_2021_248_MOESM2_ESM.xlsx]

## Sheet: Supplementary Data 1
Supplementary Data 1. List of the 2,655 DEGsa detected in Fluidigm 3'-end scRNA-seq dataset. aDifferentially expressed genes at least in one of the three cluster comparisons.
Gene name	Gene description	NCBI gene ID	Ensembl gene ID	Cluster 1 vs. 2 (FC at log2)	FDR-corrected p-value (-log2)	Cluster 1 vs. 3 (FC at log2)	FDR-corrected p-value (-log2)	Cluster 1 vs. 4 (FC at log2)	FDR-corrected p-value (-log2)
ABCC1	ATP binding cassette subfamily C member 1 [Source:HGNC Symbol;Acc:HGNC:51]	4363	ENSG00000103222	0	NA	0	NA	-1	31.5627
ABCC2	ATP binding cassette subfamily C member 2 [Source:HGNC Symbol;Acc:HGNC:53]	1244	ENSG00000023839	0	NA	-3.03	297.637	-3.06	104.838
ABCC3	ATP binding cassette subfamily C member 3 [Source:HGNC Symbol;Acc:HGNC:54]	8714	ENSG00000108846	0	NA	0	NA	-1.9	72.4138
ABCE1	ATP binding cassette subfamily E member 1 [Source:HGNC Symbol;Acc:HGNC:69]	6059	ENSG00000164163	0	NA	-1.45	154.655	0	NA
ABCG2	ATP binding cassette subfamily G member 2 (Junior blood group) [Source:HGNC Symbol;Acc:HGNC:74]	9429	ENSG00000118777	0	NA	-1.75	198.758	-1.68	58.8335
ABLIM1	actin binding LIM protein 1 [Source:HGNC Symbol;Acc:HGNC:78]	3983	ENSG00000099204	1	83.523	1.58	164.585	0	NA
AC016747.3	novel transcript	0	ENSG00000273302	-1.04	108.055	-1.11	115.832	0	NA
AC079250.1	ribosomal protein L18a (RPL18A) pseudogene	0	ENSG00000230979	0	NA	-1.15	270.299	0	NA
AC079922.2	novel transcript (FLJ42351)	0	ENSG00000237753	0	NA	-1.14	134.142	0	NA
AC090498.1	ribosomal protein L41 (RPL41) pseudogene	0	ENSG00000279483	0	NA	-1.43	241.157	0	NA
AC110749.1	ribosomal protein S20 pseudogene 35	0	ENSG00000244086	0	NA	-1.71	278.512	0	NA
ACAA2	acetyl-CoA acyltransferase 2 [Source:HGNC Symbol;Acc:HGNC:83]	10449	ENSG00000167315	0	NA	1.55	161.729	0	NA
ACADVL	acyl-CoA dehydrogenase very long chain [Source:HGNC Symbol;Acc:HGNC:92]	37	ENSG00000072778	0	NA	1.44	162.565	0	NA
ACAP2	ArfGAP with coiled-coil, ankyrin repeat and PH domains 2 [Source:HGNC Symbol;Acc:HGNC:16469]	23527	ENSG00000114331	0	NA	1.08	73.4019	0	NA
ACAT1	acetyl-CoA acetyltransferase 1 [Source:HGNC Symbol;Acc:HGNC:93]	38	ENSG00000075239	0	NA	-1.36	137.771	0	NA
ACD	ACD shelterin complex subunit and telomerase recruitment factor [Source:HGNC Symbol;Acc:HGNC:25070]	65057	ENSG00000102977	1.31	174.751	0	NA	0	NA
ACLY	ATP citrate lyase [Source:HGNC Symbol;Acc:HGNC:115]	47	ENSG00000131473	0	NA	0	NA	-1.29	49.227
ACOT7	acyl-CoA thioesterase 7 [Source:HGNC Symbol;Acc:HGNC:24157]	11332	ENSG00000097021	0	NA	-1.02	64.277	0	NA
ACOT9	acyl-CoA thioesterase 9 [Source:HGNC Symbol;Acc:HGNC:17152]	23597	ENSG00000123130	0	NA	-1.2	104.63	0	NA
ACP1	acid phosphatase 1 [Source:HGNC Symbol;Acc:HGNC:122]	52	ENSG00000143727	0	NA	-1.16	138.731	0	NA
ACP6	acid phosphatase 6, lysophosphatidic [Source:HGNC Symbol;Acc:HGNC:29609]	51205	ENSG00000162836	0	NA	1.33	174.458	0	NA
ACSL3	acyl-CoA synthetase long chain family member 3 [Source:HGNC Symbol;Acc:HGNC:3570]	2181	ENSG00000123983	0	NA	-1.2	108.634	0	NA
ACSL4	acyl-CoA synthetase long chain family member 4 [Source:HGNC Symbol;Acc:HGNC:3571]	2182	ENSG00000068366	1.07	93.3362	1	73.3145	0	NA
ACTR1A	actin related protein 1A [Source:HGNC Symbol;Acc:HGNC:167]	10121	ENSG00000138107	0	NA	-1.17	111.116	0	NA
ADA	adenosine deaminase [Source:HGNC Symbol;Acc:HGNC:186]	100	ENSG00000196839	-1.45	160.952	-1.54	167.61	0	NA
ADAM10	ADAM metallopeptidase domain 10 [Source:HGNC Symbol;Acc:HGNC:188]	102	ENSG00000137845	-1.29	132.026	2.06	323.612	0	NA
ADAM23	ADAM metallopeptidase domain 23 [Source:HGNC Symbol;Acc:HGNC:202]	8745	ENSG00000114948	1.27	209.271	0	NA	0	NA
ADAM28	ADAM metallopeptidase domain 28 [Source:HGNC Symbol;Acc:HGNC:206]	10863	ENSG00000042980	0	NA	1.75	392.049	0	NA
ADAM9	ADAM metallopeptidase domain 9 [Source:HGNC Symbol;Acc:HGNC:216]	8754	ENSG00000168615	0	NA	2.79	526.584	0	NA
ADAMTS1	ADAM metallopeptidase with thrombospondin type 1 motif 1 [Source:HGNC Symbol;Acc:HGNC:217]	9510	ENSG00000154734	1.23	308.549	0	NA	0	NA
ADD3	adducin 3 [Source:HGNC Symbol;Acc:HGNC:245]	120	ENSG00000148700	0	NA	1.87	253.971	0	NA
ADGRF1	adhesion G protein-coupled receptor F1 [Source:HGNC Symbol;Acc:HGNC:18990]	266977	ENSG00000153292	0	NA	4.23	0	0	NA
ADGRG1	adhesion G protein-coupled receptor G1 [Source:HGNC Symbol;Acc:HGNC:4512]	9289	ENSG00000205336	1.1	115.38	2.02	289.773	0	NA
ADGRG6	adhesion G protein-coupled receptor G6 [Source:HGNC Symbol;Acc:HGNC:13841]	57211	ENSG00000112414	-2.26	334.935	0	NA	0	NA
ADGRL2	adhesion G protein-coupled receptor L2 [Source:HGNC Symbol;Acc:HGNC:18582]	23266	ENSG00000117114	0	NA	1.52	202.104	0	NA
ADI1	acireductone dioxygenase 1 [Source:HGNC Symbol;Acc:HGNC:30576]	55256	ENSG00000182551	0	NA	-2.39	429.825	0	NA
ADIPOR1	adiponectin receptor 1 [Source:HGNC Symbol;Acc:HGNC:24040]	51094	ENSG00000159346	1.28	162.551	0	NA	0	NA
ADM	adrenomedullin [Source:HGNC Symbol;Acc:HGNC:259]	133	ENSG00000148926	-1.2	96.4566	-1.53	149.822	0	NA
ADORA2B	adenosine A2b receptor [Source:HGNC Symbol;Acc:HGNC:264]	136	ENSG00000170425	0	NA	0	NA	1.68	130.735
ADRB2	adrenoceptor beta 2 [Source:HGNC Symbol;Acc:HGNC:286]	154	ENSG00000169252	0	NA	1.32	181.366	0	NA
AFDN	afadin, adherens junction formation factor [Source:HGNC Symbol;Acc:HGNC:7137]	4301	ENSG00000130396	0	NA	1.87	189.049	0	NA
AFF4	AF4/FMR2 family member 4 [Source:HGNC Symbol;Acc:HGNC:17869]	27125	ENSG00000072364	0	NA	1	74.9679	0	NA
AFTPH	aftiphilin [Source:HGNC Symbol;Acc:HGNC:25951]	54812	ENSG00000119844	0	NA	1.11	84.1571	0	NA
AGR2	anterior gradient 2, protein disulphide isomerase family member [Source:HGNC Symbol;Acc:HGNC:328]	10551	ENSG00000106541	3.76	602.872	2.24	209.122	-1.32	36.6464
AHCY	adenosylhomocysteinase [Source:HGNC Symbol;Acc:HGNC:343]	191	ENSG00000101444	0	NA	-1.23	119.614	0	NA
AHI1	Abelson helper integration site 1 [Source:HGNC Symbol;Acc:HGNC:21575]	54806	ENSG00000135541	0	NA	-1.32	105.943	0	NA
AHNAK2	AHNAK nucleoprotein 2 [Source:HGNC Symbol;Acc:HGNC:20125]	113146	ENSG00000185567	-2.05	283.932	-2	245.972	0	NA
AHR	aryl hydrocarbon receptor [Source:HGNC Symbol;Acc:HGNC:348]	196	ENSG00000106546	0	NA	2.62	564.431	0	NA
AHSA1	activator of HSP90 ATPase activity 1 [Source:HGNC Symbol;Acc:HGNC:1189]	10598	ENSG00000100591	0	NA	-1.71	254.648	0	NA
AIG1	androgen induced 1 [Source:HGNC Symbol;Acc:HGNC:21607]	51390	ENSG00000146416	0	NA	1.1	86.499	0	NA
AIMP1	aminoacyl tRNA synthetase complex interacting multifunctional protein 1 [Source:HGNC Symbol;Acc:HGNC:10648]	9255	ENSG00000164022	0	NA	-1.01	79.1938	0	NA
AK4	adenylate kinase 4 [Source:HGNC Symbol;Acc:HGNC:363]	205	ENSG00000162433	0	NA	1.92	286.967	1.41	79.0102
AK5	adenylate kinase 5 [Source:HGNC Symbol;Acc:HGNC:365]	26289	ENSG00000154027	0	NA	0	NA	2.32	178.705
AK6	adenylate kinase 6 [Source:HGNC Symbol;Acc:HGNC:49151]	102157402	ENSG00000085231	0	NA	-1.57	163.748	0	NA
AKAP12	A-kinase anchoring protein 12 [Source:HGNC Symbol;Acc:HGNC:370]	9590	ENSG00000131016	-4.06	774.413	-3.13	413.363	1.04	25.3683
AKAP13	A-kinase anchoring protein 13 [Source:HGNC Symbol;Acc:HGNC:371]	11214	ENSG00000170776	0	NA	1.62	158.382	0	NA
AKR1B1	aldo-keto reductase family 1 member B [Source:HGNC Symbol;Acc:HGNC:381]	231	ENSG00000085662	0	NA	-2.5	187.173	-2.02	48.6757
AKR1B10	aldo-keto reductase family 1 member B10 [Source:HGNC Symbol;Acc:HGNC:382]	57016	ENSG00000198074	1.94	69.1063	-2.52	94.6386	-4.25	90.9383
AKR1C1	aldo-keto reductase family 1 member C1 [Source:HGNC Symbol;Acc:HGNC:384]	1645	ENSG00000187134	1.68	68.9645	-1.4	40.4034	-4.02	105.357
AKR1C2	aldo-keto reductase family 1 member C2 [Source:HGNC Symbol;Acc:HGNC:385]	1646	ENSG00000151632	1.06	21.4702	-2.02	62.6555	-4.76	109.075
AKR1C3	aldo-keto reductase family 1 member C3 [Source:HGNC Symbol;Acc:HGNC:386]	8644	ENSG00000196139	1.13	27.4837	0	NA	-4.47	110.768
AKR1C4	aldo-keto reductase family 1 member C4 [Source:HGNC Symbol;Acc:HGNC:387]	1109	ENSG00000198610	0	NA	-1.01	98.2843	-1.42	65.8853
ALCAM	activated leukocyte cell adhesion molecule [Source:HGNC Symbol;Acc:HGNC:400]	214	ENSG00000170017	0	NA	2.47	296.598	-1.39	37.7588
ALDH1A1	aldehyde dehydrogenase 1 family member A1 [Source:HGNC Symbol;Acc:HGNC:402]	216	ENSG00000165092	-2.55	116.444	-3.47	189.427	-4.69	117.594
ALDH1A2	aldehyde dehydrogenase 1 family member A2 [Source:HGNC Symbol;Acc:HGNC:15472]	8854	ENSG00000128918	0	NA	2.01	492.632	0	NA
ALDH1A3	aldehyde dehydrogenase 1 family member A3 [Source:HGNC Symbol;Acc:HGNC:409]	220	ENSG00000184254	0	NA	5.08	973.243	0	NA
ALDH2	aldehyde dehydrogenase 2 family member [Source:HGNC Symbol;Acc:HGNC:404]	217	ENSG00000111275	0	NA	1.52	150.68	0	NA
ALDH3A1	aldehyde dehydrogenase 3 family member A1 [Source:HGNC Symbol;Acc:HGNC:405]	218	ENSG00000108602	0	NA	-2.85	276.825	-2.86	94.0498
ALDH3A2	aldehyde dehydrogenase 3 family member A2 [Source:HGNC Symbol;Acc:HGNC:403]	224	ENSG00000072210	0	NA	-2.33	304.504	-1.43	52.8029
ALDH3B1	aldehyde dehydrogenase 3 family member B1 [Source:HGNC Symbol;Acc:HGNC:410]	221	ENSG00000006534	0	NA	0	NA	-1.18	43.8186
ALG8	ALG8 alpha-1,3-glucosyltransferase [Source:HGNC Symbol;Acc:HGNC:23161]	79053	ENSG00000159063	0	NA	-1.07	76.7635	0	NA
ALOX5	arachidonate 5-lipoxygenase [Source:HGNC Symbol;Acc:HGNC:435]	240	ENSG00000012779	0	NA	1.18	230.88	0	NA
ALPK2	alpha kinase 2 [Source:HGNC Symbol;Acc:HGNC:20565]	115701	ENSG00000198796	1.06	149.557	0	NA	0	NA
ALYREF	Aly/REF export factor [Source:HGNC Symbol;Acc:HGNC:19071]	10189	ENSG00000183684	0	NA	-1.26	177.343	0	NA
AMIGO2	adhesion molecule with Ig like domain 2 [Source:HGNC Symbol;Acc:HGNC:24073]	347902	ENSG00000139211	-2.3	392.138	-1.3	104.986	0	NA
ANAPC11	anaphase promoting complex subunit 11 [Source:HGNC Symbol;Acc:HGNC:14452]	51529	ENSG00000141552	0	NA	-2.13	403.321	0	NA
ANAPC13	anaphase promoting complex subunit 13 [Source:HGNC Symbol;Acc:HGNC:24540]	25847	ENSG00000129055	0	NA	-1.24	92.2415	1.05	30.6668
ANK3	ankyrin 3 [Source:HGNC Symbol;Acc:HGNC:494]	288	ENSG00000151150	1.81	416.775	1.86	371.433	0	NA
ANKRD11	ankyrin repeat domain 11 [Source:HGNC Symbol;Acc:HGNC:21316]	29123	ENSG00000167522	0	NA	1.35	144.312	1.31	58.2025
ANKRD12	ankyrin repeat domain 12 [Source:HGNC Symbol;Acc:HGNC:29135]	23253	ENSG00000101745	0	NA	1.35	113.66	1.39	50.236
ANKS1A	ankyrin repeat and sterile alpha motif domain containing 1A [Source:HGNC Symbol;Acc:HGNC:20961]	23294	ENSG00000064999	0	NA	1.46	197.941	0	NA
ANLN	anillin actin binding protein [Source:HGNC Symbol;Acc:HGNC:14082]	54443	ENSG00000011426	0	NA	-1.07	44.6096	1.02	23.4623
ANP32B	acidic nuclear phosphoprotein 32 family member B [Source:HGNC Symbol;Acc:HGNC:16677]	10541	ENSG00000136938	0	NA	-1.61	264.894	0	NA
ANTXR1	ANTXR cell adhesion molecule 1 [Source:HGNC Symbol;Acc:HGNC:21014]	84168	ENSG00000169604	2.1	301.299	-1.24	167.315	0	NA
ANXA1	annexin A1 [Source:HGNC Symbol;Acc:HGNC:533]	301	ENSG00000135046	0	NA	0	NA	-2.21	181.212
ANXA11	annexin A11 [Source:HGNC Symbol;Acc:HGNC:535]	311	ENSG00000122359	0	NA	2.81	535.617	0	NA
ANXA2	annexin A2 [Source:HGNC Symbol;Acc:HGNC:537]	302	ENSG00000182718	0	NA	0	NA	-1.32	101.312
ANXA2P2	annexin A2 pseudogene 2 [Source:HGNC Symbol;Acc:HGNC:539]	0	ENSG00000231991	0	NA	0	NA	-1.75	100.849
ANXA3	annexin A3 [Source:HGNC Symbol;Acc:HGNC:541]	306	ENSG00000138772	0	NA	1.34	114.709	0	NA
ANXA4	annexin A4 [Source:HGNC Symbol;Acc:HGNC:542]	307	ENSG00000196975	-1.63	184.831	3.88	724.14	-1.4	50.847
ANXA7	annexin A7 [Source:HGNC Symbol;Acc:HGNC:545]	310	ENSG00000138279	0	NA	0	NA	-1.04	33.9425
ANXA9	annexin A9 [Source:HGNC Symbol;Acc:HGNC:547]	8416	ENSG00000143412	0	NA	1.03	198.021	0	NA
AOPEP	aminopeptidase O (putative) [Source:HGNC Symbol;Acc:HGNC:1361]	84909	ENSG00000148120	0	NA	-1.43	90.191	-2.4	91.6664
AP1S2	adaptor related protein complex 1 subunit sigma 2 [Source:HGNC Symbol;Acc:HGNC:560]	8905	ENSG00000182287	0	NA	0	NA	1.03	28.3994
AP2M1	adaptor related protein complex 2 subunit mu 1 [Source:HGNC Symbol;Acc:HGNC:564]	1173	ENSG00000161203	0	NA	1.15	141.453	0	NA
APEX1	apurinic/apyrimidinic endodeoxyribonuclease 1 [Source:HGNC Symbol;Acc:HGNC:587]	328	ENSG00000100823	0	NA	-1.03	94.055	0	NA
APLP2	amyloid beta precursor like protein 2 [Source:HGNC Symbol;Acc:HGNC:598]	334	ENSG00000084234	0	NA	1.4	144.084	0	NA
APOC1	apolipoprotein C1 [Source:HGNC Symbol;Acc:HGNC:607]	341	ENSG00000130208	-1.4	166.72	-1.71	244.037	-1.41	57.9078
APOL1	apolipoprotein L1 [Source:HGNC Symbol;Acc:HGNC:618]	8542	ENSG00000100342	0	NA	6.68	0	0	NA
APOL2	apolipoprotein L2 [Source:HGNC Symbol;Acc:HGNC:619]	23780	ENSG00000128335	0	NA	2.99	708.014	0	NA
APOL6	apolipoprotein L6 [Source:HGNC Symbol;Acc:HGNC:14870]	80830	ENSG00000221963	0	NA	1.32	195.781	0	NA
APP	amyloid beta precursor protein [Source:HGNC Symbol;Acc:HGNC:620]	351	ENSG00000142192	0	NA	1.17	104.999	0	NA
APRT	adenine phosphoribosyltransferase [Source:HGNC Symbol;Acc:HGNC:626]	353	ENSG00000198931	-1	228.229	-1.3	218.319	0	NA
AQR	aquarius intron-binding spliceosomal factor [Source:HGNC Symbol;Acc:HGNC:29513]	9716	ENSG00000021776	0	NA	-1.69	197.294	0	NA
AREG	amphiregulin [Source:HGNC Symbol;Acc:HGNC:651]	374	ENSG00000109321	-2.09	214.441	1.77	107.803	-2.2	73.3609
ARF1	ADP ribosylation factor 1 [Source:HGNC Symbol;Acc:HGNC:652]	375	ENSG00000143761	1.12	274.829	0	NA	0	NA
ARFGAP3	ADP ribosylation factor GTPase activating protein 3 [Source:HGNC Symbol;Acc:HGNC:661]	26286	ENSG00000242247	0	NA	1.06	81.3905	0	NA
ARFGEF1	ADP ribosylation factor guanine nucleotide exchange factor 1 [Source:HGNC Symbol;Acc:HGNC:15772]	10565	ENSG00000066777	-1.1	93.4212	0	NA	0	NA
ARGLU1	arginine and glutamate rich 1 [Source:HGNC Symbol;Acc:HGNC:25482]	55082	ENSG00000134884	0	NA	-1.17	101.42	0	NA
ARHGAP11A	Rho GTPase activating protein 11A [Source:HGNC Symbol;Acc:HGNC:15783]	9824	ENSG00000198826	0	NA	-1.78	206.49	0	NA
ARHGAP18	Rho GTPase activating protein 18 [Source:HGNC Symbol;Acc:HGNC:21035]	93663	ENSG00000146376	0	NA	1.63	166.478	0	NA
ARHGAP23	Rho GTPase activating protein 23 [Source:HGNC Symbol;Acc:HGNC:29293]	57636	ENSG00000273780	0	NA	1.26	165.573	0	NA
ARHGAP26	Rho GTPase activating protein 26 [Source:HGNC Symbol;Acc:HGNC:17073]	23092	ENSG00000145819	-1	96.3686	1.64	151.324	0	NA
ARHGAP29	Rho GTPase activating protein 29 [Source:HGNC Symbol;Acc:HGNC:30207]	9411	ENSG00000137962	0	NA	2.65	364.745	1.95	107.999
ARHGAP32	Rho GTPase activating protein 32 [Source:HGNC Symbol;Acc:HGNC:17399]	9743	ENSG00000134909	0	NA	1.06	110.06	0	NA
ARHGAP5	Rho GTPase activating protein 5 [Source:HGNC Symbol;Acc:HGNC:675]	394	ENSG00000100852	0	NA	1.52	147.514	0	NA
ARHGDIB	Rho GDP dissociation inhibitor beta [Source:HGNC Symbol;Acc:HGNC:679]	397	ENSG00000111348	0	NA	1.08	173.559	0	NA
ARHGEF28	Rho guanine nucleotide exchange factor 28 [Source:HGNC Symbol;Acc:HGNC:30322]	64283	ENSG00000214944	0	NA	1.03	70.109	0	NA
ARID2	AT-rich interaction domain 2 [Source:HGNC Symbol;Acc:HGNC:18037]	196528	ENSG00000189079	0	NA	-1.22	100.285	0	NA
ARID5B	AT-rich interaction domain 5B [Source:HGNC Symbol;Acc:HGNC:17362]	84159	ENSG00000150347	0	NA	1.61	248.639	0	NA
ARL14	ADP ribosylation factor like GTPase 14 [Source:HGNC Symbol;Acc:HGNC:22974]	80117	ENSG00000179674	0	NA	1.53	284.917	0	NA
ARL2	ADP ribosylation factor like GTPase 2 [Source:HGNC Symbol;Acc:HGNC:693]	402	ENSG00000213465	0	NA	-1.87	305.656	0	NA
ARL3	ADP ribosylation factor like GTPase 3 [Source:HGNC Symbol;Acc:HGNC:694]	403	ENSG00000138175	0	NA	-1.58	174.013	0	NA
ARL4C	ADP ribosylation factor like GTPase 4C [Source:HGNC Symbol;Acc:HGNC:698]	10123	ENSG00000188042	-2.62	312.479	0	NA	0	NA
ARMC1	armadillo repeat containing 1 [Source:HGNC Symbol;Acc:HGNC:17684]	55156	ENSG00000104442	0	NA	-1.36	127.037	0	NA
ARPC1A	actin related protein 2/3 complex subunit 1A [Source:HGNC Symbol;Acc:HGNC:703]	10552	ENSG00000241685	0	NA	0	NA	1.52	79.0648
ARPC5L	actin related protein 2/3 complex subunit 5 like [Source:HGNC Symbol;Acc:HGNC:23366]	81873	ENSG00000136950	1.06	108.791	-1.37	133.701	0	NA
ARPP19	cAMP regulated phosphoprotein 19 [Source:HGNC Symbol;Acc:HGNC:16967]	10776	ENSG00000128989	0	NA	-1.26	129.372	0	NA
ASAH1	N-acylsphingosine amidohydrolase 1 [Source:HGNC Symbol;Acc:HGNC:735]	427	ENSG00000104763	0	NA	1.51	145.004	0	NA
ASAP1	ArfGAP with SH3 domain, ankyrin repeat and PH domain 1 [Source:HGNC Symbol;Acc:HGNC:2720]	50807	ENSG00000153317	-1.43	161.588	-1.56	173.227	0	NA
ASH1L	ASH1 like histone lysine methyltransferase [Source:HGNC Symbol;Acc:HGNC:19088]	55870	ENSG00000116539	1.18	111.882	0	NA	0	NA
ASPH	aspartate beta-hydroxylase [Source:HGNC Symbol;Acc:HGNC:757]	444	ENSG00000198363	0	NA	-1.94	268.824	-2.03	140.209
ASPM	assembly factor for spindle microtubules [Source:HGNC Symbol;Acc:HGNC:19048]	259266	ENSG00000066279	0	NA	-1.32	68.4618	0	NA
ATAD1	ATPase family AAA domain containing 1 [Source:HGNC Symbol;Acc:HGNC:25903]	84896	ENSG00000138138	1.23	120.38	0	NA	0	NA
ATAD2	ATPase family AAA domain containing 2 [Source:HGNC Symbol;Acc:HGNC:30123]	29028	ENSG00000156802	0	NA	0	NA	1.14	30.359
ATE1	arginyltransferase 1 [Source:HGNC Symbol;Acc:HGNC:782]	11101	ENSG00000107669	0	NA	-1.23	107.333	0	NA
ATF3	activating transcription factor 3 [Source:HGNC Symbol;Acc:HGNC:785]	467	ENSG00000162772	0	NA	3.13	616.782	0	NA
ATF4	activating transcription factor 4 [Source:HGNC Symbol;Acc:HGNC:786]	468	ENSG00000128272	0	NA	1.37	167.185	0	NA
ATF6	activating transcription factor 6 [Source:HGNC Symbol;Acc:HGNC:791]	22926	ENSG00000118217	1.31	144.584	1.13	91.8948	0	NA
ATF7IP2	activating transcription factor 7 interacting protein 2 [Source:HGNC Symbol;Acc:HGNC:20397]	80063	ENSG00000166669	0	NA	1.46	154.025	0	NA
ATOX1	antioxidant 1 copper chaperone [Source:HGNC Symbol;Acc:HGNC:798]	475	ENSG00000177556	0	NA	-1.23	133.078	1.35	115.394
ATP11B	ATPase phospholipid transporting 11B (putative) [Source:HGNC Symbol;Acc:HGNC:13553]	23200	ENSG00000058063	0	NA	1.53	194.212	0	NA
ATP11C	ATPase phospholipid transporting 11C [Source:HGNC Symbol;Acc:HGNC:13554]	286410	ENSG00000101974	1.28	153.07	0	NA	0	NA
ATP13A3	ATPase 13A3 [Source:HGNC Symbol;Acc:HGNC:24113]	79572	ENSG00000133657	0	NA	1.71	188.867	0	NA
ATP1A1	ATPase Na+/K+ transporting subunit alpha 1 [Source:HGNC Symbol;Acc:HGNC:799]	476	ENSG00000163399	0	NA	2.9	611.69	0	NA
ATP1B1	ATPase Na+/K+ transporting subunit beta 1 [Source:HGNC Symbol;Acc:HGNC:804]	481	ENSG00000143153	0	NA	1.89	253.627	0	NA
ATP1B3	ATPase Na+/K+ transporting subunit beta 3 [Source:HGNC Symbol;Acc:HGNC:806]	483	ENSG00000069849	0	NA	-1.05	84.1774	0	NA
ATP2B1	ATPase plasma membrane Ca2+ transporting 1 [Source:HGNC Symbol;Acc:HGNC:814]	490	ENSG00000070961	0	NA	-1.33	97.5434	-1.96	88.8993
ATP2C1	ATPase secretory pathway Ca2+ transporting 1 [Source:HGNC Symbol;Acc:HGNC:13211]	27032	ENSG00000017260	0	NA	2.49	386.451	0	NA
ATP5MC1	ATP synthase membrane subunit c locus 1 [Source:HGNC Symbol;Acc:HGNC:841]	516	ENSG00000159199	0	NA	-2.31	463.059	0	NA
ATP5MC2	ATP synthase membrane subunit c locus 2 [Source:HGNC Symbol;Acc:HGNC:842]	517	ENSG00000135390	0	NA	-2.18	571.197	0	NA
ATP5MC2P4	ATP synthase membrane subunit c locus 2 pseudogene 4 [Source:HGNC Symbol;Acc:HGNC:42188]	0	ENSG00000228847	0	NA	-1.18	180.597	0	NA
ATP5MC3	ATP synthase membrane subunit c locus 3 [Source:HGNC Symbol;Acc:HGNC:843]	518	ENSG00000154518	0	NA	-1.3	216.548	0	NA
ATP5MD	ATP synthase membrane subunit DAPIT [Source:HGNC Symbol;Acc:HGNC:30889]	84833	ENSG00000173915	0	NA	-2.46	574.977	0	NA
ATP5ME	ATP synthase membrane subunit e [Source:HGNC Symbol;Acc:HGNC:846]	521	ENSG00000169020	0	NA	-2.15	501.168	1	101.224
ATP5MF	ATP synthase membrane subunit f [Source:HGNC Symbol;Acc:HGNC:848]	9551	ENSG00000241468	0	NA	-2.41	607.818	0	NA
ATP5MG	ATP synthase membrane subunit g [Source:HGNC Symbol;Acc:HGNC:14247]	10632	ENSG00000167283	0	NA	-1.27	261.614	0	NA
ATP5MPL	ATP synthase membrane subunit 6.8PL [Source:HGNC Symbol;Acc:HGNC:1188]	9556	ENSG00000156411	0	NA	-2.52	658.887	0	NA
ATP5PF	ATP synthase peripheral stalk subunit F6 [Source:HGNC Symbol;Acc:HGNC:847]	522	ENSG00000154723	0	NA	-1.46	251.109	0	NA
ATP5PO	ATP synthase peripheral stalk subunit OSCP [Source:HGNC Symbol;Acc:HGNC:850]	539	ENSG00000241837	0	NA	-1.38	170.269	0	NA
ATP6AP2	ATPase H+ transporting accessory protein 2 [Source:HGNC Symbol;Acc:HGNC:18305]	10159	ENSG00000182220	0	NA	1.52	185.321	0	NA
ATP6V1C1	ATPase H+ transporting V1 subunit C1 [Source:HGNC Symbol;Acc:HGNC:856]	528	ENSG00000155097	-1	79.142	-1.59	173.83	0	NA
ATP6V1D	ATPase H+ transporting V1 subunit D [Source:HGNC Symbol;Acc:HGNC:13527]	51382	ENSG00000100554	0	NA	-1.24	92.8942	0	NA
ATP6V1F	ATPase H+ transporting V1 subunit F [Source:HGNC Symbol;Acc:HGNC:16832]	9296	ENSG00000128524	0	NA	-1.29	172.624	0	NA
ATP6V1G1	ATPase H+ transporting V1 subunit G1 [Source:HGNC Symbol;Acc:HGNC:864]	9550	ENSG00000136888	0	NA	-1.87	316.127	0	NA
ATP8B1	ATPase phospholipid transporting 8B1 [Source:HGNC Symbol;Acc:HGNC:3706]	5205	ENSG00000081923	0	NA	2.69	590.821	0	NA
ATP9A	ATPase phospholipid transporting 9A (putative) [Source:HGNC Symbol;Acc:HGNC:13540]	10079	ENSG00000054793	0	NA	1.51	180.824	0	NA
ATXN10	ataxin 10 [Source:HGNC Symbol;Acc:HGNC:10549]	25814	ENSG00000130638	0	NA	1.18	96.366	0	NA
ATXN7L3B	ataxin 7 like 3B [Source:HGNC Symbol;Acc:HGNC:37931]	552889	ENSG00000253719	0	NA	1.15	105.461	0	NA
AUP1	AUP1 lipid droplet regulating VLDL assembly factor [Source:HGNC Symbol;Acc:HGNC:891]	550	ENSG00000115307	0	NA	-1.08	103.711	0	NA
AURKA	aurora kinase A [Source:HGNC Symbol;Acc:HGNC:11393]	6790	ENSG00000087586	0	NA	-1.71	120.303	0	NA
AURKAIP1	aurora kinase A interacting protein 1 [Source:HGNC Symbol;Acc:HGNC:24114]	54998	ENSG00000175756	0	NA	-1.34	176.106	0	NA
AURKB	aurora kinase B [Source:HGNC Symbol;Acc:HGNC:11390]	9212	ENSG00000178999	0	NA	-1.2	99.9504	0	NA
AVPI1	arginine vasopressin induced 1 [Source:HGNC Symbol;Acc:HGNC:30898]	60370	ENSG00000119986	1.67	177.982	0	NA	0	NA
AXL	AXL receptor tyrosine kinase [Source:HGNC Symbol;Acc:HGNC:905]	558	ENSG00000167601	-2.92	473.916	-1.84	164.916	0	NA
AZIN1	antizyme inhibitor 1 [Source:HGNC Symbol;Acc:HGNC:16432]	51582	ENSG00000155096	0	NA	-1.46	146.82	0	NA
B3GNT5	UDP-GlcNAc:betaGal beta-1,3-N-acetylglucosaminyltransferase 5 [Source:HGNC Symbol;Acc:HGNC:15684]	84002	ENSG00000176597	0	NA	1.61	272.401	0	NA
B4GALT4	beta-1,4-galactosyltransferase 4 [Source:HGNC Symbol;Acc:HGNC:927]	8702	ENSG00000121578	-1.14	118.263	0	NA	-1.18	40.5168
BACE2	beta-secretase 2 [Source:HGNC Symbol;Acc:HGNC:934]	25825	ENSG00000182240	1.18	169.874	1.03	116.038	0	NA
BACH1	BTB domain and CNC homolog 1 [Source:HGNC Symbol;Acc:HGNC:935]	571	ENSG00000156273	0	NA	1.05	71.4584	0	NA
BAG2	BAG cochaperone 2 [Source:HGNC Symbol;Acc:HGNC:938]	9532	ENSG00000112208	0	NA	-1.08	90.5431	0	NA
BAG6	BAG cochaperone 6 [Source:HGNC Symbol;Acc:HGNC:13919]	7917	ENSG00000096155	0	NA	1.54	178.506	0	NA
BAIAP2L1	BAR/IMD domain containing adaptor protein 2 like 1 [Source:HGNC Symbol;Acc:HGNC:21649]	55971	ENSG00000006453	-2.01	301.702	0	NA	0	NA
BASP1	brain abundant membrane attached signal protein 1 [Source:HGNC Symbol;Acc:HGNC:957]	10409	ENSG00000176788	1.06	84.141	-2.86	505.159	0	NA
BAZ1B	bromodomain adjacent to zinc finger domain 1B [Source:HGNC Symbol;Acc:HGNC:961]	9031	ENSG00000009954	0	NA	-2.07	264.294	0	NA
BCAP29	B cell receptor associated protein 29 [Source:HGNC Symbol;Acc:HGNC:24131]	55973	ENSG00000075790	0	NA	-1.66	187.53	1.01	29.1154
BCAT1	branched chain amino acid transaminase 1 [Source:HGNC Symbol;Acc:HGNC:976]	586	ENSG00000060982	0	NA	-1.33	167.476	0	NA
BCCIP	BRCA2 and CDKN1A interacting protein [Source:HGNC Symbol;Acc:HGNC:978]	56647	ENSG00000107949	0	NA	-1.7	227.708	0	NA
BCL10	BCL10 immune signaling adaptor [Source:HGNC Symbol;Acc:HGNC:989]	8915	ENSG00000142867	0	NA	1.44	151.243	0	NA
BCL6	BCL6 transcription repressor [Source:HGNC Symbol;Acc:HGNC:1001]	604	ENSG00000113916	0	NA	1.08	148.7	0	NA
BCYRN1	brain cytoplasmic RNA 1 [Source:HGNC Symbol;Acc:HGNC:1022]	618	ENSG00000236824	0	NA	-1.1	158.269	0	NA
BEX1	brain expressed X-linked 1 [Source:HGNC Symbol;Acc:HGNC:1036]	55859	ENSG00000133169	0	NA	0	NA	1.62	71.0329
BEX3	brain expressed X-linked 3 [Source:HGNC Symbol;Acc:HGNC:13388]	27018	ENSG00000166681	0	NA	-1.64	305.275	0	NA
BICC1	BicC family RNA binding protein 1 [Source:HGNC Symbol;Acc:HGNC:19351]	80114	ENSG00000122870	-1.31	157.964	1.21	80.257	-1.24	41.6404
BIK	BCL2 interacting killer [Source:HGNC Symbol;Acc:HGNC:1051]	638	ENSG00000100290	0	NA	2	364.551	0	NA
BIRC3	baculoviral IAP repeat containing 3 [Source:HGNC Symbol;Acc:HGNC:591]	330	ENSG00000023445	-2.2	240.281	1.71	111.692	0	NA
BIRC5	baculoviral IAP repeat containing 5 [Source:HGNC Symbol;Acc:HGNC:593]	332	ENSG00000089685	0	NA	-2.32	250.487	0	NA
BLOC1S2	biogenesis of lysosomal organelles complex 1 subunit 2 [Source:HGNC Symbol;Acc:HGNC:20984]	282991	ENSG00000196072	0	NA	-1.74	222.177	0	NA
BLVRA	biliverdin reductase A [Source:HGNC Symbol;Acc:HGNC:1062]	644	ENSG00000106605	0	NA	-1.08	83.136	0	NA
BLVRB	biliverdin reductase B [Source:HGNC Symbol;Acc:HGNC:1063]	645	ENSG00000090013	0	NA	0	NA	-1.86	149.362
BNIP3	BCL2 interacting protein 3 [Source:HGNC Symbol;Acc:HGNC:1084]	664	ENSG00000176171	1.35	145.116	0	NA	0	NA
BNIP3L	BCL2 interacting protein 3 like [Source:HGNC Symbol;Acc:HGNC:1085]	665	ENSG00000104765	-1.37	138.819	0	NA	0	NA
BOD1L1	biorientation of chromosomes in cell division 1 like 1 [Source:HGNC Symbol;Acc:HGNC:31792]	259282	ENSG00000038219	-1.84	227.072	0	NA	0	NA
BOLA2B	bolA family member 2B [Source:HGNC Symbol;Acc:HGNC:32479]	552900	ENSG00000169627	0	NA	-2.14	420.451	0	NA
BOLA3	bolA family member 3 [Source:HGNC Symbol;Acc:HGNC:24415]	388962	ENSG00000163170	0	NA	-2.02	377.52	0	NA
BPIFB1	BPI fold containing family B member 1 [Source:HGNC Symbol;Acc:HGNC:16108]	92747	ENSG00000125999	0	NA	2.82	467.19	0	NA
BRCA2	BRCA2 DNA repair associated [Source:HGNC Symbol;Acc:HGNC:1101]	675	ENSG00000139618	0	NA	-1.26	94.6332	0	NA
BRD2	bromodomain containing 2 [Source:HGNC Symbol;Acc:HGNC:1103]	6046	ENSG00000204256	0	NA	0	NA	1.14	34.9232
BRI3	brain protein I3 [Source:HGNC Symbol;Acc:HGNC:1109]	25798	ENSG00000164713	0	NA	0	NA	1.25	54.5611
BRI3BP	BRI3 binding protein [Source:HGNC Symbol;Acc:HGNC:14251]	140707	ENSG00000184992	1.29	134.745	1.56	146.815	0	NA
BRIX1	biogenesis of ribosomes BRX1 [Source:HGNC Symbol;Acc:HGNC:24170]	55299	ENSG00000113460	0	NA	-1.52	172.011	0	NA
BTG1	BTG anti-proliferation factor 1 [Source:HGNC Symbol;Acc:HGNC:1130]	694	ENSG00000133639	0	NA	1.96	233.585	0	NA
BUB1	BUB1 mitotic checkpoint serine/threonine kinase [Source:HGNC Symbol;Acc:HGNC:1148]	699	ENSG00000169679	0	NA	-1.24	81.9892	0	NA
BUB1B	BUB1 mitotic checkpoint serine/threonine kinase B [Source:HGNC Symbol;Acc:HGNC:1149]	701	ENSG00000156970	0	NA	-1.02	74.3812	0	NA
BUB3	BUB3 mitotic checkpoint protein [Source:HGNC Symbol;Acc:HGNC:1151]	9184	ENSG00000154473	0	NA	-1.99	278.837	0	NA
BZW1	basic leucine zipper and W2 domains 1 [Source:HGNC Symbol;Acc:HGNC:18380]	9689	ENSG00000082153	0	NA	-1.07	135.762	0	NA
BZW2	basic leucine zipper and W2 domains 2 [Source:HGNC Symbol;Acc:HGNC:18808]	28969	ENSG00000136261	1.27	148.112	1.32	130.441	0	NA
C12orf45	chromosome 12 open reading frame 45 [Source:HGNC Symbol;Acc:HGNC:28628]	121053	ENSG00000151131	0	NA	-1.33	121.777	0	NA
C12orf57	chromosome 12 open reading frame 57 [Source:HGNC Symbol;Acc:HGNC:29521]	113246	ENSG00000111678	-1.72	268.891	-1.62	216.366	0	NA
C12orf75	chromosome 12 open reading frame 75 [Source:HGNC Symbol;Acc:HGNC:35164]	387882	ENSG00000235162	0	NA	1.58	179.594	0	NA
C14orf119	chromosome 14 open reading frame 119 [Source:HGNC Symbol;Acc:HGNC:20270]	55017	ENSG00000179933	0	NA	-1.01	70.5701	0	NA
C15orf48	chromosome 15 open reading frame 48 [Source:HGNC Symbol;Acc:HGNC:29898]	84419	ENSG00000166920	-1.03	70.4939	0	NA	0	NA
C15orf61	chromosome 15 open reading frame 61 [Source:HGNC Symbol;Acc:HGNC:34453]	145853	ENSG00000189227	0	NA	-1.28	130.861	0	NA
C19orf33	chromosome 19 open reading frame 33 [Source:HGNC Symbol;Acc:HGNC:16668]	64073	ENSG00000167644	-1.29	156.016	0	NA	0	NA
C19orf53	chromosome 19 open reading frame 53 [Source:HGNC Symbol;Acc:HGNC:24991]	28974	ENSG00000104979	0	NA	-2.11	394.685	0	NA
C1GALT1	core 1 synthase, glycoprotein-N-acetylgalactosamine 3-beta-galactosyltransferase 1 [Source:HGNC Symbol;Acc:HGNC:24337]	56913	ENSG00000106392	0	NA	1.55	156.588	0	NA
C1orf116	chromosome 1 open reading frame 116 [Source:HGNC Symbol;Acc:HGNC:28667]	79098	ENSG00000182795	0	NA	3.09	854.138	0	NA
C1orf43	chromosome 1 open reading frame 43 [Source:HGNC Symbol;Acc:HGNC:29876]	25912	ENSG00000143612	1.08	147.533	0	NA	0	NA
C1QBP	complement C1q binding protein [Source:HGNC Symbol;Acc:HGNC:1243]	708	ENSG00000108561	0	NA	-2.86	649.909	0	NA
C2CD4B	C2 calcium dependent domain containing 4B [Source:HGNC Symbol;Acc:HGNC:33628]	388125	ENSG00000205502	0	NA	1.72	375.456	0	NA
C3	complement C3 [Source:HGNC Symbol;Acc:HGNC:1318]	718	ENSG00000125730	0	NA	3.55	858.728	0	NA
C4orf19	chromosome 4 open reading frame 19 [Source:HGNC Symbol;Acc:HGNC:25618]	55286	ENSG00000154274	0	NA	1.03	204.75	0	NA
C4orf48	chromosome 4 open reading frame 48 [Source:HGNC Symbol;Acc:HGNC:34437]	401115	ENSG00000243449	0	NA	-1.49	162.388	0	NA
C5orf38	chromosome 5 open reading frame 38 [Source:HGNC Symbol;Acc:HGNC:24226]	153571	ENSG00000186493	1.03	271.873	0	NA	0	NA
C6orf132	chromosome 6 open reading frame 132 [Source:HGNC Symbol;Acc:HGNC:21288]	647024	ENSG00000188112	0	NA	2.71	775.422	0	NA
C6orf62	chromosome 6 open reading frame 62 [Source:HGNC Symbol;Acc:HGNC:20998]	81688	ENSG00000112308	0	NA	2.08	299.498	0	NA
C6orf89	chromosome 6 open reading frame 89 [Source:HGNC Symbol;Acc:HGNC:21114]	221477	ENSG00000198663	0	NA	1.6	187.775	0	NA
C9orf78	chromosome 9 open reading frame 78 [Source:HGNC Symbol;Acc:HGNC:24932]	51759	ENSG00000136819	0	NA	-1.33	138.107	0	NA
CA12	carbonic anhydrase 12 [Source:HGNC Symbol;Acc:HGNC:1371]	771	ENSG00000074410	0	NA	0	NA	-2.69	89.0953
CAB39	calcium binding protein 39 [Source:HGNC Symbol;Acc:HGNC:20292]	51719	ENSG00000135932	0	NA	1.03	80.5434	0	NA
CACNA2D1	calcium voltage-gated channel auxiliary subunit alpha2delta 1 [Source:HGNC Symbol;Acc:HGNC:1399]	781	ENSG00000153956	0	NA	-1.25	156.426	0	NA
CACYBP	calcyclin binding protein [Source:HGNC Symbol;Acc:HGNC:30423]	27101	ENSG00000116161	0	NA	-1.22	167.812	0	NA
CAD	carbamoyl-phosphate synthetase 2, aspartate transcarbamylase, and dihydroorotase [Source:HGNC Symbol;Acc:HGNC:1424]	790	ENSG00000084774	0	NA	-1.04	82.8571	0	NA
CALB2	calbindin 2 [Source:HGNC Symbol;Acc:HGNC:1435]	794	ENSG00000172137	0	NA	0	NA	1.33	184.028
CALD1	caldesmon 1 [Source:HGNC Symbol;Acc:HGNC:1441]	800	ENSG00000122786	0	NA	-2.34	338.57	0	NA
CALM1	calmodulin 1 [Source:HGNC Symbol;Acc:HGNC:1442]	801	ENSG00000198668	0	NA	-1.65	293.606	0	NA
CALM2	calmodulin 2 [Source:HGNC Symbol;Acc:HGNC:1445]	805	ENSG00000143933	0	NA	-1.19	273.699	0	NA
CAMK2N1	calcium/calmodulin dependent protein kinase II inhibitor 1 [Source:HGNC Symbol;Acc:HGNC:24190]	55450	ENSG00000162545	0	NA	2.28	361.253	0	NA
CAMSAP2	calmodulin regulated spectrin associated protein family member 2 [Source:HGNC Symbol;Acc:HGNC:29188]	23271	ENSG00000118200	1.21	114.238	0	NA	0	NA
CAPNS1	calpain small subunit 1 [Source:HGNC Symbol;Acc:HGNC:1481]	826	ENSG00000126247	-1.28	304.548	0	NA	-1.05	102.167
CAPRIN2	caprin family member 2 [Source:HGNC Symbol;Acc:HGNC:21259]	65981	ENSG00000110888	0	NA	0	NA	1.06	32.522
CARD19	caspase recruitment domain family member 19 [Source:HGNC Symbol;Acc:HGNC:28148]	84270	ENSG00000165233	0	NA	-1.05	91.2253	0	NA
CARHSP1	calcium regulated heat stable protein 1 [Source:HGNC Symbol;Acc:HGNC:17150]	23589	ENSG00000153048	0	NA	1.15	115.955	0	NA
CARMIL1	capping protein regulator and myosin 1 linker 1 [Source:HGNC Symbol;Acc:HGNC:21581]	55604	ENSG00000079691	0	NA	2.27	448.86	0	NA
CASC3	CASC3 exon junction complex subunit [Source:HGNC Symbol;Acc:HGNC:17040]	22794	ENSG00000108349	0	NA	2.83	488.087	0	NA
CASC8	cancer susceptibility 8 [Source:HGNC Symbol;Acc:HGNC:45129]	727677	ENSG00000246228	0	NA	1.03	193.301	0	NA
CASK	calcium/calmodulin dependent serine protein kinase [Source:HGNC Symbol;Acc:HGNC:1497]	8573	ENSG00000147044	0	NA	2.14	321.295	0	NA
CASP4	caspase 4 [Source:HGNC Symbol;Acc:HGNC:1505]	837	ENSG00000196954	0	NA	1.14	134.679	0	NA
CASP7	caspase 7 [Source:HGNC Symbol;Acc:HGNC:1508]	840	ENSG00000165806	1.69	296.702	0	NA	0	NA
CASP8	caspase 8 [Source:HGNC Symbol;Acc:HGNC:1509]	841	ENSG00000064012	1.1	102.412	0	NA	0	NA
CAST	calpastatin [Source:HGNC Symbol;Acc:HGNC:1515]	831	ENSG00000153113	1.26	227.761	1.6	271.678	0	NA
CAT	catalase [Source:HGNC Symbol;Acc:HGNC:1516]	847	ENSG00000121691	0	NA	1.28	130.607	0	NA
CAV1	caveolin 1 [Source:HGNC Symbol;Acc:HGNC:1527]	857	ENSG00000105974	0	NA	-3.73	699.663	0	NA
CAV2	caveolin 2 [Source:HGNC Symbol;Acc:HGNC:1528]	858	ENSG00000105971	0	NA	-1.2	103.605	0	NA
CBFB	core-binding factor subunit beta [Source:HGNC Symbol;Acc:HGNC:1539]	865	ENSG00000067955	1.1	117.623	0	NA	0	NA
CBR1	carbonyl reductase 1 [Source:HGNC Symbol;Acc:HGNC:1548]	873	ENSG00000159228	0	NA	-1.58	212.628	-1.7	138.765
CBX5	chromobox 5 [Source:HGNC Symbol;Acc:HGNC:1555]	23468	ENSG00000094916	0	NA	-1.13	134.547	0	NA
CBX6	chromobox 6 [Source:HGNC Symbol;Acc:HGNC:1556]	23466	ENSG00000183741	0	NA	1.94	263.401	0	NA
CCDC144B	coiled-coil domain containing 144B (pseudogene) [Source:HGNC Symbol;Acc:HGNC:26704]	284047	ENSG00000154874	-1.79	311.622	0	NA	0	NA
CCDC167	coiled-coil domain containing 167 [Source:HGNC Symbol;Acc:HGNC:21239]	154467	ENSG00000198937	-1.29	135.095	-1.16	91.0125	0	NA
CCDC25	coiled-coil domain containing 25 [Source:HGNC Symbol;Acc:HGNC:25591]	55246	ENSG00000147419	-1.05	88.2756	-1.15	90.1911	0	NA
CCDC34	coiled-coil domain containing 34 [Source:HGNC Symbol;Acc:HGNC:25079]	91057	ENSG00000109881	-1.03	79.8323	-1	65.9924	0	NA
CCDC6	coiled-coil domain containing 6 [Source:HGNC Symbol;Acc:HGNC:18782]	8030	ENSG00000108091	0	NA	1.88	258.668	0	NA
CCDC74A	coiled-coil domain containing 74A [Source:HGNC Symbol;Acc:HGNC:25197]	90557	ENSG00000163040	0	NA	-1.07	116.505	1.42	62.1323
CCDC88A	coiled-coil domain containing 88A [Source:HGNC Symbol;Acc:HGNC:25523]	55704	ENSG00000115355	0	NA	-1.46	147.843	0	NA
CCDC90B	coiled-coil domain containing 90B [Source:HGNC Symbol;Acc:HGNC:28108]	60492	ENSG00000137500	0	NA	-1.02	70.2197	0	NA
CCDC91	coiled-coil domain containing 91 [Source:HGNC Symbol;Acc:HGNC:24855]	55297	ENSG00000123106	-1.33	144.52	0	NA	0	NA
CCHCR1	coiled-coil alpha-helical rod protein 1 [Source:HGNC Symbol;Acc:HGNC:13930]	54535	ENSG00000204536	0	NA	1	140.312	0	NA
CCN1	cellular communication network factor 1 [Source:HGNC Symbol;Acc:HGNC:2654]	3491	ENSG00000142871	-1.18	71.5384	2.28	198.671	1.31	25.7441
CCN2	cellular communication network factor 2 [Source:HGNC Symbol;Acc:HGNC:2500]	1490	ENSG00000118523	0	NA	4.51	652.465	1.04	24.7437
CCNA2	cyclin A2 [Source:HGNC Symbol;Acc:HGNC:1578]	890	ENSG00000145386	0	NA	-1.07	91.3996	0	NA
CCNB1	cyclin B1 [Source:HGNC Symbol;Acc:HGNC:1579]	891	ENSG00000134057	0	NA	-2.86	258.266	0	NA
CCNB2	cyclin B2 [Source:HGNC Symbol;Acc:HGNC:1580]	9133	ENSG00000157456	0	NA	-1.51	96.5125	0	NA
CCNC	cyclin C [Source:HGNC Symbol;Acc:HGNC:1581]	892	ENSG00000112237	0	NA	0	NA	1.35	40.1208
CCND1	cyclin D1 [Source:HGNC Symbol;Acc:HGNC:1582]	595	ENSG00000110092	-1.12	97.2428	0	NA	0	NA
CCND3	cyclin D3 [Source:HGNC Symbol;Acc:HGNC:1585]	896	ENSG00000112576	0	NA	-1.22	92.1183	0	NA
CCNDBP1	cyclin D1 binding protein 1 [Source:HGNC Symbol;Acc:HGNC:1587]	23582	ENSG00000166946	0	NA	-1.21	117.584	0	NA
CCNL1	cyclin L1 [Source:HGNC Symbol;Acc:HGNC:20569]	57018	ENSG00000163660	0	NA	2.35	390.253	0	NA
CCT2	chaperonin containing TCP1 subunit 2 [Source:HGNC Symbol;Acc:HGNC:1615]	10576	ENSG00000166226	0	NA	-1.2	210.926	0	NA
CCT4	chaperonin containing TCP1 subunit 4 [Source:HGNC Symbol;Acc:HGNC:1617]	10575	ENSG00000115484	0	NA	-1.62	264.435	0	NA
CCT5	chaperonin containing TCP1 subunit 5 [Source:HGNC Symbol;Acc:HGNC:1618]	22948	ENSG00000150753	0	NA	-1.3	151.977	0	NA
CCT6A	chaperonin containing TCP1 subunit 6A [Source:HGNC Symbol;Acc:HGNC:1620]	908	ENSG00000146731	-1.41	397.251	0	NA	0	NA
CCT7	chaperonin containing TCP1 subunit 7 [Source:HGNC Symbol;Acc:HGNC:1622]	10574	ENSG00000135624	0	NA	-1.58	283.083	0	NA
CCT8	chaperonin containing TCP1 subunit 8 [Source:HGNC Symbol;Acc:HGNC:1623]	10694	ENSG00000156261	0	NA	-1.13	167.4	0	NA
CD109	CD109 molecule [Source:HGNC Symbol;Acc:HGNC:21685]	135228	ENSG00000156535	0	NA	0	NA	-1.35	51.2564
CD151	CD151 molecule (Raph blood group) [Source:HGNC Symbol;Acc:HGNC:1630]	977	ENSG00000177697	0	NA	1.21	139.439	0	NA
CD164	CD164 molecule [Source:HGNC Symbol;Acc:HGNC:1632]	8763	ENSG00000135535	0	NA	1.12	128.18	0	NA
CD24	CD24 molecule [Source:HGNC Symbol;Acc:HGNC:1645]	100133941	ENSG00000272398	3.3	617.276	6.86	0	0	NA
CD24P4	CD24 molecule pseudogene 4 [Source:HGNC Symbol;Acc:HGNC:1649]	938	ENSG00000185275	0	NA	1.53	465.797	0	NA
CD276	CD276 molecule [Source:HGNC Symbol;Acc:HGNC:19137]	80381	ENSG00000103855	0	NA	1	107.825	0	NA
CD2AP	CD2 associated protein [Source:HGNC Symbol;Acc:HGNC:14258]	23607	ENSG00000198087	-1.19	99.8727	1.55	177.972	0	NA
CD44	CD44 molecule (Indian blood group) [Source:HGNC Symbol;Acc:HGNC:1681]	960	ENSG00000026508	-1.22	104.044	1.2	101.907	0	NA
CD46	CD46 molecule [Source:HGNC Symbol;Acc:HGNC:6953]	4179	ENSG00000117335	0	NA	2.46	412.037	0	NA
CD47	CD47 molecule [Source:HGNC Symbol;Acc:HGNC:1682]	961	ENSG00000196776	0	NA	1.33	134.028	0	NA
CD55	CD55 molecule (Cromer blood group) [Source:HGNC Symbol;Acc:HGNC:2665]	1604	ENSG00000196352	3.42	614.769	1.03	72.2542	0	NA
CD59	CD59 molecule (CD59 blood group) [Source:HGNC Symbol;Acc:HGNC:1689]	966	ENSG00000085063	-1.57	186.545	2.26	421.366	0	NA
CD74	CD74 molecule [Source:HGNC Symbol;Acc:HGNC:1697]	972	ENSG00000019582	0	NA	6.96	0	0	NA
CD81	CD81 molecule [Source:HGNC Symbol;Acc:HGNC:1701]	975	ENSG00000110651	0	NA	1.77	253.626	0	NA
CD9	CD9 molecule [Source:HGNC Symbol;Acc:HGNC:1709]	928	ENSG00000010278	-1.43	170.29	0	NA	0	NA
CD99	CD99 molecule (Xg blood group) [Source:HGNC Symbol;Acc:HGNC:7082]	4267	ENSG00000002586	0	NA	0	NA	-1.17	44.5401
CDC123	cell division cycle 123 [Source:HGNC Symbol;Acc:HGNC:16827]	8872	ENSG00000151465	0	NA	-1.71	268.183	0	NA
CDC16	cell division cycle 16 [Source:HGNC Symbol;Acc:HGNC:1720]	8881	ENSG00000130177	0	NA	-1.29	152.047	0	NA
CDC20	cell division cycle 20 [Source:HGNC Symbol;Acc:HGNC:1723]	991	ENSG00000117399	0	NA	-1.29	81.2508	0	NA
CDC25B	cell division cycle 25B [Source:HGNC Symbol;Acc:HGNC:1726]	994	ENSG00000101224	0	NA	-1.91	206.478	0	NA
CDC26	cell division cycle 26 [Source:HGNC Symbol;Acc:HGNC:17839]	246184	ENSG00000176386	0	NA	-1.01	106.472	0	NA
CDC42EP3	CDC42 effector protein 3 [Source:HGNC Symbol;Acc:HGNC:16943]	10602	ENSG00000163171	0	NA	0	NA	1.2	41.0079
CDCA3	cell division cycle associated 3 [Source:HGNC Symbol;Acc:HGNC:14624]	83461	ENSG00000111665	0	NA	-1.18	79.9176	0	NA
CDCA4	cell division cycle associated 4 [Source:HGNC Symbol;Acc:HGNC:14625]	55038	ENSG00000170779	0	NA	-1.16	105.366	0	NA
CDCA7	cell division cycle associated 7 [Source:HGNC Symbol;Acc:HGNC:14628]	83879	ENSG00000144354	0	NA	-1.23	113.22	0	NA
CDCP1	CUB domain containing protein 1 [Source:HGNC Symbol;Acc:HGNC:24357]	64866	ENSG00000163814	0	NA	1.18	76.2181	1.28	36.1426
CDH1	cadherin 1 [Source:HGNC Symbol;Acc:HGNC:1748]	999	ENSG00000039068	0	NA	4.32	0	0	NA
CDH11	cadherin 11 [Source:HGNC Symbol;Acc:HGNC:1750]	1009	ENSG00000140937	4.31	0	0	NA	0	NA
CDH13	cadherin 13 [Source:HGNC Symbol;Acc:HGNC:1753]	1012	ENSG00000140945	1.86	453.269	0	NA	0	NA
CDH19	cadherin 19 [Source:HGNC Symbol;Acc:HGNC:1758]	28513	ENSG00000071991	2.29	660.798	0	NA	0	NA
CDH3	cadherin 3 [Source:HGNC Symbol;Acc:HGNC:1762]	1001	ENSG00000062038	0	NA	1.3	306.779	0	NA
CDH7	cadherin 7 [Source:HGNC Symbol;Acc:HGNC:1766]	1005	ENSG00000081138	1.35	322.9	0	NA	0	NA
CDK12	cyclin dependent kinase 12 [Source:HGNC Symbol;Acc:HGNC:24224]	51755	ENSG00000167258	0	NA	1.69	208.249	0	NA
CDK13	cyclin dependent kinase 13 [Source:HGNC Symbol;Acc:HGNC:1733]	8621	ENSG00000065883	0	NA	1.44	151.764	0	NA
CDK6	cyclin dependent kinase 6 [Source:HGNC Symbol;Acc:HGNC:1777]	1021	ENSG00000105810	0	NA	0	NA	1.29	36.4881
CDKN2A	cyclin dependent kinase inhibitor 2A [Source:HGNC Symbol;Acc:HGNC:1787]	1029	ENSG00000147889	0	NA	1.55	213.685	1.6	103.133
CDKN2AIPNL	CDKN2A interacting protein N-terminal like [Source:HGNC Symbol;Acc:HGNC:30545]	91368	ENSG00000237190	0	NA	-1.28	125.336	0	NA
CDKN3	cyclin dependent kinase inhibitor 3 [Source:HGNC Symbol;Acc:HGNC:1791]	1033	ENSG00000100526	0	NA	-2.44	251.658	0	NA
CDS1	CDP-diacylglycerol synthase 1 [Source:HGNC Symbol;Acc:HGNC:1800]	1040	ENSG00000163624	0	NA	1.35	252.407	0	NA
CDV3	CDV3 homolog [Source:HGNC Symbol;Acc:HGNC:26928]	55573	ENSG00000091527	0	NA	1.24	125.461	1.11	39.5575
CEACAM1	CEA cell adhesion molecule 1 [Source:HGNC Symbol;Acc:HGNC:1814]	634	ENSG00000079385	0	NA	2.62	575.541	0	NA
CEBPB	CCAAT enhancer binding protein beta [Source:HGNC Symbol;Acc:HGNC:1834]	1051	ENSG00000172216	0	NA	1.01	70.7724	0	NA
CEBPD	CCAAT enhancer binding protein delta [Source:HGNC Symbol;Acc:HGNC:1835]	1052	ENSG00000221869	0	NA	1.22	117.834	0	NA
CEBPG	CCAAT enhancer binding protein gamma [Source:HGNC Symbol;Acc:HGNC:1837]	1054	ENSG00000153879	-1.4	155.976	-1.1	85.2813	0	NA
CEBPZ	CCAAT enhancer binding protein zeta [Source:HGNC Symbol;Acc:HGNC:24218]	10153	ENSG00000115816	0	NA	-1.11	98.0025	0	NA
CEMIP2	cell migration inducing hyaluronidase 2 [Source:HGNC Symbol;Acc:HGNC:11869]	23670	ENSG00000135048	-1.03	89.4343	0	NA	-1.14	35.2043
CENPE	centromere protein E [Source:HGNC Symbol;Acc:HGNC:1856]	1062	ENSG00000138778	0	NA	-1.45	86.6661	0	NA
CENPF	centromere protein F [Source:HGNC Symbol;Acc:HGNC:1857]	1063	ENSG00000117724	0	NA	-1.86	104.928	0	NA
CENPH	centromere protein H [Source:HGNC Symbol;Acc:HGNC:17268]	64946	ENSG00000153044	0	NA	0	NA	1.04	34.5497
CENPK	centromere protein K [Source:HGNC Symbol;Acc:HGNC:29479]	64105	ENSG00000123219	0	NA	-1.88	205.675	0	NA
CENPX	centromere protein X [Source:HGNC Symbol;Acc:HGNC:11422]	201254	ENSG00000169689	0	NA	-2.63	451.178	0	NA
CEP162	centrosomal protein 162 [Source:HGNC Symbol;Acc:HGNC:21107]	22832	ENSG00000135315	0	NA	0	NA	1.17	44.0237
CEP41	centrosomal protein 41 [Source:HGNC Symbol;Acc:HGNC:12370]	95681	ENSG00000106477	0	NA	0	NA	1.04	43.2349
CEP55	centrosomal protein 55 [Source:HGNC Symbol;Acc:HGNC:1161]	55165	ENSG00000138180	0	NA	-1.53	112.687	0	NA
CEP70	centrosomal protein 70 [Source:HGNC Symbol;Acc:HGNC:29972]	80321	ENSG00000114107	0	NA	2.32	301.399	0	NA
CEP89	centrosomal protein 89 [Source:HGNC Symbol;Acc:HGNC:25907]	84902	ENSG00000121289	-1.39	167.473	0	NA	0	NA
CFAP251	cilia and flagella associated protein 251 [Source:HGNC Symbol;Acc:HGNC:28506]	144406	ENSG00000158023	-1.12	112.625	0	NA	0	NA
CFD	complement factor D [Source:HGNC Symbol;Acc:HGNC:2771]	1675	ENSG00000197766	0	NA	-1.29	172.093	0	NA
CFDP1	craniofacial development protein 1 [Source:HGNC Symbol;Acc:HGNC:1873]	10428	ENSG00000153774	-1.2	120.33	0	NA	0	NA
CFH	complement factor H [Source:HGNC Symbol;Acc:HGNC:4883]	3075	ENSG00000000971	1.11	156.403	0	NA	0	NA
CFL2	cofilin 2 [Source:HGNC Symbol;Acc:HGNC:1875]	1073	ENSG00000165410	-1.39	153.568	-2.57	428.11	0	NA
CFLAR	CASP8 and FADD like apoptosis regulator [Source:HGNC Symbol;Acc:HGNC:1876]	8837	ENSG00000003402	0	NA	2.57	406.071	0	NA
CFTR	CF transmembrane conductance regulator [Source:HGNC Symbol;Acc:HGNC:1884]	1080	ENSG00000001626	0	NA	6.07	0	0	NA
CGN	cingulin [Source:HGNC Symbol;Acc:HGNC:17429]	57530	ENSG00000143375	0	NA	1.49	290.189	0	NA
CHCHD2	coiled-coil-helix-coiled-coil-helix domain containing 2 [Source:HGNC Symbol;Acc:HGNC:21645]	51142	ENSG00000106153	-1.39	518.098	0	NA	0	NA
CHCHD4	coiled-coil-helix-coiled-coil-helix domain containing 4 [Source:HGNC Symbol;Acc:HGNC:26467]	131474	ENSG00000163528	0	NA	-1.59	205.487	0	NA
CHD6	chromodomain helicase DNA binding protein 6 [Source:HGNC Symbol;Acc:HGNC:19057]	84181	ENSG00000124177	0	NA	1.34	135.461	0	NA
CHDH	choline dehydrogenase [Source:HGNC Symbol;Acc:HGNC:24288]	55349	ENSG00000016391	0	NA	1.12	162.021	0	NA
CHEK1	checkpoint kinase 1 [Source:HGNC Symbol;Acc:HGNC:1925]	1111	ENSG00000149554	0	NA	-1.18	117.804	0	NA
CHKA	choline kinase alpha [Source:HGNC Symbol;Acc:HGNC:1937]	1119	ENSG00000110721	0	NA	1.03	121.569	0	NA
CHML	CHM like Rab escort protein [Source:HGNC Symbol;Acc:HGNC:1941]	1122	ENSG00000203668	2.16	325.325	0	NA	0	NA
CHMP2B	charged multivesicular body protein 2B [Source:HGNC Symbol;Acc:HGNC:24537]	25978	ENSG00000083937	-1.52	177.139	0	NA	-1.28	50.1725
CHMP4B	charged multivesicular body protein 4B [Source:HGNC Symbol;Acc:HGNC:16171]	128866	ENSG00000101421	0	NA	1.86	275.018	0	NA
CHMP5	charged multivesicular body protein 5 [Source:HGNC Symbol;Acc:HGNC:26942]	51510	ENSG00000086065	0	NA	-1.15	111.462	0	NA
CHORDC1	cysteine and histidine rich domain containing 1 [Source:HGNC Symbol;Acc:HGNC:14525]	26973	ENSG00000110172	0	NA	-1.57	178.619	0	NA
CHPF	chondroitin polymerizing factor [Source:HGNC Symbol;Acc:HGNC:24291]	79586	ENSG00000123989	0	NA	1.98	400.809	0	NA
CHRAC1	chromatin accessibility complex subunit 1 [Source:HGNC Symbol;Acc:HGNC:13544]	54108	ENSG00000104472	-1.52	200.086	0	NA	0	NA
CHST4	carbohydrate sulfotransferase 4 [Source:HGNC Symbol;Acc:HGNC:1972]	10164	ENSG00000140835	0	NA	1.11	212.486	0	NA
CHST9	carbohydrate sulfotransferase 9 [Source:HGNC Symbol;Acc:HGNC:19898]	83539	ENSG00000154080	0	NA	3.23	850.518	0	NA
CIAO1	cytosolic iron-sulfur assembly component 1 [Source:HGNC Symbol;Acc:HGNC:14280]	9391	ENSG00000144021	0	NA	-1.07	86.909	0	NA
CIAO2A	cytosolic iron-sulfur assembly component 2A [Source:HGNC Symbol;Acc:HGNC:26235]	84191	ENSG00000166797	0	NA	-1.13	129.498	0	NA
CIAO2B	cytosolic iron-sulfur assembly component 2B [Source:HGNC Symbol;Acc:HGNC:24261]	51647	ENSG00000166595	1.41	235.847	0	NA	0	NA
CIAPIN1	cytokine induced apoptosis inhibitor 1 [Source:HGNC Symbol;Acc:HGNC:28050]	57019	ENSG00000005194	1.35	172.436	-1.17	114.261	0	NA
CIBAR1	CBY1 interacting BAR domain containing 1 [Source:HGNC Symbol;Acc:HGNC:30452]	137392	ENSG00000188343	0	NA	-1.76	240.655	1.36	52.3839
CILK1	ciliogenesis associated kinase 1 [Source:HGNC Symbol;Acc:HGNC:21219]	22858	ENSG00000112144	0	NA	0	NA	1	39.4964
CINP	cyclin dependent kinase 2 interacting protein [Source:HGNC Symbol;Acc:HGNC:23789]	51550	ENSG00000100865	0	NA	-1.33	124.622	0	NA
CISD2	CDGSH iron sulfur domain 2 [Source:HGNC Symbol;Acc:HGNC:24212]	493856	ENSG00000145354	0	NA	-1.34	152.525	0	NA
CKAP2	cytoskeleton associated protein 2 [Source:HGNC Symbol;Acc:HGNC:1990]	26586	ENSG00000136108	0	NA	-1.27	71.3677	0	NA
CKAP4	cytoskeleton associated protein 4 [Source:HGNC Symbol;Acc:HGNC:16991]	10970	ENSG00000136026	1.82	263.319	0	NA	0	NA
CKAP5	cytoskeleton associated protein 5 [Source:HGNC Symbol;Acc:HGNC:28959]	9793	ENSG00000175216	0	NA	-1.16	81.7572	0	NA
CKB	creatine kinase B [Source:HGNC Symbol;Acc:HGNC:1991]	1152	ENSG00000166165	1.93	211.699	0	NA	1.08	23.6429
CKS1B	CDC28 protein kinase regulatory subunit 1B [Source:HGNC Symbol;Acc:HGNC:19083]	1163	ENSG00000173207	0	NA	-2.39	333.481	0	NA
CKS2	CDC28 protein kinase regulatory subunit 2 [Source:HGNC Symbol;Acc:HGNC:2000]	1164	ENSG00000123975	0	NA	-3.12	380.726	0	NA
CLDN1	claudin 1 [Source:HGNC Symbol;Acc:HGNC:2032]	9076	ENSG00000163347	0	NA	3.35	582.818	0	NA
CLDN10	claudin 10 [Source:HGNC Symbol;Acc:HGNC:2033]	9071	ENSG00000134873	0	NA	1.93	433.763	0	NA
CLDN3	claudin 3 [Source:HGNC Symbol;Acc:HGNC:2045]	1365	ENSG00000165215	0	NA	3.08	887.104	0	NA
CLDN4	claudin 4 [Source:HGNC Symbol;Acc:HGNC:2046]	1364	ENSG00000189143	0	NA	3.13	NA	0	NA
CLDN7	claudin 7 [Source:HGNC Symbol;Acc:HGNC:2049]	1366	ENSG00000181885	0	NA	1.51	441.366	0	NA
CLIC4	chloride intracellular channel 4 [Source:HGNC Symbol;Acc:HGNC:13518]	25932	ENSG00000169504	0	NA	0	NA	1.46	73.106
CLINT1	clathrin interactor 1 [Source:HGNC Symbol;Acc:HGNC:23186]	9685	ENSG00000113282	0	NA	2.3	383	0	NA
CLIP4	CAP-Gly domain containing linker protein family member 4 [Source:HGNC Symbol;Acc:HGNC:26108]	79745	ENSG00000115295	0	NA	2.13	253.521	0	NA
CLMN	calmin [Source:HGNC Symbol;Acc:HGNC:19972]	79789	ENSG00000165959	0	NA	2.3	457.7	0	NA
CLNS1A	chloride nucleotide-sensitive channel 1A [Source:HGNC Symbol;Acc:HGNC:2080]	1207	ENSG00000074201	0	NA	-1.08	89.9755	0	NA
CLPP	caseinolytic mitochondrial matrix peptidase proteolytic subunit [Source:HGNC Symbol;Acc:HGNC:2084]	8192	ENSG00000125656	0	NA	-1.7	2107822804451	0	NA
CLSPN	claspin [Source:HGNC Symbol;Acc:HGNC:19715]	63967	ENSG00000092853	0	NA	-2	203.564	0	NA
CLSTN1	calsyntenin 1 [Source:HGNC Symbol;Acc:HGNC:17447]	22883	ENSG00000171603	0	NA	1.07	98.8606	0	NA
CLTA	clathrin light chain A [Source:HGNC Symbol;Acc:HGNC:2090]	1211	ENSG00000122705	0	NA	-2.91	646.706	0	NA
CLTC	clathrin heavy chain [Source:HGNC Symbol;Acc:HGNC:2092]	1213	ENSG00000141367	0	NA	-1.25	193.467	0	NA
CLU	clusterin [Source:HGNC Symbol;Acc:HGNC:2095]	1191	ENSG00000120885	0	NA	0	NA	-2.22	46.1877
CMBL	carboxymethylenebutenolidase homolog [Source:HGNC Symbol;Acc:HGNC:25090]	134147	ENSG00000164237	1.12	116.35	0	NA	0	NA
CMC2	C-X9-C motif containing 2 [Source:HGNC Symbol;Acc:HGNC:24447]	56942	ENSG00000103121	0	NA	-1.21	112.861	0	NA
CMIP	c-Maf inducing protein [Source:HGNC Symbol;Acc:HGNC:24319]	80790	ENSG00000153815	-1.55	174.981	0	NA	0	NA
CMPK1	cytidine/uridine monophosphate kinase 1 [Source:HGNC Symbol;Acc:HGNC:18170]	51727	ENSG00000162368	0	NA	1.9	265.121	0	NA
CMSS1	cms1 ribosomal small subunit homolog [Source:HGNC Symbol;Acc:HGNC:28666]	84319	ENSG00000184220	0	NA	-1.37	128.34	0	NA
CMTM4	CKLF like MARVEL transmembrane domain containing 4 [Source:HGNC Symbol;Acc:HGNC:19175]	146223	ENSG00000183723	0	NA	1.15	115.127	0	NA
CMTM6	CKLF like MARVEL transmembrane domain containing 6 [Source:HGNC Symbol;Acc:HGNC:19177]	54918	ENSG00000091317	0	NA	1.35	137.813	0	NA
CMTM7	CKLF like MARVEL transmembrane domain containing 7 [Source:HGNC Symbol;Acc:HGNC:19178]	112616	ENSG00000153551	0	NA	2.14	267.857	0	NA
CNDP2	carnosine dipeptidase 2 [Source:HGNC Symbol;Acc:HGNC:24437]	55748	ENSG00000133313	0	NA	1.37	141.238	0	NA
CNFN	cornifelin [Source:HGNC Symbol;Acc:HGNC:30183]	84518	ENSG00000105427	-1.17	169.42	0	NA	0	NA
CNIH1	cornichon family AMPA receptor auxiliary protein 1 [Source:HGNC Symbol;Acc:HGNC:19431]	10175	ENSG00000100528	0	NA	-1.21	122.329	0	NA
CNN3	calponin 3 [Source:HGNC Symbol;Acc:HGNC:2157]	1266	ENSG00000117519	0	NA	0	NA	1.28	44.3826
CNTN1	contactin 1 [Source:HGNC Symbol;Acc:HGNC:2171]	1272	ENSG00000018236	-1.04	70.524	-1.62	179.47	-1.57	54.2659
COA4	cytochrome c oxidase assembly factor 4 homolog [Source:HGNC Symbol;Acc:HGNC:24604]	51287	ENSG00000181924	0	NA	-1.29	132.662	0	NA
COA6	cytochrome c oxidase assembly factor 6 [Source:HGNC Symbol;Acc:HGNC:18025]	388753	ENSG00000168275	1.98	401.497	-1.1	90.143	0	NA
COA8	cytochrome c oxidase assembly factor 8 [Source:HGNC Symbol;Acc:HGNC:20492]	84334	ENSG00000256053	0	NA	-1.22	112.081	0	NA
COIL	coilin [Source:HGNC Symbol;Acc:HGNC:2184]	8161	ENSG00000121058	0	NA	-1.27	112.969	0	NA
COL4A6	collagen type IV alpha 6 chain [Source:HGNC Symbol;Acc:HGNC:2208]	1288	ENSG00000197565	1.16	167.481	0	NA	0	NA
COL5A2	collagen type V alpha 2 chain [Source:HGNC Symbol;Acc:HGNC:2210]	1290	ENSG00000204262	3.69	624.472	-1.57	163.228	-1.55	50.9097
COL8A1	collagen type VIII alpha 1 chain [Source:HGNC Symbol;Acc:HGNC:2215]	1295	ENSG00000144810	4.41	0	0	NA	0	NA
COMMD1	copper metabolism domain containing 1 [Source:HGNC Symbol;Acc:HGNC:23024]	150684	ENSG00000173163	0	NA	-1.17	103.804	0	NA
COMMD3	COMM domain containing 3 [Source:HGNC Symbol;Acc:HGNC:23332]	23412	ENSG00000148444	-1.21	126.932	-1.19	113.993	0	NA
COMMD4	COMM domain containing 4 [Source:HGNC Symbol;Acc:HGNC:26027]	54939	ENSG00000140365	0	NA	-1.43	160.1	0	NA
COMMD6	COMM domain containing 6 [Source:HGNC Symbol;Acc:HGNC:24015]	170622	ENSG00000188243	-1	184.649	-2.32	426.555	0	NA
COMMD8	COMM domain containing 8 [Source:HGNC Symbol;Acc:HGNC:26036]	54951	ENSG00000169019	0	NA	-1.2	97.2911	0	NA
COPA	COPI coat complex subunit alpha [Source:HGNC Symbol;Acc:HGNC:2230]	1314	ENSG00000122218	0	NA	1.26	111.18	0	NA
COPB2	COPI coat complex subunit beta 2 [Source:HGNC Symbol;Acc:HGNC:2232]	9276	ENSG00000184432	0	NA	1.37	141.346	0	NA
COPG1	COPI coat complex subunit gamma 1 [Source:HGNC Symbol;Acc:HGNC:2236]	22820	ENSG00000181789	0	NA	1.13	134.493	0	NA
COPRS	coordinator of PRMT5 and differentiation stimulator [Source:HGNC Symbol;Acc:HGNC:28848]	55352	ENSG00000172301	0	NA	-2.32	356.153	0	NA
COPS3	COP9 signalosome subunit 3 [Source:HGNC Symbol;Acc:HGNC:2239]	8533	ENSG00000141030	0	NA	-2.31	402.844	0	NA
COPS5	COP9 signalosome subunit 5 [Source:HGNC Symbol;Acc:HGNC:2240]	10987	ENSG00000121022	0	NA	-1.61	186.009	0	NA
COPS6	COP9 signalosome subunit 6 [Source:HGNC Symbol;Acc:HGNC:21749]	10980	ENSG00000168090	0	NA	-2.33	472.176	0	NA
COPS8	COP9 signalosome subunit 8 [Source:HGNC Symbol;Acc:HGNC:24335]	10920	ENSG00000198612	0	NA	-1.32	135.104	0	NA
COPS9	COP9 signalosome subunit 9 [Source:HGNC Symbol;Acc:HGNC:21314]	150678	ENSG00000172428	0	NA	-1.69	289.001	0	NA
COPZ1	COPI coat complex subunit zeta 1 [Source:HGNC Symbol;Acc:HGNC:2243]	22818	ENSG00000111481	0	NA	-1.19	143.441	0	NA
COQ4	coenzyme Q4 [Source:HGNC Symbol;Acc:HGNC:19693]	51117	ENSG00000167113	0	NA	-1.13	107.165	0	NA
CORO2A	coronin 2A [Source:HGNC Symbol;Acc:HGNC:2255]	7464	ENSG00000106789	0	NA	1.63	357.267	0	NA
COTL1	coactosin like F-actin binding protein 1 [Source:HGNC Symbol;Acc:HGNC:18304]	23406	ENSG00000103187	-2.96	666.605	-1.19	161.183	0	NA
COX11	cytochrome c oxidase copper chaperone COX11 [Source:HGNC Symbol;Acc:HGNC:2261]	1353	ENSG00000166260	0	NA	-1.35	150.819	0	NA
COX14	cytochrome c oxidase assembly factor COX14 [Source:HGNC Symbol;Acc:HGNC:28216]	84987	ENSG00000178449	0	NA	-1.57	205.315	0	NA
COX17	cytochrome c oxidase copper chaperone COX17 [Source:HGNC Symbol;Acc:HGNC:2264]	10063	ENSG00000138495	0	NA	-1.75	244.493	0	NA
COX20P2	COX20 pseudogene 2 [Source:HGNC Symbol;Acc:HGNC:43772]	0	ENSG00000235013	0	NA	-1.07	139.669	0	NA
COX5A	cytochrome c oxidase subunit 5A [Source:HGNC Symbol;Acc:HGNC:2267]	9377	ENSG00000178741	0	NA	-1.35	259.716	0	NA
COX5B	cytochrome c oxidase subunit 5B [Source:HGNC Symbol;Acc:HGNC:2269]	1329	ENSG00000135940	0	NA	-1.21	239.531	0	NA
COX6B1	cytochrome c oxidase subunit 6B1 [Source:HGNC Symbol;Acc:HGNC:2280]	1340	ENSG00000126267	0	NA	-1.71	573.818	0	NA
COX6C	cytochrome c oxidase subunit 6C [Source:HGNC Symbol;Acc:HGNC:2285]	1345	ENSG00000164919	0	NA	-1.91	443.121	0	NA
COX7A2L	cytochrome c oxidase subunit 7A2 like [Source:HGNC Symbol;Acc:HGNC:2289]	9167	ENSG00000115944	0	NA	-1.11	119.076	0	NA
COX7B	cytochrome c oxidase subunit 7B [Source:HGNC Symbol;Acc:HGNC:2291]	1349	ENSG00000131174	0	NA	-1.24	239.163	0	NA
COX8A	cytochrome c oxidase subunit 8A [Source:HGNC Symbol;Acc:HGNC:2294]	1351	ENSG00000176340	0	NA	-1.76	329.829	0	NA
CPD	carboxypeptidase D [Source:HGNC Symbol;Acc:HGNC:2301]	1362	ENSG00000108582	0	NA	1.46	127.433	0	NA
CPLX2	complexin 2 [Source:HGNC Symbol;Acc:HGNC:2310]	10814	ENSG00000145920	-1.57	153.168	-1.67	163.759	-1.67	51.9964
CPM	carboxypeptidase M [Source:HGNC Symbol;Acc:HGNC:2311]	1368	ENSG00000135678	-1.48	153.855	0	NA	0	NA
CPNE1	copine 1 [Source:HGNC Symbol;Acc:HGNC:2314]	8904	ENSG00000214078	0	NA	1.32	150.313	0	NA
CPNE3	copine 3 [Source:HGNC Symbol;Acc:HGNC:2316]	8895	ENSG00000085719	0	NA	-1.76	203.065	0	NA
CPNE8	copine 8 [Source:HGNC Symbol;Acc:HGNC:23498]	144402	ENSG00000139117	0	NA	-1.1	104.067	0	NA
CPS1	carbamoyl-phosphate synthase 1 [Source:HGNC Symbol;Acc:HGNC:2323]	1373	ENSG00000021826	4.31	0	0	NA	0	NA
CPSF2	cleavage and polyadenylation specific factor 2 [Source:HGNC Symbol;Acc:HGNC:2325]	53981	ENSG00000165934	0	NA	-1.25	115.948	0	NA
CRACR2B	calcium release activated channel regulator 2B [Source:HGNC Symbol;Acc:HGNC:28703]	283229	ENSG00000177685	0	NA	0	NA	1.01	53.2091
CREG1	cellular repressor of E1A stimulated genes 1 [Source:HGNC Symbol;Acc:HGNC:2351]	8804	ENSG00000143162	2.24	358.247	0	NA	-1.11	38.8258
CRELD2	cysteine rich with EGF like domains 2 [Source:HGNC Symbol;Acc:HGNC:28150]	79174	ENSG00000184164	0	NA	1.02	99.3944	0	NA
CREM	cAMP responsive element modulator [Source:HGNC Symbol;Acc:HGNC:2352]	1390	ENSG00000095794	1.35	139.066	0	NA	0	NA
CRIM1	cysteine rich transmembrane BMP regulator 1 [Source:HGNC Symbol;Acc:HGNC:2359]	51232	ENSG00000150938	0	NA	-1.54	169.356	0	NA
CRIP2	cysteine rich protein 2 [Source:HGNC Symbol;Acc:HGNC:2361]	1397	ENSG00000182809	-2.16	236.116	0	NA	1.39	37.9884
CRIPT	CXXC repeat containing interactor of PDZ3 domain [Source:HGNC Symbol;Acc:HGNC:14312]	9419	ENSG00000119878	-1.09	95.0049	-1.65	202.735	0	NA
CRLS1	cardiolipin synthase 1 [Source:HGNC Symbol;Acc:HGNC:16148]	54675	ENSG00000088766	0	NA	-1.1	99.566	0	NA
CRNKL1	crooked neck pre-mRNA splicing factor 1 [Source:HGNC Symbol;Acc:HGNC:15762]	51340	ENSG00000101343	0	NA	-1.32	166.923	0	NA
CRTAP	cartilage associated protein [Source:HGNC Symbol;Acc:HGNC:2379]	10491	ENSG00000170275	0	NA	-1.8	254.76	0	NA
CRYZ	crystallin zeta [Source:HGNC Symbol;Acc:HGNC:2419]	1429	ENSG00000116791	-1.23	131.233	0	NA	0	NA
CSAG1	chondrosarcoma associated gene 1 [Source:HGNC Symbol;Acc:HGNC:24294]	158511	ENSG00000198930	0	NA	0	NA	1.16	38.7168
CSGALNACT1	chondroitin sulfate N-acetylgalactosaminyltransferase 1 [Source:HGNC Symbol;Acc:HGNC:24290]	55790	ENSG00000147408	0	NA	0	NA	-1.56	56.0191
CSN3	casein kappa [Source:HGNC Symbol;Acc:HGNC:2446]	1448	ENSG00000171209	0	NA	7.83	0	0	NA
CSNK1A1	casein kinase 1 alpha 1 [Source:HGNC Symbol;Acc:HGNC:2451]	1452	ENSG00000113712	0	NA	0	NA	1.06	33.4211
CSNK2A1	casein kinase 2 alpha 1 [Source:HGNC Symbol;Acc:HGNC:2457]	1457	ENSG00000101266	-1.29	149.175	-1.27	131.448	0	NA
CSNK2B	casein kinase 2 beta [Source:HGNC Symbol;Acc:HGNC:2460]	1460	ENSG00000204435	0	NA	0	NA	1.09	41.481
CSRP1	cysteine and glycine rich protein 1 [Source:HGNC Symbol;Acc:HGNC:2469]	1465	ENSG00000159176	1.97	290.35	0	NA	0	NA
CSRP2	cysteine and glycine rich protein 2 [Source:HGNC Symbol;Acc:HGNC:2470]	1466	ENSG00000175183	-1.21	120.584	0	NA	0	NA
CST3	cystatin C [Source:HGNC Symbol;Acc:HGNC:2475]	1471	ENSG00000101439	0	NA	0	NA	-1.21	40.2119
CST6	cystatin E/M [Source:HGNC Symbol;Acc:HGNC:2478]	1474	ENSG00000175315	0	NA	1.17	196.35	0	NA
CTAG1A	cancer/testis antigen 1A [Source:HGNC Symbol;Acc:HGNC:24198]	246100	ENSG00000268651	-1.07	114.832	-1.06	105.393	2.28	126.859
CTAG1B	cancer/testis antigen 1B [Source:HGNC Symbol;Acc:HGNC:2491]	1485	ENSG00000184033	-1.06	114.782	-1.06	105.717	2.24	124.406
CTAG2	cancer/testis antigen 2 [Source:HGNC Symbol;Acc:HGNC:2492]	30848	ENSG00000126890	0	NA	0	NA	1.66	113.444
CTDSPL	CTD small phosphatase like [Source:HGNC Symbol;Acc:HGNC:16890]	10217	ENSG00000144677	0	NA	1.61	196.877	0	NA
CTDSPL2	CTD small phosphatase like 2 [Source:HGNC Symbol;Acc:HGNC:26936]	51496	ENSG00000137770	0	NA	-1.3	117.674	0	NA
CTNNA1	catenin alpha 1 [Source:HGNC Symbol;Acc:HGNC:2509]	1495	ENSG00000044115	0	NA	1.71	294.014	0	NA
CTNNAL1	catenin alpha like 1 [Source:HGNC Symbol;Acc:HGNC:2512]	8727	ENSG00000119326	1.03	89.6533	-2.25	289.593	0	NA
CTNND1	catenin delta 1 [Source:HGNC Symbol;Acc:HGNC:2515]	1500	ENSG00000198561	0	NA	2.41	381.565	0	NA
CTPS1	CTP synthase 1 [Source:HGNC Symbol;Acc:HGNC:2519]	1503	ENSG00000171793	0	NA	-1.48	150.407	0	NA
CTSB	cathepsin B [Source:HGNC Symbol;Acc:HGNC:2527]	1508	ENSG00000164733	-1.4	161.298	1.21	133.303	0	NA
CTSC	cathepsin C [Source:HGNC Symbol;Acc:HGNC:2528]	1075	ENSG00000109861	3.23	662.517	2.38	350.632	0	NA
CTSD	cathepsin D [Source:HGNC Symbol;Acc:HGNC:2529]	1509	ENSG00000117984	0	NA	3.25	635.625	0	NA
CTSE	cathepsin E [Source:HGNC Symbol;Acc:HGNC:2530]	1510	ENSG00000196188	0	NA	3.82	841.607	0	NA
CTSH	cathepsin H [Source:HGNC Symbol;Acc:HGNC:2535]	1512	ENSG00000103811	0	NA	3.23	787.921	0	NA
CTSL	cathepsin L [Source:HGNC Symbol;Acc:HGNC:2537]	1514	ENSG00000135047	1.8	231.688	-2.67	352.192	-2.18	101.851
CTSS	cathepsin S [Source:HGNC Symbol;Acc:HGNC:2545]	1520	ENSG00000163131	0	NA	2.03	355.297	0	NA
CTTNBP2NL	CTTNBP2 N-terminal like [Source:HGNC Symbol;Acc:HGNC:25330]	55917	ENSG00000143079	0	NA	1.72	187.433	0	NA
CUL4A	cullin 4A [Source:HGNC Symbol;Acc:HGNC:2554]	8451	ENSG00000139842	0	NA	-1.17	115.719	0	NA
CUTC	cutC copper transporter [Source:HGNC Symbol;Acc:HGNC:24271]	51076	ENSG00000119929	0	NA	-1.81	235.668	0	NA
CWC25	CWC25 spliceosome associated protein homolog [Source:HGNC Symbol;Acc:HGNC:25989]	54883	ENSG00000273559	0	NA	1.84	234.374	0	NA
CXADR	CXADR Ig-like cell adhesion molecule [Source:HGNC Symbol;Acc:HGNC:2559]	1525	ENSG00000154639	0	NA	2	249.85	0	NA
CXCL1	C-X-C motif chemokine ligand 1 [Source:HGNC Symbol;Acc:HGNC:4602]	2919	ENSG00000163739	7.14	0	3.64	522.136	0	NA
CXCL16	C-X-C motif chemokine ligand 16 [Source:HGNC Symbol;Acc:HGNC:16642]	58191	ENSG00000161921	0	NA	1.25	225.929	0	NA
CXCL2	C-X-C motif chemokine ligand 2 [Source:HGNC Symbol;Acc:HGNC:4603]	2920	ENSG00000081041	3.51	475.175	2.82	262.691	0	NA
CXCL3	C-X-C motif chemokine ligand 3 [Source:HGNC Symbol;Acc:HGNC:4604]	2921	ENSG00000163734	0	NA	1.99	297.794	0	NA
CXCL5	C-X-C motif chemokine ligand 5 [Source:HGNC Symbol;Acc:HGNC:10642]	6374	ENSG00000163735	3.02	405.068	5.59	899.208	-1.04	24.6182
CXCL6	C-X-C motif chemokine ligand 6 [Source:HGNC Symbol;Acc:HGNC:10643]	6372	ENSG00000124875	0	NA	2.62	475.967	0	NA
CXCL8	C-X-C motif chemokine ligand 8 [Source:HGNC Symbol;Acc:HGNC:6025]	3576	ENSG00000169429	4.42	991.652	2.59	328.959	0	NA
CXXC5	CXXC finger protein 5 [Source:HGNC Symbol;Acc:HGNC:26943]	51523	ENSG00000171604	0	NA	1.37	196.541	0	NA
CYB5A	cytochrome b5 type A [Source:HGNC Symbol;Acc:HGNC:2570]	1528	ENSG00000166347	0	NA	1.6	179.725	0	NA
CYB5B	cytochrome b5 type B [Source:HGNC Symbol;Acc:HGNC:24374]	80777	ENSG00000103018	-1.47	159.621	-1.41	131.798	0	NA
CYBA	cytochrome b-245 alpha chain [Source:HGNC Symbol;Acc:HGNC:2577]	1535	ENSG00000051523	0	NA	1.58	245.994	0	NA
CYC1	cytochrome c1 [Source:HGNC Symbol;Acc:HGNC:2579]	1537	ENSG00000179091	0	NA	-1.5	265.555	0	NA
CYCS	cytochrome c, somatic [Source:HGNC Symbol;Acc:HGNC:19986]	54205	ENSG00000172115	0	NA	-1.29	172.469	0	NA
CYFIP1	cytoplasmic FMR1 interacting protein 1 [Source:HGNC Symbol;Acc:HGNC:13759]	23191	ENSG00000273749	0	NA	-1.31	124.858	0	NA
CYP1B1	cytochrome P450 family 1 subfamily B member 1 [Source:HGNC Symbol;Acc:HGNC:2597]	1545	ENSG00000138061	1.32	86.8542	0	NA	-1.82	56.8357
CYP24A1	cytochrome P450 family 24 subfamily A member 1 [Source:HGNC Symbol;Acc:HGNC:2602]	1591	ENSG00000019186	-3.08	311.016	2.31	155.638	-3.28	112.629
CYP2S1	cytochrome P450 family 2 subfamily S member 1 [Source:HGNC Symbol;Acc:HGNC:15654]	29785	ENSG00000167600	0	NA	0	NA	-1.02	38.134
CYRIB	CYFIP related Rac1 interactor B [Source:HGNC Symbol;Acc:HGNC:25216]	51571	ENSG00000153310	-1.05	105.951	0	NA	0	NA
CYSTM1	cysteine rich transmembrane module containing 1 [Source:HGNC Symbol;Acc:HGNC:30239]	84418	ENSG00000120306	-1.33	145.298	1.09	104.622	0	NA
CYTH3	cytohesin 3 [Source:HGNC Symbol;Acc:HGNC:9504]	9265	ENSG00000008256	0	NA	1.07	89.146	0	NA
DAD1	defender against cell death 1 [Source:HGNC Symbol;Acc:HGNC:2664]	1603	ENSG00000129562	0	NA	-1.33	217.993	0	NA
DAG1	dystroglycan 1 [Source:HGNC Symbol;Acc:HGNC:2666]	1605	ENSG00000173402	0	NA	2.21	327.774	0	NA
DANCR	differentiation antagonizing non-protein coding RNA [Source:HGNC Symbol;Acc:HGNC:28964]	57291	ENSG00000226950	1.5	177.904	0	NA	0	NA
DAPK1	death associated protein kinase 1 [Source:HGNC Symbol;Acc:HGNC:2674]	1612	ENSG00000196730	0	NA	1.77	236.062	0	NA
DAPP1	dual adaptor of phosphotyrosine and 3-phosphoinositides 1 [Source:HGNC Symbol;Acc:HGNC:16500]	27071	ENSG00000070190	0	NA	1.03	209.748	0	NA
DAW1	dynein assembly factor with WD repeats 1 [Source:HGNC Symbol;Acc:HGNC:26383]	164781	ENSG00000123977	1.41	308.582	0	NA	0	NA
DAZAP2	DAZ associated protein 2 [Source:HGNC Symbol;Acc:HGNC:2684]	9802	ENSG00000183283	0	NA	-1.24	150.891	0	NA
DBF4	DBF4 zinc finger [Source:HGNC Symbol;Acc:HGNC:17364]	10926	ENSG00000006634	0	NA	-1.24	107.768	0	NA
DBI	diazepam binding inhibitor, acyl-CoA binding protein [Source:HGNC Symbol;Acc:HGNC:2690]	1622	ENSG00000155368	0	NA	-2.19	436.397	0	NA
DCAF13	DDB1 and CUL4 associated factor 13 [Source:HGNC Symbol;Acc:HGNC:24535]	25879	ENSG00000164934	0	NA	-2.15	361.796	0	NA
DCAF16	DDB1 and CUL4 associated factor 16 [Source:HGNC Symbol;Acc:HGNC:25987]	54876	ENSG00000163257	0	NA	0	NA	1.33	45.8545
DCAF6	DDB1 and CUL4 associated factor 6 [Source:HGNC Symbol;Acc:HGNC:30002]	55827	ENSG00000143164	0	NA	1.07	82.8525	0	NA
DCBLD2	discoidin, CUB and LCCL domain containing 2 [Source:HGNC Symbol;Acc:HGNC:24627]	131566	ENSG00000057019	-2.37	386.786	-2.42	362.344	0	NA
DCDC2	doublecortin domain containing 2 [Source:HGNC Symbol;Acc:HGNC:18141]	51473	ENSG00000146038	0	NA	2.75	562.216	0	NA
DCLK1	doublecortin like kinase 1 [Source:HGNC Symbol;Acc:HGNC:2700]	9201	ENSG00000133083	1.02	198.25	0	NA	0	NA
DCTPP1	dCTP pyrophosphatase 1 [Source:HGNC Symbol;Acc:HGNC:28777]	79077	ENSG00000179958	0	NA	-1.15	103.109	0	NA
DCUN1D1	defective in cullin neddylation 1 domain containing 1 [Source:HGNC Symbol;Acc:HGNC:18184]	54165	ENSG00000043093	0	NA	1.25	118.439	0	NA
DCXR	dicarbonyl and L-xylulose reductase [Source:HGNC Symbol;Acc:HGNC:18985]	51181	ENSG00000169738	1.07	108.204	0	NA	0	NA
DDAH1	dimethylarginine dimethylaminohydrolase 1 [Source:HGNC Symbol;Acc:HGNC:2715]	23576	ENSG00000153904	0	NA	1.62	181.046	0	NA
DDIT3	DNA damage inducible transcript 3 [Source:HGNC Symbol;Acc:HGNC:2726]	1649	ENSG00000175197	0	NA	1.06	130.117	0	NA
DDR1	discoidin domain receptor tyrosine kinase 1 [Source:HGNC Symbol;Acc:HGNC:2730]	780	ENSG00000137332	0	NA	3.24	811.038	0	NA
DDRGK1	DDRGK domain containing 1 [Source:HGNC Symbol;Acc:HGNC:16110]	65992	ENSG00000198171	0	NA	-1.01	107.029	0	NA
DDX1	DEAD-box helicase 1 [Source:HGNC Symbol;Acc:HGNC:2734]	1653	ENSG00000079785	0	NA	-1.47	226.468	0	NA
DDX17	DEAD-box helicase 17 [Source:HGNC Symbol;Acc:HGNC:2740]	10521	ENSG00000100201	0	NA	1.13	100.819	0	NA
DDX23	DEAD-box helicase 23 [Source:HGNC Symbol;Acc:HGNC:17347]	9416	ENSG00000174243	0	NA	-1.3	135.195	0	NA
DDX39A	DExD-box helicase 39A [Source:HGNC Symbol;Acc:HGNC:17821]	10212	ENSG00000123136	0	NA	-1.51	204.561	0	NA
DDX3Y	DEAD-box helicase 3 Y-linked [Source:HGNC Symbol;Acc:HGNC:2699]	8653	ENSG00000067048	1.7	172.381	-1.42	155.873	-1.43	49.7463
DDX52	DExD-box helicase 52 [Source:HGNC Symbol;Acc:HGNC:20038]	11056	ENSG00000277594	0	NA	1.15	97.4861	0	NA
DEDD2	death effector domain containing 2 [Source:HGNC Symbol;Acc:HGNC:24450]	162989	ENSG00000160570	-1.03	112.178	0	NA	0	NA
DEF8	differentially expressed in FDCP 8 homolog [Source:HGNC Symbol;Acc:HGNC:25969]	54849	ENSG00000140995	0	NA	-1.82	248.57	0	NA
DEFB1	defensin beta 1 [Source:HGNC Symbol;Acc:HGNC:2766]	1672	ENSG00000164825	0	NA	2.61	520.276	0	NA
DEK	DEK proto-oncogene [Source:HGNC Symbol;Acc:HGNC:2768]	7913	ENSG00000124795	0	NA	-1.07	83.5487	1.24	65.1763
DENND5B	DENN domain containing 5B [Source:HGNC Symbol;Acc:HGNC:28338]	160518	ENSG00000170456	-1.13	115.929	-1.32	157.007	0	NA
DENR	density regulated re-initiation and release factor [Source:HGNC Symbol;Acc:HGNC:2769]	8562	ENSG00000139726	0	NA	-1.14	131.506	0	NA
DEPDC1	DEP domain containing 1 [Source:HGNC Symbol;Acc:HGNC:22949]	55635	ENSG00000024526	1.41	133.35	0	NA	0	NA
DERA	deoxyribose-phosphate aldolase [Source:HGNC Symbol;Acc:HGNC:24269]	51071	ENSG00000023697	-1.04	92.7594	-1.51	184.144	0	NA
DERL2	derlin 2 [Source:HGNC Symbol;Acc:HGNC:17943]	51009	ENSG00000072849	0	NA	-1.75	190.037	0	NA
DGCR2	DiGeorge syndrome critical region gene 2 [Source:HGNC Symbol;Acc:HGNC:2845]	9993	ENSG00000070413	0	NA	1.38	171.072	0	NA
DHCR24	24-dehydrocholesterol reductase [Source:HGNC Symbol;Acc:HGNC:2859]	1718	ENSG00000116133	0	NA	1.89	226.905	0	NA
DHRS3	dehydrogenase/reductase 3 [Source:HGNC Symbol;Acc:HGNC:17693]	9249	ENSG00000162496	-1.34	142.438	1.63	138.621	-1.35	46.2225
DHX29	DExH-box helicase 29 [Source:HGNC Symbol;Acc:HGNC:15815]	54505	ENSG00000067248	0	NA	-1.06	76.7543	0	NA
DHX40	DEAH-box helicase 40 [Source:HGNC Symbol;Acc:HGNC:18018]	79665	ENSG00000108406	0	NA	-1.22	110.357	0	NA
DIS3L	DIS3 like exosome 3'-5' exoribonuclease [Source:HGNC Symbol;Acc:HGNC:28698]	115752	ENSG00000166938	0	NA	-1.02	101.669	0	NA
DKC1	dyskerin pseudouridine synthase 1 [Source:HGNC Symbol;Acc:HGNC:2890]	1736	ENSG00000130826	0	NA	-1.3	116.919	0	NA
DKK1	dickkopf WNT signaling pathway inhibitor 1 [Source:HGNC Symbol;Acc:HGNC:2891]	22943	ENSG00000107984	-2.24	194.994	-1.93	131.388	-1.94	45.9694
DLD	dihydrolipoamide dehydrogenase [Source:HGNC Symbol;Acc:HGNC:2898]	1738	ENSG00000091140	0	NA	-1.6	187.572	0	NA
DLG2	discs large MAGUK scaffold protein 2 [Source:HGNC Symbol;Acc:HGNC:2901]	1740	ENSG00000150672	1.65	405.743	0	NA	0	NA
DLG3	discs large MAGUK scaffold protein 3 [Source:HGNC Symbol;Acc:HGNC:2902]	1741	ENSG00000082458	0	NA	1.2	218.404	0	NA
DLGAP5	DLG associated protein 5 [Source:HGNC Symbol;Acc:HGNC:16864]	9787	ENSG00000126787	0	NA	-1.26	63.6246	0	NA
DLL3	delta like canonical Notch ligand 3 [Source:HGNC Symbol;Acc:HGNC:2909]	10683	ENSG00000090932	0	NA	-1.41	222.795	0	NA
DMAC2	distal membrane arm assembly complex 2 [Source:HGNC Symbol;Acc:HGNC:25496]	55101	ENSG00000105341	-1.14	124.607	-1.08	104.246	0	NA
DMKN	dermokine [Source:HGNC Symbol;Acc:HGNC:25063]	93099	ENSG00000161249	0	NA	1.91	345.051	0	NA
DMXL2	Dmx like 2 [Source:HGNC Symbol;Acc:HGNC:2938]	23312	ENSG00000104093	0	NA	-1.19	126.257	0	NA
DNAJA1	DnaJ heat shock protein family (Hsp40) member A1 [Source:HGNC Symbol;Acc:HGNC:5229]	3301	ENSG00000086061	0	NA	-1.32	271.919	0	NA
DNAJA3	DnaJ heat shock protein family (Hsp40) member A3 [Source:HGNC Symbol;Acc:HGNC:11808]	9093	ENSG00000103423	1.07	109.319	0	NA	0	NA
DNAJB11	DnaJ heat shock protein family (Hsp40) member B11 [Source:HGNC Symbol;Acc:HGNC:14889]	51726	ENSG00000090520	0	NA	1.46	157.693	0	NA
DNAJB6	DnaJ heat shock protein family (Hsp40) member B6 [Source:HGNC Symbol;Acc:HGNC:14888]	10049	ENSG00000105993	0	NA	0	NA	1.61	103.459
DNAJC15	DnaJ heat shock protein family (Hsp40) member C15 [Source:HGNC Symbol;Acc:HGNC:20325]	29103	ENSG00000120675	3.28	NA	2.36	532.064	0	NA
DNAJC2	DnaJ heat shock protein family (Hsp40) member C2 [Source:HGNC Symbol;Acc:HGNC:13192]	27000	ENSG00000105821	0	NA	-1.32	123.734	1.36	56.0877
DNAJC5	DnaJ heat shock protein family (Hsp40) member C5 [Source:HGNC Symbol;Acc:HGNC:16235]	80331	ENSG00000101152	0	NA	1.16	116.936	0	NA
DNER	delta/notch like EGF repeat containing [Source:HGNC Symbol;Acc:HGNC:24456]	92737	ENSG00000187957	2.82	835.96	0	NA	0	NA
DNM1L	dynamin 1 like [Source:HGNC Symbol;Acc:HGNC:2973]	10059	ENSG00000087470	0	NA	-1.38	135.953	0	NA
DNMT1	DNA methyltransferase 1 [Source:HGNC Symbol;Acc:HGNC:2976]	1786	ENSG00000130816	0	NA	-1.6	155.313	0	NA
DNTTIP1	deoxynucleotidyltransferase terminal interacting protein 1 [Source:HGNC Symbol;Acc:HGNC:16160]	116092	ENSG00000101457	0	NA	0	NA	1.25	52.5651
DOCK10	dedicator of cytokinesis 10 [Source:HGNC Symbol;Acc:HGNC:23479]	55619	ENSG00000135905	0	NA	-1.54	202.511	-1.17	41.2375
DOCK5	dedicator of cytokinesis 5 [Source:HGNC Symbol;Acc:HGNC:23476]	80005	ENSG00000147459	0	NA	-1.45	111.116	-1.04	24.5965
DPH3	diphthamide biosynthesis 3 [Source:HGNC Symbol;Acc:HGNC:27717]	285381	ENSG00000154813	-1.15	100.081	-1.88	230.068	0	NA
DPM2	dolichyl-phosphate mannosyltransferase subunit 2, regulatory [Source:HGNC Symbol;Acc:HGNC:3006]	8818	ENSG00000136908	0	NA	-1.37	155.166	0	NA
DPP10-AS1	DPP10 antisense RNA 1 [Source:HGNC Symbol;Acc:HGNC:40941]	389023	ENSG00000235026	2.12	573.615	0	NA	0	NA
DPP4	dipeptidyl peptidase 4 [Source:HGNC Symbol;Acc:HGNC:3009]	1803	ENSG00000197635	0	NA	2	448.256	0	NA
DPYD	dihydropyrimidine dehydrogenase [Source:HGNC Symbol;Acc:HGNC:3012]	1806	ENSG00000188641	0	NA	1.05	163.734	0	NA
DPYSL2	dihydropyrimidinase like 2 [Source:HGNC Symbol;Acc:HGNC:3014]	1808	ENSG00000092964	0	NA	-1.16	88.5136	0	NA
DRAP1	DR1 associated protein 1 [Source:HGNC Symbol;Acc:HGNC:3019]	10589	ENSG00000175550	-1.18	139.057	-1.23	137.628	0	NA
DSC2	desmocollin 2 [Source:HGNC Symbol;Acc:HGNC:3036]	1824	ENSG00000134755	0	NA	2.3	452.091	0	NA
DSEL	dermatan sulfate epimerase like [Source:HGNC Symbol;Acc:HGNC:18144]	92126	ENSG00000171451	0	NA	1.5	227.937	0	NA
DSG2	desmoglein 2 [Source:HGNC Symbol;Acc:HGNC:3049]	1829	ENSG00000046604	0	NA	3.07	558.418	-1.39	58.0718
DSP	desmoplakin [Source:HGNC Symbol;Acc:HGNC:3052]	1832	ENSG00000096696	-1.83	276.857	1.08	71.6741	-1.22	37.2471
DSTN	destrin, actin depolymerizing factor [Source:HGNC Symbol;Acc:HGNC:15750]	11034	ENSG00000125868	0	NA	-2.37	452.029	0	NA
DSTYK	dual serine/threonine and tyrosine protein kinase [Source:HGNC Symbol;Acc:HGNC:29043]	25778	ENSG00000133059	1.03	106.827	0	NA	0	NA
DTD1	D-aminoacyl-tRNA deacylase 1 [Source:HGNC Symbol;Acc:HGNC:16219]	92675	ENSG00000125821	0	NA	-1.72	273.399	0	NA
DTWD1	DTW domain containing 1 [Source:HGNC Symbol;Acc:HGNC:30926]	56986	ENSG00000104047	1.16	108.07	0	NA	0	NA
DTX4	deltex E3 ubiquitin ligase 4 [Source:HGNC Symbol;Acc:HGNC:29151]	23220	ENSG00000110042	0	NA	1.49	296.701	0	NA
DTYMK	deoxythymidylate kinase [Source:HGNC Symbol;Acc:HGNC:3061]	1841	ENSG00000168393	0	NA	-2.48	395.81	0	NA
DUSP1	dual specificity phosphatase 1 [Source:HGNC Symbol;Acc:HGNC:3064]	1843	ENSG00000120129	0	NA	1.83	174.04	0	NA
DUSP10	dual specificity phosphatase 10 [Source:HGNC Symbol;Acc:HGNC:3065]	11221	ENSG00000143507	0	NA	1.34	231.973	0	NA
DUSP23	dual specificity phosphatase 23 [Source:HGNC Symbol;Acc:HGNC:21480]	54935	ENSG00000158716	-1.68	222.375	-1.65	193.404	-1.57	69.9472
DUSP4	dual specificity phosphatase 4 [Source:HGNC Symbol;Acc:HGNC:3070]	1846	ENSG00000120875	1.01	67.655	0	NA	-1.47	57.3477
DUSP6	dual specificity phosphatase 6 [Source:HGNC Symbol;Acc:HGNC:3072]	1848	ENSG00000139318	0	NA	1.42	131.059	0	NA
DUT	deoxyuridine triphosphatase [Source:HGNC Symbol;Acc:HGNC:3078]	1854	ENSG00000128951	0	NA	-2.03	257.794	0	NA
DUXAP9	double homeobox A pseudogene 9 [Source:HGNC Symbol;Acc:HGNC:32188]	503638	ENSG00000225210	0	NA	-1.17	211.011	0	NA
DVL3	dishevelled segment polarity protein 3 [Source:HGNC Symbol;Acc:HGNC:3087]	1857	ENSG00000161202	0	NA	1.04	119.394	0	NA
DYNC1LI1	dynein cytoplasmic 1 light intermediate chain 1 [Source:HGNC Symbol;Acc:HGNC:18745]	51143	ENSG00000144635	0	NA	-1.12	96.9205	0	NA
DYNLL1	dynein light chain LC8-type 1 [Source:HGNC Symbol;Acc:HGNC:15476]	8655	ENSG00000088986	0	NA	-1.25	200.237	0	NA
DYRK2	dual specificity tyrosine phosphorylation regulated kinase 2 [Source:HGNC Symbol;Acc:HGNC:3093]	8445	ENSG00000127334	0	NA	1.23	126.369	0	NA
DZIP3	DAZ interacting zinc finger protein 3 [Source:HGNC Symbol;Acc:HGNC:30938]	9666	ENSG00000198919	-1.06	104.325	0	NA	0	NA
E2F3	E2F transcription factor 3 [Source:HGNC Symbol;Acc:HGNC:3115]	1871	ENSG00000112242	0	NA	1.1	92.9023	0	NA
EBAG9	estrogen receptor binding site associated antigen 9 [Source:HGNC Symbol;Acc:HGNC:3123]	9166	ENSG00000147654	-1.01	87.1417	-1.26	129.554	0	NA
EBNA1BP2	EBNA1 binding protein 2 [Source:HGNC Symbol;Acc:HGNC:15531]	10969	ENSG00000117395	0	NA	-1.65	216.593	0	NA
EBPL	EBP like [Source:HGNC Symbol;Acc:HGNC:18061]	84650	ENSG00000123179	0	NA	-1.16	108.953	0	NA
ECE1	endothelin converting enzyme 1 [Source:HGNC Symbol;Acc:HGNC:3146]	1889	ENSG00000117298	0	NA	1.27	143.679	0	NA
ECH1	enoyl-CoA hydratase 1 [Source:HGNC Symbol;Acc:HGNC:3149]	1891	ENSG00000104823	-2.1	450.93	0	NA	-1.59	146.516
ECHDC1	ethylmalonyl-CoA decarboxylase 1 [Source:HGNC Symbol;Acc:HGNC:21489]	55862	ENSG00000093144	0	NA	-1.3	114.412	0	NA
ECHS1	enoyl-CoA hydratase, short chain 1 [Source:HGNC Symbol;Acc:HGNC:3151]	1892	ENSG00000127884	0	NA	-2.06	379.544	0	NA
ECI2	enoyl-CoA delta isomerase 2 [Source:HGNC Symbol;Acc:HGNC:14601]	10455	ENSG00000198721	0	NA	-1.86	237.467	0	NA
ECPAS	Ecm29 proteasome adaptor and scaffold [Source:HGNC Symbol;Acc:HGNC:29020]	23392	ENSG00000136813	0	NA	-1.01	70.9516	0	NA
EDEM3	ER degradation enhancing alpha-mannosidase like protein 3 [Source:HGNC Symbol;Acc:HGNC:16787]	80267	ENSG00000116406	1.1	109.528	0	NA	0	NA
EDF1	endothelial differentiation related factor 1 [Source:HGNC Symbol;Acc:HGNC:3164]	8721	ENSG00000107223	0	NA	-1.35	226.361	0	NA
EDN1	endothelin 1 [Source:HGNC Symbol;Acc:HGNC:3176]	1906	ENSG00000078401	-1.83	159.978	0	NA	-2.27	81.0043
EEF1A2	eukaryotic translation elongation factor 1 alpha 2 [Source:HGNC Symbol;Acc:HGNC:3192]	1917	ENSG00000101210	1.04	167.664	1.38	257.035	0	NA
EEF1B2	eukaryotic translation elongation factor 1 beta 2 [Source:HGNC Symbol;Acc:HGNC:3208]	1933	ENSG00000114942	0	NA	-1.39	253.23	0	NA
EEF1B2P3	eukaryotic translation elongation factor 1 beta 2 pseudogene 3 [Source:HGNC Symbol;Acc:HGNC:3210]	0	ENSG00000232472	0	NA	-1.28	174.478	0	NA
EEF1B2P6	eukaryotic translation elongation factor 1 beta 2 pseudogene 6 [Source:HGNC Symbol;Acc:HGNC:51453]	0	ENSG00000213261	0	NA	-1.28	188.202	0	NA
EEF1E1	eukaryotic translation elongation factor 1 epsilon 1 [Source:HGNC Symbol;Acc:HGNC:3212]	9521	ENSG00000124802	0	NA	-2.1	292.803	0	NA
EFCAB14	EF-hand calcium binding domain 14 [Source:HGNC Symbol;Acc:HGNC:29051]	9813	ENSG00000159658	0	NA	1.68	187.072	0	NA
EFEMP1	EGF containing fibulin extracellular matrix protein 1 [Source:HGNC Symbol;Acc:HGNC:3218]	2202	ENSG00000115380	3.44	963.773	1.13	159.354	0	NA
EFHD2	EF-hand domain family member D2 [Source:HGNC Symbol;Acc:HGNC:28670]	79180	ENSG00000142634	1.09	103.414	0	NA	0	NA
EFNA1	ephrin A1 [Source:HGNC Symbol;Acc:HGNC:3221]	1942	ENSG00000169242	0	NA	1.63	200.02	0	NA
EFNA5	ephrin A5 [Source:HGNC Symbol;Acc:HGNC:3225]	1946	ENSG00000184349	1.13	100.532	2.67	440.217	0	NA
EFR3A	EFR3 homolog A [Source:HGNC Symbol;Acc:HGNC:28970]	23167	ENSG00000132294	-1.11	99.7623	0	NA	0	NA
EGFLAM	EGF like, fibronectin type III and laminin G domains [Source:HGNC Symbol;Acc:HGNC:26810]	133584	ENSG00000164318	1.47	361.041	0	NA	0	NA
EGFR	epidermal growth factor receptor [Source:HGNC Symbol;Acc:HGNC:3236]	1956	ENSG00000146648	-1.21	98.8389	0	NA	0	NA
EGR1	early growth response 1 [Source:HGNC Symbol;Acc:HGNC:3238]	1958	ENSG00000120738	0	NA	2.91	426.63	0	NA
EHBP1	EH domain binding protein 1 [Source:HGNC Symbol;Acc:HGNC:29144]	23301	ENSG00000115504	0	NA	0	NA	-1.16	33.2135
EHF	ETS homologous factor [Source:HGNC Symbol;Acc:HGNC:3246]	26298	ENSG00000135373	0	NA	4.71	0	0	NA
EID1	EP300 interacting inhibitor of differentiation 1 [Source:HGNC Symbol;Acc:HGNC:1191]	23741	ENSG00000255302	0	NA	-1.7	182.193	0	NA
EIF1	eukaryotic translation initiation factor 1 [Source:HGNC Symbol;Acc:HGNC:3249]	10209	ENSG00000173812	0	NA	0	NA	-1.07	128.019
EIF1AY	eukaryotic translation initiation factor 1A Y-linked [Source:HGNC Symbol;Acc:HGNC:3252]	9086	ENSG00000198692	1.94	245.131	-1.35	155.916	-1.37	51.6085
EIF1P5	eukaryotic translation initiation factor 1 pseudogene 5 [Source:HGNC Symbol;Acc:HGNC:49618]	0	ENSG00000266563	0	NA	0	NA	-1.23	57.0096
EIF2AK4	eukaryotic translation initiation factor 2 alpha kinase 4 [Source:HGNC Symbol;Acc:HGNC:19687]	440275	ENSG00000128829	0	NA	-1.6	160.953	0	NA
EIF2B2	eukaryotic translation initiation factor 2B subunit beta [Source:HGNC Symbol;Acc:HGNC:3258]	8892	ENSG00000119718	0	NA	-1.59	170.167	0	NA
EIF2B4	eukaryotic translation initiation factor 2B subunit delta [Source:HGNC Symbol;Acc:HGNC:3260]	8890	ENSG00000115211	0	NA	-1.13	104.629	0	NA
EIF2S1	eukaryotic translation initiation factor 2 subunit alpha [Source:HGNC Symbol;Acc:HGNC:3265]	1965	ENSG00000134001	0	NA	-1.77	296.135	0	NA
EIF2S3	eukaryotic translation initiation factor 2 subunit gamma [Source:HGNC Symbol;Acc:HGNC:3267]	1968	ENSG00000130741	1.12	145.056	0	NA	0	NA
EIF3C	eukaryotic translation initiation factor 3 subunit C [Source:HGNC Symbol;Acc:HGNC:3279]	8663	ENSG00000184110	0	NA	1.37	204.235	0	NA
EIF3CL	eukaryotic translation initiation factor 3 subunit C like [Source:HGNC Symbol;Acc:HGNC:26347]	728689	ENSG00000205609	0	NA	1.26	184.76	0	NA
EIF3G	eukaryotic translation initiation factor 3 subunit G [Source:HGNC Symbol;Acc:HGNC:3274]	8666	ENSG00000130811	0	NA	-1.26	127.826	0	NA
EIF3H	eukaryotic translation initiation factor 3 subunit H [Source:HGNC Symbol;Acc:HGNC:3273]	8667	ENSG00000147677	0	NA	-1.16	174.322	0	NA
EIF3J	eukaryotic translation initiation factor 3 subunit J [Source:HGNC Symbol;Acc:HGNC:3270]	8669	ENSG00000104131	0	NA	-1.9	244.081	0	NA
EIF3K	eukaryotic translation initiation factor 3 subunit K [Source:HGNC Symbol;Acc:HGNC:24656]	27335	ENSG00000178982	-1.49	527.707	-1.63	351.939	0	NA
EIF4A2	eukaryotic translation initiation factor 4A2 [Source:HGNC Symbol;Acc:HGNC:3284]	1974	ENSG00000156976	0	NA	2.72	455.779	0	NA
EIF4A3	eukaryotic translation initiation factor 4A3 [Source:HGNC Symbol;Acc:HGNC:18683]	9775	ENSG00000141543	0	NA	-1.39	163.296	0	NA
EIF4H	eukaryotic translation initiation factor 4H [Source:HGNC Symbol;Acc:HGNC:12741]	7458	ENSG00000106682	0	NA	-1.22	131.068	1.05	49.603
EIF5A	eukaryotic translation initiation factor 5A [Source:HGNC Symbol;Acc:HGNC:3300]	1984	ENSG00000132507	0	NA	-1.29	269.159	0	NA
EIF5AL1	eukaryotic translation initiation factor 5A like 1 [Source:HGNC Symbol;Acc:HGNC:17419]	143244	ENSG00000253626	0	NA	-1.34	224.333	0	NA
ELAC2	elaC ribonuclease Z 2 [Source:HGNC Symbol;Acc:HGNC:14198]	60528	ENSG00000006744	0	NA	-1.46	171.861	0	NA
ELF3	E74 like ETS transcription factor 3 [Source:HGNC Symbol;Acc:HGNC:3318]	1999	ENSG00000163435	-2.09	242.378	3.24	390.656	-2.11	75.2713
ELK3	ETS transcription factor ELK3 [Source:HGNC Symbol;Acc:HGNC:3325]	2004	ENSG00000111145	-1.31	136.656	0	NA	0	NA
ELK4	ETS transcription factor ELK4 [Source:HGNC Symbol;Acc:HGNC:3326]	2005	ENSG00000158711	0	NA	1.78	241.347	0	NA
ELL2	elongation factor for RNA polymerase II 2 [Source:HGNC Symbol;Acc:HGNC:17064]	22936	ENSG00000118985	1.72	241.463	1.3	126.361	0	NA
ELP5	elongator acetyltransferase complex subunit 5 [Source:HGNC Symbol;Acc:HGNC:30617]	23587	ENSG00000170291	0	NA	-2.83	647.425	0	NA
EMC3	ER membrane protein complex subunit 3 [Source:HGNC Symbol;Acc:HGNC:23999]	55831	ENSG00000125037	0	NA	-1.12	90.3016	0	NA
EMC4	ER membrane protein complex subunit 4 [Source:HGNC Symbol;Acc:HGNC:28032]	51234	ENSG00000128463	0	NA	-3.14	762.982	0	NA
EMC7	ER membrane protein complex subunit 7 [Source:HGNC Symbol;Acc:HGNC:24301]	56851	ENSG00000134153	0	NA	-1.55	237.895	0	NA
EMG1	EMG1 N1-specific pseudouridine methyltransferase [Source:HGNC Symbol;Acc:HGNC:16912]	10436	ENSG00000126749	0	NA	-1.89	238.908	0	NA
EML4	EMAP like 4 [Source:HGNC Symbol;Acc:HGNC:1316]	27436	ENSG00000143924	0	NA	0	NA	-1.32	62.8164
EMP1	epithelial membrane protein 1 [Source:HGNC Symbol;Acc:HGNC:3333]	2012	ENSG00000134531	0	NA	1.05	86.0736	1.9	126.261
EMP2	epithelial membrane protein 2 [Source:HGNC Symbol;Acc:HGNC:3334]	2013	ENSG00000213853	1.06	75.4422	1.53	133.425	0	NA
ENAH	ENAH actin regulator [Source:HGNC Symbol;Acc:HGNC:18271]	55740	ENSG00000154380	1.31	146.838	0	NA	0	NA
ENC1	ectodermal-neural cortex 1 [Source:HGNC Symbol;Acc:HGNC:3345]	8507	ENSG00000171617	0	NA	1.07	87.4034	0	NA
ENDOD1	endonuclease domain containing 1 [Source:HGNC Symbol;Acc:HGNC:29129]	23052	ENSG00000149218	0	NA	1.75	259.906	0	NA
ENPP4	ectonucleotide pyrophosphatase/phosphodiesterase 4 [Source:HGNC Symbol;Acc:HGNC:3359]	22875	ENSG00000001561	0	NA	1.4	249.174	0	NA
ENPP5	ectonucleotide pyrophosphatase/phosphodiesterase family member 5 [Source:HGNC Symbol;Acc:HGNC:13717]	59084	ENSG00000112796	0	NA	1.33	269.817	0	NA
ENY2	ENY2 transcription and export complex 2 subunit [Source:HGNC Symbol;Acc:HGNC:24449]	56943	ENSG00000120533	-1.27	235.796	-2	364.395	0	NA
EPB41	erythrocyte membrane protein band 4.1 [Source:HGNC Symbol;Acc:HGNC:3377]	2035	ENSG00000159023	0	NA	1.12	111.105	0	NA
EPB41L2	erythrocyte membrane protein band 4.1 like 2 [Source:HGNC Symbol;Acc:HGNC:3379]	2037	ENSG00000079819	-1.12	108.657	1.19	94.2835	0	NA
EPB41L3	erythrocyte membrane protein band 4.1 like 3 [Source:HGNC Symbol;Acc:HGNC:3380]	23136	ENSG00000082397	4.49	0	0	NA	0	NA
EPCAM	epithelial cell adhesion molecule [Source:HGNC Symbol;Acc:HGNC:11529]	4072	ENSG00000119888	0	NA	5.46	0	0	NA
EPDR1	ependymin related 1 [Source:HGNC Symbol;Acc:HGNC:17572]	54749	ENSG00000086289	1.33	145.719	0	NA	-1.13	45.0123
EPGN	epithelial mitogen [Source:HGNC Symbol;Acc:HGNC:17470]	255324	ENSG00000182585	1.59	361.774	0	NA	0	NA
EPHA5	EPH receptor A5 [Source:HGNC Symbol;Acc:HGNC:3389]	2044	ENSG00000145242	1.41	290.842	0	NA	0	NA
EPS8	epidermal growth factor receptor pathway substrate 8 [Source:HGNC Symbol;Acc:HGNC:3420]	2059	ENSG00000151491	0	NA	2.26	298.889	0	NA
EPS8L2	EPS8 like 2 [Source:HGNC Symbol;Acc:HGNC:21296]	64787	ENSG00000177106	0	NA	1.09	121.325	0	NA
ERAP2	endoplasmic reticulum aminopeptidase 2 [Source:HGNC Symbol;Acc:HGNC:29499]	64167	ENSG00000164308	0	NA	2.53	575.615	0	NA
ERBB2	erb-b2 receptor tyrosine kinase 2 [Source:HGNC Symbol;Acc:HGNC:3430]	2064	ENSG00000141736	0	NA	5.76	0	0	NA
ERBB3	erb-b2 receptor tyrosine kinase 3 [Source:HGNC Symbol;Acc:HGNC:3431]	2065	ENSG00000065361	0	NA	3.25	779.89	0	NA
ERBIN	erbb2 interacting protein [Source:HGNC Symbol;Acc:HGNC:15842]	55914	ENSG00000112851	-1.18	101.817	0	NA	0	NA
ERCC1	ERCC excision repair 1, endonuclease non-catalytic subunit [Source:HGNC Symbol;Acc:HGNC:3433]	2067	ENSG00000012061	-1.56	232.727	-1.68	235.722	0	NA
EREG	epiregulin [Source:HGNC Symbol;Acc:HGNC:3443]	2069	ENSG00000124882	-2.03	214.867	3.02	317.826	-2.15	74.1556
ERGIC2	ERGIC and golgi 2 [Source:HGNC Symbol;Acc:HGNC:30208]	51290	ENSG00000087502	-1.05	99.7398	0	NA	0	NA
ERH	ERH mRNA splicing and mitosis factor [Source:HGNC Symbol;Acc:HGNC:3447]	2079	ENSG00000100632	0	NA	-1.55	285.361	0	NA
ERLIN2	ER lipid raft associated 2 [Source:HGNC Symbol;Acc:HGNC:1356]	11160	ENSG00000147475	0	NA	1.2	104.491	0	NA
ERO1A	endoplasmic reticulum oxidoreductase 1 alpha [Source:HGNC Symbol;Acc:HGNC:13280]	30001	ENSG00000197930	0	NA	1.15	95.9931	0	NA
ERRFI1	ERBB receptor feedback inhibitor 1 [Source:HGNC Symbol;Acc:HGNC:18185]	54206	ENSG00000116285	-1.77	206.272	0	NA	0	NA
ESCO1	establishment of sister chromatid cohesion N-acetyltransferase 1 [Source:HGNC Symbol;Acc:HGNC:24645]	114799	ENSG00000141446	0	NA	1.09	81.7911	0	NA
ESCO2	establishment of sister chromatid cohesion N-acetyltransferase 2 [Source:HGNC Symbol;Acc:HGNC:27230]	157570	ENSG00000171320	0	NA	-1.13	67.348	0	NA
ESF1	ESF1 nucleolar pre-rRNA processing protein homolog [Source:HGNC Symbol;Acc:HGNC:15898]	51575	ENSG00000089048	0	NA	-1.72	215.85	0	NA
ESRP1	epithelial splicing regulatory protein 1 [Source:HGNC Symbol;Acc:HGNC:25966]	54845	ENSG00000104413	0	NA	1.86	442.457	0	NA
ETFB	electron transfer flavoprotein subunit beta [Source:HGNC Symbol;Acc:HGNC:3482]	2109	ENSG00000105379	0	NA	0	NA	-1.03	37.4915
ETS2	ETS proto-oncogene 2, transcription factor [Source:HGNC Symbol;Acc:HGNC:3489]	2114	ENSG00000157557	0	NA	1.46	193.913	0	NA
ETV1	ETS variant transcription factor 1 [Source:HGNC Symbol;Acc:HGNC:3490]	2115	ENSG00000006468	1.81	281.456	0	NA	0	NA
ETV4	ETS variant transcription factor 4 [Source:HGNC Symbol;Acc:HGNC:3493]	2118	ENSG00000175832	1.07	112.005	0	NA	0	NA
ETV6	ETS variant transcription factor 6 [Source:HGNC Symbol;Acc:HGNC:3495]	2120	ENSG00000139083	0	NA	1.72	256.947	0	NA
EXO1	exonuclease 1 [Source:HGNC Symbol;Acc:HGNC:3511]	9156	ENSG00000174371	2.52	407.32	0	NA	0	NA
EXOSC1	exosome component 1 [Source:HGNC Symbol;Acc:HGNC:17286]	51013	ENSG00000171311	0	NA	-1.28	122.824	0	NA
EXOSC2	exosome component 2 [Source:HGNC Symbol;Acc:HGNC:17097]	23404	ENSG00000130713	0	NA	-1.35	147.797	0	NA
EXOSC3	exosome component 3 [Source:HGNC Symbol;Acc:HGNC:17944]	51010	ENSG00000107371	0	NA	-2.01	324.56	0	NA
EXOSC5	exosome component 5 [Source:HGNC Symbol;Acc:HGNC:24662]	56915	ENSG00000077348	-1.25	144.614	-1.23	125.91	-1.19	51.0774
EXOSC8	exosome component 8 [Source:HGNC Symbol;Acc:HGNC:17035]	11340	ENSG00000120699	0	NA	-1.88	259.315	0	NA
EZH2	enhancer of zeste 2 polycomb repressive complex 2 subunit [Source:HGNC Symbol;Acc:HGNC:3527]	2146	ENSG00000106462	0	NA	0	NA	1.49	64.6981
EZR	ezrin [Source:HGNC Symbol;Acc:HGNC:12691]	7430	ENSG00000092820	0	NA	1.59	354.991	0	NA
F11R	F11 receptor [Source:HGNC Symbol;Acc:HGNC:14685]	50848	ENSG00000158769	0	NA	2.83	608.525	0	NA
F2R	coagulation factor II thrombin receptor [Source:HGNC Symbol;Acc:HGNC:3537]	2149	ENSG00000181104	-1.24	171.293	-1.12	127.385	0	NA
F2RL1	F2R like trypsin receptor 1 [Source:HGNC Symbol;Acc:HGNC:3538]	2150	ENSG00000164251	-1.62	280.995	0	NA	1.32	51.6481
F3	coagulation factor III, tissue factor [Source:HGNC Symbol;Acc:HGNC:3541]	2152	ENSG00000117525	0	NA	2.04	384.745	0	NA
FABP5	fatty acid binding protein 5 [Source:HGNC Symbol;Acc:HGNC:3560]	2171	ENSG00000164687	0	NA	-3.05	684.235	0	NA
FABP5P2	fatty acid binding protein 5 pseudogene 2 [Source:HGNC Symbol;Acc:HGNC:31060]	0	ENSG00000236044	0	NA	-1.52	263.478	0	NA
FABP5P7	fatty acid binding protein 5 pseudogene 7 [Source:HGNC Symbol;Acc:HGNC:31070]	0	ENSG00000234964	0	NA	-2.35	449.39	0	NA
FADS1	fatty acid desaturase 1 [Source:HGNC Symbol;Acc:HGNC:3574]	3992	ENSG00000149485	0	NA	-1.87	223.116	0	NA
FAM107B	family with sequence similarity 107 member B [Source:HGNC Symbol;Acc:HGNC:23726]	83641	ENSG00000065809	0	NA	0	NA	-1.88	63.8137
FAM126B	family with sequence similarity 126 member B [Source:HGNC Symbol;Acc:HGNC:28593]	285172	ENSG00000155744	0	NA	1.24	155.812	0	NA
FAM133A	family with sequence similarity 133 member A [Source:HGNC Symbol;Acc:HGNC:26748]	286499	ENSG00000179083	0	NA	0	NA	1.54	124.522
FAM135A	family with sequence similarity 135 member A [Source:HGNC Symbol;Acc:HGNC:21084]	57579	ENSG00000082269	0	NA	1.79	222.098	0	NA
FAM136A	family with sequence similarity 136 member A [Source:HGNC Symbol;Acc:HGNC:25911]	84908	ENSG00000035141	0	NA	-2.56	483.817	0	NA
FAM174C	family with sequence similarity 174 member C [Source:HGNC Symbol;Acc:HGNC:26073]	55009	ENSG00000228300	0	NA	-1.19	108.89	0	NA
FAM177A1	family with sequence similarity 177 member A1 [Source:HGNC Symbol;Acc:HGNC:19829]	283635	ENSG00000151327	0	NA	-1.42	154.893	0	NA
FAM189B	family with sequence similarity 189 member B [Source:HGNC Symbol;Acc:HGNC:1233]	10712	ENSG00000160767	1.16	120.091	0	NA	0	NA
FAM200B	family with sequence similarity 200 member B [Source:HGNC Symbol;Acc:HGNC:27740]	285550	ENSG00000237765	0	NA	-1.19	77.6972	1.43	47.2003
FAM20B	FAM20B glycosaminoglycan xylosylkinase [Source:HGNC Symbol;Acc:HGNC:23017]	9917	ENSG00000116199	1.67	230.772	0	NA	0	NA
FAM210B	family with sequence similarity 210 member B [Source:HGNC Symbol;Acc:HGNC:16102]	116151	ENSG00000124098	1.47	171.211	0	NA	0	NA
FAM214B	family with sequence similarity 214 member B [Source:HGNC Symbol;Acc:HGNC:25666]	80256	ENSG00000005238	0	NA	0	NA	1.06	97.765
FAM216A	family with sequence similarity 216 member A [Source:HGNC Symbol;Acc:HGNC:30180]	29902	ENSG00000204856	0	NA	-1.03	84.4279	1.16	37.0456
FAM234A	family with sequence similarity 234 member A [Source:HGNC Symbol;Acc:HGNC:14163]	83986	ENSG00000167930	0	NA	1.51	175.57	0	NA
FAM3C	FAM3 metabolism regulating signaling molecule C [Source:HGNC Symbol;Acc:HGNC:18664]	10447	ENSG00000196937	0	NA	2.24	341.351	1.69	80.772
FAM83H	family with sequence similarity 83 member H [Source:HGNC Symbol;Acc:HGNC:24797]	286077	ENSG00000180921	0	NA	1.22	149.297	0	NA
FAM9C	family with sequence similarity 9 member C [Source:HGNC Symbol;Acc:HGNC:18405]	171484	ENSG00000187268	-1.02	104.098	-1.01	94.6281	2.41	134.034
FAN1	FANCD2 and FANCI associated nuclease 1 [Source:HGNC Symbol;Acc:HGNC:29170]	22909	ENSG00000198690	0	NA	-1.13	120.651	0	NA
FANCI	FA complementation group I [Source:HGNC Symbol;Acc:HGNC:25568]	55215	ENSG00000140525	0	NA	-1.03	70.3376	0	NA
FAU	FAU ubiquitin like and ribosomal protein S30 fusion [Source:HGNC Symbol;Acc:HGNC:3597]	2197	ENSG00000149806	0	NA	-1.33	438.282	0	NA
FAUP1	FAU pseudogene 1 [Source:HGNC Symbol;Acc:HGNC:17984]	0	ENSG00000235297	0	NA	-1.57	412.138	0	NA
FBL	fibrillarin [Source:HGNC Symbol;Acc:HGNC:3599]	2091	ENSG00000105202	-1.18	288.631	0	NA	-1.09	122.843
FBXL20	F-box and leucine rich repeat protein 20 [Source:HGNC Symbol;Acc:HGNC:24679]	84961	ENSG00000108306	0	NA	1.78	258.641	0	NA
FBXO17	F-box protein 17 [Source:HGNC Symbol;Acc:HGNC:18754]	115290	ENSG00000269190	-1.77	327.984	-1.06	94.8423	0	NA
FBXO5	F-box protein 5 [Source:HGNC Symbol;Acc:HGNC:13584]	26271	ENSG00000112029	0	NA	-1.15	75.9659	1.08	23.8778
FBXW7	F-box and WD repeat domain containing 7 [Source:HGNC Symbol;Acc:HGNC:16712]	55294	ENSG00000109670	0	NA	1.07	127.82	0	NA
FCGRT	Fc fragment of IgG receptor and transporter [Source:HGNC Symbol;Acc:HGNC:3621]	2217	ENSG00000104870	0	NA	1.11	111.963	0	NA
FDCSP	follicular dendritic cell secreted protein [Source:HGNC Symbol;Acc:HGNC:19215]	260436	ENSG00000181617	0	NA	7.23	0	0	NA
FEN1	flap structure-specific endonuclease 1 [Source:HGNC Symbol;Acc:HGNC:3650]	2237	ENSG00000168496	0	NA	-1.16	92.2891	0	NA
FER1L4	fer-1 like family member 4 (pseudogene) [Source:HGNC Symbol;Acc:HGNC:15801]	0	ENSG00000088340	0	NA	1.11	206.747	0	NA
FERMT3	fermitin family member 3 [Source:HGNC Symbol;Acc:HGNC:23151]	83706	ENSG00000149781	1.29	353.091	0	NA	0	NA
FEZ2	fasciculation and elongation protein zeta 2 [Source:HGNC Symbol;Acc:HGNC:3660]	9637	ENSG00000171055	0	NA	-1.23	108.792	0	NA
FGD4	FYVE, RhoGEF and PH domain containing 4 [Source:HGNC Symbol;Acc:HGNC:19125]	121512	ENSG00000139132	0	NA	1.71	290.744	0	NA
FGD5-AS1	FGD5 antisense RNA 1 [Source:HGNC Symbol;Acc:HGNC:40410]	100505641	ENSG00000225733	-1.09	100.595	0	NA	0	NA
FGD6	FYVE, RhoGEF and PH domain containing 6 [Source:HGNC Symbol;Acc:HGNC:21740]	55785	ENSG00000180263	-1.68	232.508	0	NA	0	NA
FGF13	fibroblast growth factor 13 [Source:HGNC Symbol;Acc:HGNC:3670]	2258	ENSG00000129682	2.18	516.327	0	NA	0	NA
FGFR2	fibroblast growth factor receptor 2 [Source:HGNC Symbol;Acc:HGNC:3689]	2263	ENSG00000066468	0	NA	1.58	347.706	0	NA
FGFR3	fibroblast growth factor receptor 3 [Source:HGNC Symbol;Acc:HGNC:3690]	2261	ENSG00000068078	0	NA	1.19	202.592	0	NA
FH	fumarate hydratase [Source:HGNC Symbol;Acc:HGNC:3700]	2271	ENSG00000091483	1.43	176.719	0	NA	0	NA
FHL1	four and a half LIM domains 1 [Source:HGNC Symbol;Acc:HGNC:3702]	2273	ENSG00000022267	0	NA	0	NA	2.21	172.72
FHL2	four and a half LIM domains 2 [Source:HGNC Symbol;Acc:HGNC:3703]	2274	ENSG00000115641	-1.53	193.168	0	NA	1.64	67.097
FIS1	fission, mitochondrial 1 [Source:HGNC Symbol;Acc:HGNC:21689]	51024	ENSG00000214253	0	NA	-1.11	110.199	0	NA
FKBP1A	FKBP prolyl isomerase 1A [Source:HGNC Symbol;Acc:HGNC:3711]	2280	ENSG00000088832	0	NA	-1.42	198.717	0	NA
FKBP3	FKBP prolyl isomerase 3 [Source:HGNC Symbol;Acc:HGNC:3719]	2287	ENSG00000100442	0	NA	-1.54	171.32	0	NA
FKBP9	FKBP prolyl isomerase 9 [Source:HGNC Symbol;Acc:HGNC:3725]	11328	ENSG00000122642	0	NA	1.22	116.84	0	NA
FLNC	filamin C [Source:HGNC Symbol;Acc:HGNC:3756]	2318	ENSG00000128591	-1.01	106.631	-1.02	1001172585163	1.24	39.1809
FLRT2	fibronectin leucine rich transmembrane protein 2 [Source:HGNC Symbol;Acc:HGNC:3761]	23768	ENSG00000185070	1.47	362.488	0	NA	0	NA
FN1	fibronectin 1 [Source:HGNC Symbol;Acc:HGNC:3778]	2335	ENSG00000115414	3.35	502.357	0	NA	0	NA
FNBP1L	formin binding protein 1 like [Source:HGNC Symbol;Acc:HGNC:20851]	54874	ENSG00000137942	0	NA	2.49	357.613	0	NA
FNDC3B	fibronectin type III domain containing 3B [Source:HGNC Symbol;Acc:HGNC:24670]	64778	ENSG00000075420	0	NA	3.22	522.98	0	NA
FOS	Fos proto-oncogene, AP-1 transcription factor subunit [Source:HGNC Symbol;Acc:HGNC:3796]	2353	ENSG00000170345	0	NA	1.7	126.429	1.03	17.5596
FOSB	FosB proto-oncogene, AP-1 transcription factor subunit [Source:HGNC Symbol;Acc:HGNC:3797]	2354	ENSG00000125740	-1.03	88.2419	2.06	229.971	0	NA
FOSL1	FOS like 1, AP-1 transcription factor subunit [Source:HGNC Symbol;Acc:HGNC:13718]	8061	ENSG00000175592	0	NA	0	NA	1.9	60.9366
FOXA1	forkhead box A1 [Source:HGNC Symbol;Acc:HGNC:5021]	3169	ENSG00000129514	0	NA	1.09	196.092	0	NA
FOXC1	forkhead box C1 [Source:HGNC Symbol;Acc:HGNC:3800]	2296	ENSG00000054598	1.39	252.691	0	NA	0	NA
FOXD1	forkhead box D1 [Source:HGNC Symbol;Acc:HGNC:3802]	2297	ENSG00000251493	0	NA	0	NA	1.64	89.0311
FOXO3	forkhead box O3 [Source:HGNC Symbol;Acc:HGNC:3821]	2309	ENSG00000118689	0	NA	2.04	295.173	0	NA
FOXP1	forkhead box P1 [Source:HGNC Symbol;Acc:HGNC:3823]	27086	ENSG00000114861	0	NA	1.53	194.541	0	NA
FOXQ1	forkhead box Q1 [Source:HGNC Symbol;Acc:HGNC:20951]	94234	ENSG00000164379	0	NA	1.13	242.941	0	NA
FRAS1	Fraser extracellular matrix complex subunit 1 [Source:HGNC Symbol;Acc:HGNC:19185]	80144	ENSG00000138759	0	NA	1.23	204.175	0	NA
FREM2	FRAS1 related extracellular matrix 2 [Source:HGNC Symbol;Acc:HGNC:25396]	341640	ENSG00000150893	0	NA	1.03	203.388	0	NA
FRG1	FSHD region gene 1 [Source:HGNC Symbol;Acc:HGNC:3954]	2483	ENSG00000109536	0	NA	-1.01	87.6604	0	NA
FRK	fyn related Src family tyrosine kinase [Source:HGNC Symbol;Acc:HGNC:3955]	2444	ENSG00000111816	0	NA	1.32	169.466	0	NA
FRMD4B	FERM domain containing 4B [Source:HGNC Symbol;Acc:HGNC:24886]	23150	ENSG00000114541	0	NA	1.03	161.305	0	NA
FRYL	FRY like transcription coactivator [Source:HGNC Symbol;Acc:HGNC:29127]	285527	ENSG00000075539	-1.05	69.5418	0	NA	1.25	33.8084
FSCN1	fascin actin-bundling protein 1 [Source:HGNC Symbol;Acc:HGNC:11148]	6624	ENSG00000075618	0	NA	-1.09	154.09	0	NA
FTH1P10	ferritin heavy chain 1 pseudogene 10 [Source:HGNC Symbol;Acc:HGNC:3980]	0	ENSG00000223361	0	NA	0	NA	-2.35	68.8988
FTH1P11	ferritin heavy chain 1 pseudogene 11 [Source:HGNC Symbol;Acc:HGNC:3981]	0	ENSG00000237264	0	NA	0	NA	-1.24	62.1977
FTH1P15	ferritin heavy chain 1 pseudogene 15 [Source:HGNC Symbol;Acc:HGNC:3985]	0	ENSG00000218980	0	NA	-1.31	108.393	-1.95	82.4128
FTH1P16	ferritin heavy chain 1 pseudogene 16 [Source:HGNC Symbol;Acc:HGNC:3986]	0	ENSG00000227376	0	NA	-1.04	85.1041	-1.7	80.1206
FTH1P2	ferritin heavy chain 1 pseudogene 2 [Source:HGNC Symbol;Acc:HGNC:3989]	0	ENSG00000234975	0	NA	-1.2	86.3783	-2.04	85.3833
FTH1P20	ferritin heavy chain 1 pseudogene 20 [Source:HGNC Symbol;Acc:HGNC:37639]	0	ENSG00000226564	0	NA	-1.42	94.1439	-2.48	93.612
FTH1P23	ferritin heavy chain 1 pseudogene 23 [Source:HGNC Symbol;Acc:HGNC:37641]	0	ENSG00000242960	0	NA	-1.1	69.7163	-2.18	90.9583
FTH1P3	ferritin heavy chain 1 pseudogene 3 [Source:HGNC Symbol;Acc:HGNC:3990]	0	ENSG00000213453	0	NA	0	NA	-1.18	57.5822
FTH1P4	ferritin heavy chain 1 pseudogene 4 [Source:HGNC Symbol;Acc:HGNC:3991]	0	ENSG00000242992	0	NA	-1.12	116.396	-1.52	75.5011
FTH1P5	ferritin heavy chain 1 pseudogene 5 [Source:HGNC Symbol;Acc:HGNC:3996]	0	ENSG00000230204	0	NA	-1.01	71.5055	-1.83	79.0361
FTH1P7	ferritin heavy chain 1 pseudogene 7 [Source:HGNC Symbol;Acc:HGNC:3994]	0	ENSG00000232187	0	NA	-1.11	76.2516	-2.1	91.0184
FTH1P8	ferritin heavy chain 1 pseudogene 8 [Source:HGNC Symbol;Acc:HGNC:3995]	0	ENSG00000219507	0	NA	-1.08	50.6786	-2.5	82.7337
FTL	ferritin light chain [Source:HGNC Symbol;Acc:HGNC:3999]	2512	ENSG00000087086	0	NA	0	NA	-2.29	193.98
FTLP2	ferritin light chain pseudogene 2 [Source:HGNC Symbol;Acc:HGNC:4001]	0	ENSG00000232368	0	NA	-1.72	143.135	-2.87	130.576
FTLP3	ferritin light chain pseudogene 3 [Source:HGNC Symbol;Acc:HGNC:4000]	0	ENSG00000226608	0	NA	-1.76	153.994	-3.28	165.997
FUCA1	alpha-L-fucosidase 1 [Source:HGNC Symbol;Acc:HGNC:4006]	2517	ENSG00000179163	0	NA	1.2	173.485	0	NA
FUCA2	alpha-L-fucosidase 2 [Source:HGNC Symbol;Acc:HGNC:4008]	2519	ENSG00000001036	0	NA	-1.6	159.507	0	NA
FUT10	fucosyltransferase 10 [Source:HGNC Symbol;Acc:HGNC:19234]	84750	ENSG00000172728	0	NA	1.12	135.805	0	NA
FUT4	fucosyltransferase 4 [Source:HGNC Symbol;Acc:HGNC:4015]	2526	ENSG00000196371	0	NA	1.17	204.768	0	NA
FUT8	fucosyltransferase 8 [Source:HGNC Symbol;Acc:HGNC:4019]	2530	ENSG00000033170	0	NA	1.24	132.786	0	NA
FXR1	FMR1 autosomal homolog 1 [Source:HGNC Symbol;Acc:HGNC:4023]	8087	ENSG00000114416	0	NA	1.8	265.757	0	NA
FYTTD1	forty-two-three domain containing 1 [Source:HGNC Symbol;Acc:HGNC:25407]	84248	ENSG00000122068	0	NA	0	NA	1.11	31.3724
G0S2	G0/G1 switch 2 [Source:HGNC Symbol;Acc:HGNC:30229]	50486	ENSG00000123689	0	NA	0	NA	1.57	54.8765
G6PD	glucose-6-phosphate dehydrogenase [Source:HGNC Symbol;Acc:HGNC:4057]	2539	ENSG00000160211	0	NA	-1.27	99.7432	-2.07	96.9349
GAA	glucosidase alpha, acid [Source:HGNC Symbol;Acc:HGNC:4065]	2548	ENSG00000171298	0	NA	1.12	113.583	0	NA
GABPB1-AS1	GABPB1 antisense RNA 1 [Source:HGNC Symbol;Acc:HGNC:44157]	0	ENSG00000244879	-1.37	142.278	-1.05	74.1091	0	NA
GABRB3	gamma-aminobutyric acid type A receptor subunit beta3 [Source:HGNC Symbol;Acc:HGNC:4083]	2562	ENSG00000166206	-1.4	201.985	-1.42	196.153	-1.16	40.9979
GABRP	gamma-aminobutyric acid type A receptor subunit pi [Source:HGNC Symbol;Acc:HGNC:4089]	2568	ENSG00000094755	0	NA	5.3	0	0	NA
GADD45GIP1	GADD45G interacting protein 1 [Source:HGNC Symbol;Acc:HGNC:29996]	90480	ENSG00000179271	0	NA	-2.47	414.848	0	NA
GAGE1	G antigen 1 [Source:HGNC Symbol;Acc:HGNC:4098]	2543	ENSG00000205777	-1.7	130.337	-1.7	120.963	3.27	125.406
GAGE12J	G antigen 12J [Source:HGNC Symbol;Acc:HGNC:17778]	26749	ENSG00000224659	-1.23	110.951	-1.23	103.104	2.97	153.505
GAGE13	G antigen 13 [Source:HGNC Symbol;Acc:HGNC:29081]	645051	ENSG00000274274	-1.4	119.766	-1.4	111.925	3.07	144.05
GAGE2A	G antigen 2A [Source:HGNC Symbol;Acc:HGNC:4099]	645037	ENSG00000189064	0	NA	0	NA	1.98	135.185
GAL	galanin and GMAP prepropeptide [Source:HGNC Symbol;Acc:HGNC:4114]	51083	ENSG00000069482	3.75	0	0	NA	0	NA
GALC	galactosylceramidase [Source:HGNC Symbol;Acc:HGNC:4115]	2581	ENSG00000054983	1.16	110.128	0	NA	0	NA
GALNT12	polypeptide N-acetylgalactosaminyltransferase 12 [Source:HGNC Symbol;Acc:HGNC:19877]	79695	ENSG00000119514	0	NA	1.28	216.617	0	NA
GALNT3	polypeptide N-acetylgalactosaminyltransferase 3 [Source:HGNC Symbol;Acc:HGNC:4125]	2591	ENSG00000115339	0	NA	2.34	612.871	0	NA
GALNT5	polypeptide N-acetylgalactosaminyltransferase 5 [Source:HGNC Symbol;Acc:HGNC:4127]	11227	ENSG00000136542	0	NA	1.3	201.745	0	NA
GAPDH	glyceraldehyde-3-phosphate dehydrogenase [Source:HGNC Symbol;Acc:HGNC:4141]	2597	ENSG00000111640	0	NA	-1.03	120.882	0	NA
GAPDHP40	glyceraldehyde 3 phosphate dehydrogenase pseudogene 40 [Source:HGNC Symbol;Acc:HGNC:37797]	0	ENSG00000248626	0	NA	-1.07	157.464	0	NA
GAREM1	GRB2 associated regulator of MAPK1 subtype 1 [Source:HGNC Symbol;Acc:HGNC:26136]	64762	ENSG00000141441	0	NA	1.49	265.223	0	NA
GARRE1	granule associated Rac and RHOG effector 1 [Source:HGNC Symbol;Acc:HGNC:29016]	9710	ENSG00000166398	-1.21	175.387	0	NA	0	NA
GART	phosphoribosylglycinamide formyltransferase, phosphoribosylglycinamide synthetase, phosphoribosylaminoimidazole synthetase [Source:HGNC Symbol;Acc:HGNC:4163]	2618	ENSG00000159131	0	NA	-1.45	150.169	0	NA
GAS2L3	growth arrest specific 2 like 3 [Source:HGNC Symbol;Acc:HGNC:27475]	283431	ENSG00000139354	0	NA	1.44	134.219	0	NA
GAS5	growth arrest specific 5 [Source:HGNC Symbol;Acc:HGNC:16355]	60674	ENSG00000234741	1.27	207.654	0	NA	0	NA
GASK1B	golgi associated kinase 1B [Source:HGNC Symbol;Acc:HGNC:25312]	51313	ENSG00000164125	1.59	450.08	0	NA	0	NA
GATA6	GATA binding protein 6 [Source:HGNC Symbol;Acc:HGNC:4174]	2627	ENSG00000141448	0	NA	2.09	438.643	0	NA
GBP1	guanylate binding protein 1 [Source:HGNC Symbol;Acc:HGNC:4182]	2633	ENSG00000117228	0	NA	1.16	235.957	0	NA
GBP2	guanylate binding protein 2 [Source:HGNC Symbol;Acc:HGNC:4183]	2634	ENSG00000162645	0	NA	2.02	420.336	0	NA
GBP3	guanylate binding protein 3 [Source:HGNC Symbol;Acc:HGNC:4184]	2635	ENSG00000117226	0	NA	2.41	576.973	0	NA
GCLC	glutamate-cysteine ligase catalytic subunit [Source:HGNC Symbol;Acc:HGNC:4311]	2729	ENSG00000001084	-1.29	88.717	-1.35	86.4188	-1.87	64.192
GCLM	glutamate-cysteine ligase modifier subunit [Source:HGNC Symbol;Acc:HGNC:4312]	2730	ENSG00000023909	0	NA	-1.71	174.146	0	NA
GCNT3	glucosaminyl (N-acetyl) transferase 3, mucin type [Source:HGNC Symbol;Acc:HGNC:4205]	9245	ENSG00000140297	-1.59	192.733	0	NA	-1.63	60.5364
GDA	guanine deaminase [Source:HGNC Symbol;Acc:HGNC:4212]	9615	ENSG00000119125	4.09	0	1.12	130.105	0	NA
GDF15	growth differentiation factor 15 [Source:HGNC Symbol;Acc:HGNC:30142]	9518	ENSG00000130513	-1.4	143.351	-1.03	66.301	-1.51	50.1694
GEMIN6	gem nuclear organelle associated protein 6 [Source:HGNC Symbol;Acc:HGNC:20044]	79833	ENSG00000152147	0	NA	-1.55	185.425	0	NA
GEMIN7	gem nuclear organelle associated protein 7 [Source:HGNC Symbol;Acc:HGNC:20045]	79760	ENSG00000142252	-1.03	117.726	-1.06	113.358	0	NA
GFPT1	glutamine--fructose-6-phosphate transaminase 1 [Source:HGNC Symbol;Acc:HGNC:4241]	2673	ENSG00000198380	0	NA	1.47	144.211	0	NA
GGA1	golgi associated, gamma adaptin ear containing, ARF binding protein 1 [Source:HGNC Symbol;Acc:HGNC:17842]	26088	ENSG00000100083	0	NA	1.15	138.34	0	NA
GGH	gamma-glutamyl hydrolase [Source:HGNC Symbol;Acc:HGNC:4248]	8836	ENSG00000137563	-1.14	126.997	-2.21	331.936	0	NA
GGNBP2	gametogenetin binding protein 2 [Source:HGNC Symbol;Acc:HGNC:19357]	79893	ENSG00000275099	0	NA	2.1	334.293	0	NA
GHITM	growth hormone inducible transmembrane protein [Source:HGNC Symbol;Acc:HGNC:17281]	27069	ENSG00000165678	0	NA	-1.62	256.869	0	NA
GID8	GID complex subunit 8 homolog [Source:HGNC Symbol;Acc:HGNC:15857]	54994	ENSG00000101193	0	NA	1.17	100.25	0	NA
GINS1	GINS complex subunit 1 [Source:HGNC Symbol;Acc:HGNC:28980]	9837	ENSG00000101003	0	NA	-1.22	151.997	0	NA
GINS2	GINS complex subunit 2 [Source:HGNC Symbol;Acc:HGNC:24575]	51659	ENSG00000131153	0	NA	-2.4	303.154	0	NA
GJC1	gap junction protein gamma 1 [Source:HGNC Symbol;Acc:HGNC:4280]	10052	ENSG00000182963	-1	92.6054	0	NA	1.09	35.1375
GLA	galactosidase alpha [Source:HGNC Symbol;Acc:HGNC:4296]	2717	ENSG00000102393	1.52	185.218	-1.38	120.625	-1.12	32.6232
GLG1	golgi glycoprotein 1 [Source:HGNC Symbol;Acc:HGNC:4316]	2734	ENSG00000090863	0	NA	1.26	126.745	0	NA
GLIS3	GLIS family zinc finger 3 [Source:HGNC Symbol;Acc:HGNC:28510]	169792	ENSG00000107249	0	NA	1.26	144.27	0	NA
GLOD4	glyoxalase domain containing 4 [Source:HGNC Symbol;Acc:HGNC:14111]	51031	ENSG00000167699	0	NA	-1.43	160.934	0	NA
GLP2R	glucagon like peptide 2 receptor [Source:HGNC Symbol;Acc:HGNC:4325]	9340	ENSG00000065325	1.01	175.418	0	NA	0	NA
GLRX	glutaredoxin [Source:HGNC Symbol;Acc:HGNC:4330]	2745	ENSG00000173221	2.49	347.686	0	NA	0	NA
GLRX2	glutaredoxin 2 [Source:HGNC Symbol;Acc:HGNC:16065]	51022	ENSG00000023572	1.12	112.158	-1.32	121.841	0	NA
GLRX3	glutaredoxin 3 [Source:HGNC Symbol;Acc:HGNC:15987]	10539	ENSG00000108010	0	NA	-2.04	324.228	0	NA
GLRX5	glutaredoxin 5 [Source:HGNC Symbol;Acc:HGNC:20134]	51218	ENSG00000182512	0	NA	-1.4	128.986	0	NA
GLTP	glycolipid transfer protein [Source:HGNC Symbol;Acc:HGNC:24867]	51228	ENSG00000139433	1.84	319.908	0	NA	0	NA
GMCL1	germ cell-less 1, spermatogenesis associated [Source:HGNC Symbol;Acc:HGNC:23843]	64395	ENSG00000087338	0	NA	2.71	396.504	0	NA
GNA13	G protein subunit alpha 13 [Source:HGNC Symbol;Acc:HGNC:4381]	10672	ENSG00000120063	0	NA	-1.1	87.9648	0	NA
GNAS	GNAS complex locus [Source:HGNC Symbol;Acc:HGNC:4392]	2778	ENSG00000087460	0	NA	1.37	311.674	0	NA
GNG11	G protein subunit gamma 11 [Source:HGNC Symbol;Acc:HGNC:4403]	2791	ENSG00000127920	0	NA	-3.12	581.811	-1.3	69.7106
GNPDA1	glucosamine-6-phosphate deaminase 1 [Source:HGNC Symbol;Acc:HGNC:4417]	10007	ENSG00000113552	0	NA	-1.14	81.6823	0	NA
GOLGA3	golgin A3 [Source:HGNC Symbol;Acc:HGNC:4426]	2802	ENSG00000090615	0	NA	1.12	91.2931	0	NA
GOLGB1	golgin B1 [Source:HGNC Symbol;Acc:HGNC:4429]	2804	ENSG00000173230	-1.36	136.262	1.01	78.5961	0	NA
GOLIM4	golgi integral membrane protein 4 [Source:HGNC Symbol;Acc:HGNC:15448]	27333	ENSG00000173905	0	NA	1.68	194.382	0	NA
GOLM1	golgi membrane protein 1 [Source:HGNC Symbol;Acc:HGNC:15451]	51280	ENSG00000135052	1.22	127.642	2.03	258.858	0	NA
GOLPH3	golgi phosphoprotein 3 [Source:HGNC Symbol;Acc:HGNC:15452]	64083	ENSG00000113384	0	NA	1.73	217.085	0	NA
GOLT1B	golgi transport 1B [Source:HGNC Symbol;Acc:HGNC:20175]	51026	ENSG00000111711	0	NA	-1.68	205.808	0	NA
GOT2	glutamic-oxaloacetic transaminase 2 [Source:HGNC Symbol;Acc:HGNC:4433]	2806	ENSG00000125166	1.2	174.891	0	NA	0	NA
GPAA1	glycosylphosphatidylinositol anchor attachment 1 [Source:HGNC Symbol;Acc:HGNC:4446]	8733	ENSG00000197858	0	NA	1.82	241.29	0	NA
GPAT3	glycerol-3-phosphate acyltransferase 3 [Source:HGNC Symbol;Acc:HGNC:28157]	84803	ENSG00000138678	1.07	95.4995	-1.34	185.032	0	NA
GPATCH4	G-patch domain containing 4 [Source:HGNC Symbol;Acc:HGNC:25982]	54865	ENSG00000160818	1.2	134.286	-1.4	133.062	0	NA
GPC1	glypican 1 [Source:HGNC Symbol;Acc:HGNC:4449]	2817	ENSG00000063660	1.55	196.56	0	NA	0	NA
GPI	glucose-6-phosphate isomerase [Source:HGNC Symbol;Acc:HGNC:4458]	2821	ENSG00000105220	0	NA	0	NA	-1.57	161.931
GPN1	GPN-loop GTPase 1 [Source:HGNC Symbol;Acc:HGNC:17030]	11321	ENSG00000198522	0	NA	-1.08	100.548	0	NA
GPN3	GPN-loop GTPase 3 [Source:HGNC Symbol;Acc:HGNC:30186]	51184	ENSG00000111231	0	NA	-1.23	105.232	0	NA
GPR160	G protein-coupled receptor 160 [Source:HGNC Symbol;Acc:HGNC:23693]	26996	ENSG00000173890	0	NA	2.36	491.334	0	NA
GPRC5A	G protein-coupled receptor class C group 5 member A [Source:HGNC Symbol;Acc:HGNC:9836]	9052	ENSG00000013588	0	NA	3.15	409.178	0	NA
GPRC5B	G protein-coupled receptor class C group 5 member B [Source:HGNC Symbol;Acc:HGNC:13308]	51704	ENSG00000167191	0	NA	2.68	609.181	0	NA
GPRIN3	GPRIN family member 3 [Source:HGNC Symbol;Acc:HGNC:27733]	285513	ENSG00000185477	1.21	120.954	0	NA	0	NA
GPX1	glutathione peroxidase 1 [Source:HGNC Symbol;Acc:HGNC:4553]	2876	ENSG00000233276	2.03	260.493	0	NA	-1.82	76.2875
GPX2	glutathione peroxidase 2 [Source:HGNC Symbol;Acc:HGNC:4554]	2877	ENSG00000176153	-2.6	178.75	1.95	86.3938	-2.66	55.6896
GPX3	glutathione peroxidase 3 [Source:HGNC Symbol;Acc:HGNC:4555]	2878	ENSG00000211445	1.69	295.092	0	NA	0	NA
GPX4	glutathione peroxidase 4 [Source:HGNC Symbol;Acc:HGNC:4556]	2879	ENSG00000167468	-1.53	299.693	-1.02	125.575	0	NA
GRAMD1B	GRAM domain containing 1B [Source:HGNC Symbol;Acc:HGNC:29214]	57476	ENSG00000023171	1.61	195.577	0	NA	0	NA
GRB7	growth factor receptor bound protein 7 [Source:HGNC Symbol;Acc:HGNC:4567]	2886	ENSG00000141738	0	NA	5.78	0	0	NA
GREM2	gremlin 2, DAN family BMP antagonist [Source:HGNC Symbol;Acc:HGNC:17655]	64388	ENSG00000180875	1.48	343.935	0	NA	0	NA
GRHL2	grainyhead like transcription factor 2 [Source:HGNC Symbol;Acc:HGNC:2799]	79977	ENSG00000083307	0	NA	1.6	367.792	0	NA
GRHPR	glyoxylate and hydroxypyruvate reductase [Source:HGNC Symbol;Acc:HGNC:4570]	9380	ENSG00000137106	0	NA	-1.81	264.245	0	NA
GRINA	glutamate ionotropic receptor NMDA type subunit associated protein 1 [Source:HGNC Symbol;Acc:HGNC:4589]	2907	ENSG00000178719	0	NA	1.12	150.239	0	NA
GRN	granulin precursor [Source:HGNC Symbol;Acc:HGNC:4601]	2896	ENSG00000030582	0	NA	2.58	446.524	0	NA
GRPEL1	GrpE like 1, mitochondrial [Source:HGNC Symbol;Acc:HGNC:19696]	80273	ENSG00000109519	0	NA	-2.08	294.158	0	NA
GRWD1	glutamate rich WD repeat containing 1 [Source:HGNC Symbol;Acc:HGNC:21270]	83743	ENSG00000105447	0	NA	-1.03	89.2432	0	NA
GSDMB	gasdermin B [Source:HGNC Symbol;Acc:HGNC:23690]	55876	ENSG00000073605	0	NA	4.71	0	0	NA
GSDMD	gasdermin D [Source:HGNC Symbol;Acc:HGNC:25697]	79792	ENSG00000104518	0	NA	1.08	153.477	0	NA
GSN	gelsolin [Source:HGNC Symbol;Acc:HGNC:4620]	2934	ENSG00000148180	0	NA	1.36	136.158	0	NA
GSTM2	glutathione S-transferase mu 2 [Source:HGNC Symbol;Acc:HGNC:4634]	2946	ENSG00000213366	1.95	589.806	0	NA	0	NA
GSTM3	glutathione S-transferase mu 3 [Source:HGNC Symbol;Acc:HGNC:4635]	2947	ENSG00000134202	2.14	496.312	1.95	350.899	0	NA
GSTM4	glutathione S-transferase mu 4 [Source:HGNC Symbol;Acc:HGNC:4636]	2948	ENSG00000168765	1.05	199.65	0	NA	0	NA
GSTO1	glutathione S-transferase omega 1 [Source:HGNC Symbol;Acc:HGNC:13312]	9446	ENSG00000148834	0	NA	-2.1	352.324	0	NA
GSTO2	glutathione S-transferase omega 2 [Source:HGNC Symbol;Acc:HGNC:23064]	119391	ENSG00000065621	2.09	475.414	0	NA	0	NA
GTF2A2	general transcription factor IIA subunit 2 [Source:HGNC Symbol;Acc:HGNC:4647]	2958	ENSG00000140307	0	NA	-2.12	363.716	0	NA
GTF2H2	general transcription factor IIH subunit 2 [Source:HGNC Symbol;Acc:HGNC:4656]	2966	ENSG00000145736	1.24	175.726	0	NA	0	NA
GTF2H5	general transcription factor IIH subunit 5 [Source:HGNC Symbol;Acc:HGNC:21157]	404672	ENSG00000272047	0	NA	-1.02	76.26	0	NA
GTF2I	general transcription factor IIi [Source:HGNC Symbol;Acc:HGNC:4659]	2969	ENSG00000263001	-1.17	156.879	0	NA	0	NA
GTF2IP1	general transcription factor IIi pseudogene 1 [Source:HGNC Symbol;Acc:HGNC:4660]	2970	ENSG00000277053	-1.4	201.934	0	NA	0	NA
GTF2IP4	general transcription factor IIi pseudogene 4 [Source:HGNC Symbol;Acc:HGNC:51716]	100093631	ENSG00000233369	-1.41	218.196	0	NA	0	NA
GTF3A	general transcription factor IIIA [Source:HGNC Symbol;Acc:HGNC:4662]	2971	ENSG00000122034	0	NA	-1.36	155.183	0	NA
GTF3C6	general transcription factor IIIC subunit 6 [Source:HGNC Symbol;Acc:HGNC:20872]	112495	ENSG00000155115	0	NA	-2.44	482.213	0	NA
GTSF1	gametocyte specific factor 1 [Source:HGNC Symbol;Acc:HGNC:26565]	121355	ENSG00000170627	-1.3	120.532	1.22	70.1147	2.43	105.357
GUCD1	guanylyl cyclase domain containing 1 [Source:HGNC Symbol;Acc:HGNC:14237]	83606	ENSG00000138867	0	NA	1.25	148.345	0	NA
GUF1	GUF1 homolog, GTPase [Source:HGNC Symbol;Acc:HGNC:25799]	60558	ENSG00000151806	0	NA	-1.09	79.1857	0	NA
GUK1	guanylate kinase 1 [Source:HGNC Symbol;Acc:HGNC:4693]	2987	ENSG00000143774	1.54	270.35	1.02	98.5167	0	NA
GYG1	glycogenin 1 [Source:HGNC Symbol;Acc:HGNC:4699]	2992	ENSG00000163754	0	NA	-1.02	62.9603	0	NA
H2AJ	H2A.J histone [Source:HGNC Symbol;Acc:HGNC:14456]	55766	ENSG00000246705	-1.9	322.424	0	NA	0	NA
H2AZ1	H2A.Z variant histone 1 [Source:HGNC Symbol;Acc:HGNC:4741]	3015	ENSG00000164032	0	NA	-2.09	303.63	0	NA
H3-3B	H3.3 histone B [Source:HGNC Symbol;Acc:HGNC:4765]	3021	ENSG00000132475	0	NA	-1.21	320.198	0	NA
H3-5	H3.5 histone [Source:HGNC Symbol;Acc:HGNC:33164]	440093	ENSG00000188375	0	NA	-1.15	159.493	0	NA
H3P36	H3 histone pseudogene 36 [Source:HGNC Symbol;Acc:HGNC:42030]	0	ENSG00000236534	0	NA	1.05	134.348	0	NA
H4C3	H4 clustered histone 3 [Source:HGNC Symbol;Acc:HGNC:4787]	8364	ENSG00000197061	0	NA	-1.74	130.912	0	NA
H6PD	hexose-6-phosphate dehydrogenase/glucose 1-dehydrogenase [Source:HGNC Symbol;Acc:HGNC:4795]	9563	ENSG00000049239	0	NA	1.04	168.853	0	NA
HACD1	3-hydroxyacyl-CoA dehydratase 1 [Source:HGNC Symbol;Acc:HGNC:9639]	9200	ENSG00000165996	0	NA	-1.84	258.647	0	NA
HACD3	3-hydroxyacyl-CoA dehydratase 3 [Source:HGNC Symbol;Acc:HGNC:24175]	51495	ENSG00000074696	0	NA	-1.04	121.318	0	NA
HAT1	histone acetyltransferase 1 [Source:HGNC Symbol;Acc:HGNC:4821]	8520	ENSG00000128708	0	NA	-1.16	94.6702	0	NA
HAUS1	HAUS augmin like complex subunit 1 [Source:HGNC Symbol;Acc:HGNC:25174]	115106	ENSG00000152240	0	NA	-1.02	67.6548	0	NA
HAX1	HCLS1 associated protein X-1 [Source:HGNC Symbol;Acc:HGNC:16915]	10456	ENSG00000143575	1.41	208.984	0	NA	0	NA
HBS1L	HBS1 like translational GTPase [Source:HGNC Symbol;Acc:HGNC:4834]	10767	ENSG00000112339	0	NA	-1.25	86.7396	1.09	26.9628
HDAC1	histone deacetylase 1 [Source:HGNC Symbol;Acc:HGNC:4852]	3065	ENSG00000116478	0	NA	1.4	148.207	0	NA
HDAC2	histone deacetylase 2 [Source:HGNC Symbol;Acc:HGNC:4853]	3066	ENSG00000196591	0	NA	0	NA	1.02	33.9548
HDAC9	histone deacetylase 9 [Source:HGNC Symbol;Acc:HGNC:14065]	9734	ENSG00000048052	0	NA	2.33	453.173	0	NA
HDDC2	HD domain containing 2 [Source:HGNC Symbol;Acc:HGNC:21078]	51020	ENSG00000111906	0	NA	-2.79	499.698	0	NA
HELLS	helicase, lymphoid specific [Source:HGNC Symbol;Acc:HGNC:4861]	3070	ENSG00000119969	0	NA	-2.37	328.96	0	NA
HERC2	HECT and RLD domain containing E3 ubiquitin protein ligase 2 [Source:HGNC Symbol;Acc:HGNC:4868]	8924	ENSG00000128731	0	NA	-1.91	309.859	0	NA
HERC2P2	hect domain and RLD 2 pseudogene 2 [Source:HGNC Symbol;Acc:HGNC:4870]	0	ENSG00000276550	0	NA	-1.15	155.773	0	NA
HERPUD1	homocysteine inducible ER protein with ubiquitin like domain 1 [Source:HGNC Symbol;Acc:HGNC:13744]	9709	ENSG00000051108	0	NA	1.19	78.3912	0	NA
HES1	hes family bHLH transcription factor 1 [Source:HGNC Symbol;Acc:HGNC:5192]	3280	ENSG00000114315	0	NA	3.54	471.608	1.13	22.8412
HHEX	hematopoietically expressed homeobox [Source:HGNC Symbol;Acc:HGNC:4901]	3087	ENSG00000152804	0	NA	1.28	127.714	0	NA
HIBADH	3-hydroxyisobutyrate dehydrogenase [Source:HGNC Symbol;Acc:HGNC:4907]	11112	ENSG00000106049	0	NA	1.27	152.348	0	NA
HIF1A	hypoxia inducible factor 1 subunit alpha [Source:HGNC Symbol;Acc:HGNC:4910]	3091	ENSG00000100644	0	NA	1.12	116.587	0	NA
HIGD2A	HIG1 hypoxia inducible domain family member 2A [Source:HGNC Symbol;Acc:HGNC:28311]	192286	ENSG00000146066	0	NA	-1.38	163.619	0	NA
HIKESHI	heat shock protein nuclear import factor hikeshi [Source:HGNC Symbol;Acc:HGNC:26938]	51501	ENSG00000149196	0	NA	-1.19	114.322	0	NA
HILPDA	hypoxia inducible lipid droplet associated [Source:HGNC Symbol;Acc:HGNC:28859]	29923	ENSG00000135245	0	NA	-1.23	104.353	0	NA
HINT1	histidine triad nucleotide binding protein 1 [Source:HGNC Symbol;Acc:HGNC:4912]	3094	ENSG00000169567	0	NA	-1.11	225.147	0	NA
HIP1	huntingtin interacting protein 1 [Source:HGNC Symbol;Acc:HGNC:4913]	3092	ENSG00000127946	-1.09	115.234	0	NA	0	NA
HIP1R	huntingtin interacting protein 1 related [Source:HGNC Symbol;Acc:HGNC:18415]	9026	ENSG00000130787	0	NA	1.77	412.042	0	NA
HIPK1	homeodomain interacting protein kinase 1 [Source:HGNC Symbol;Acc:HGNC:19006]	204851	ENSG00000163349	0	NA	1.16	115.672	0	NA
HJURP	Holliday junction recognition protein [Source:HGNC Symbol;Acc:HGNC:25444]	55355	ENSG00000123485	0	NA	-1.66	131.269	0	NA
HKDC1	hexokinase domain containing 1 [Source:HGNC Symbol;Acc:HGNC:23302]	80201	ENSG00000156510	0	NA	1.08	151.543	0	NA
HLA-A	major histocompatibility complex, class I, A [Source:HGNC Symbol;Acc:HGNC:4931]	3105	ENSG00000206503	1.7	247.649	3.37	675.471	0	NA
HLA-B	major histocompatibility complex, class I, B [Source:HGNC Symbol;Acc:HGNC:4932]	3106	ENSG00000206450	0	NA	4.37	793.543	0	NA
HLA-C	major histocompatibility complex, class I, C [Source:HGNC Symbol;Acc:HGNC:4933]	3107	ENSG00000204525	0	NA	3.69	0	0	NA
HLA-DMA	major histocompatibility complex, class II, DM alpha [Source:HGNC Symbol;Acc:HGNC:4934]	3108	ENSG00000204257	0	NA	3	765.567	0	NA
HLA-DMB	major histocompatibility complex, class II, DM beta [Source:HGNC Symbol;Acc:HGNC:4935]	3109	ENSG00000226264	0	NA	1.91	360.149	0	NA
HLA-DPA1	major histocompatibility complex, class II, DP alpha 1 [Source:HGNC Symbol;Acc:HGNC:4938]	3113	ENSG00000168384	0	NA	2.07	331.903	0	NA
HLA-DPB1	major histocompatibility complex, class II, DP beta 1 [Source:HGNC Symbol;Acc:HGNC:4940]	3115	ENSG00000215048	0	NA	1.75	284.876	0	NA
HLA-DQA1	major histocompatibility complex, class II, DQ alpha 1 [Source:HGNC Symbol;Acc:HGNC:4942]	3117	ENSG00000196735	0	NA	1.13	187.695	0	NA
HLA-DQB1	major histocompatibility complex, class II, DQ beta 1 [Source:HGNC Symbol;Acc:HGNC:4944]	3119	ENSG00000179344	0	NA	3.31	941.777	0	NA
HLA-DRA	major histocompatibility complex, class II, DR alpha [Source:HGNC Symbol;Acc:HGNC:4947]	3122	ENSG00000204287	0	NA	5.74	0	0	NA
HLA-DRB1	major histocompatibility complex, class II, DR beta 1 [Source:HGNC Symbol;Acc:HGNC:4948]	3123	ENSG00000196126	0	NA	3.67	NA	0	NA
HLA-DRB6	major histocompatibility complex, class II, DR beta 6 (pseudogene) [Source:HGNC Symbol;Acc:HGNC:4954]	3128	ENSG00000229391	0	NA	1.03	290.686	0	NA
HLA-E	major histocompatibility complex, class I, E [Source:HGNC Symbol;Acc:HGNC:4962]	3133	ENSG00000204592	0	NA	2.37	352.763	0	NA
HLTF	helicase like transcription factor [Source:HGNC Symbol;Acc:HGNC:11099]	6596	ENSG00000071794	-1.11	91.0499	0	NA	0	NA
HMBS	hydroxymethylbilane synthase [Source:HGNC Symbol;Acc:HGNC:4982]	3145	ENSG00000256269	0	NA	-1.14	98.573	0	NA
HMGA1	high mobility group AT-hook 1 [Source:HGNC Symbol;Acc:HGNC:5010]	3159	ENSG00000137309	-1.07	217.289	0	NA	0	NA
HMGA2	high mobility group AT-hook 2 [Source:HGNC Symbol;Acc:HGNC:5009]	8091	ENSG00000149948	-2.91	383.348	-2.03	165.791	2.52	91.0604
HMGB1	high mobility group box 1 [Source:HGNC Symbol;Acc:HGNC:4983]	3146	ENSG00000189403	0	NA	-1.69	339.917	0	NA
HMGB1P1	high mobility group box 1 pseudogene 1 [Source:HGNC Symbol;Acc:HGNC:4993]	0	ENSG00000124097	0	NA	-1.3	182.209	0	NA
HMGB1P10	high mobility group box 1 pseudogene 10 [Source:HGNC Symbol;Acc:HGNC:4994]	0	ENSG00000213707	0	NA	-1.36	194.818	0	NA
HMGB1P5	high mobility group box 1 pseudogene 5 [Source:HGNC Symbol;Acc:HGNC:4997]	0	ENSG00000132967	0	NA	-1.73	319.685	0	NA
HMGB1P6	high mobility group box 1 pseudogene 6 [Source:HGNC Symbol;Acc:HGNC:4998]	0	ENSG00000259781	0	NA	-1.64	249.545	0	NA
HMGB2	high mobility group box 2 [Source:HGNC Symbol;Acc:HGNC:5000]	3148	ENSG00000164104	0	NA	0	NA	1.23	32.4251
HMGB3	high mobility group box 3 [Source:HGNC Symbol;Acc:HGNC:5004]	3149	ENSG00000029993	0	NA	-1.22	88.4399	0	NA
HMGN2	high mobility group nucleosomal binding domain 2 [Source:HGNC Symbol;Acc:HGNC:4986]	3151	ENSG00000198830	0	NA	-1.11	106.681	1.02	43.2012
HMGN5	high mobility group nucleosome binding domain 5 [Source:HGNC Symbol;Acc:HGNC:8013]	79366	ENSG00000198157	2.4	436.731	1.41	140.308	0	NA
HMMR	hyaluronan mediated motility receptor [Source:HGNC Symbol;Acc:HGNC:5012]	3161	ENSG00000072571	0	NA	-1.01	43.3554	1.23	27.5283
HNF1B	HNF1 homeobox B [Source:HGNC Symbol;Acc:HGNC:11630]	6928	ENSG00000275410	0	NA	2.32	466.151	0	NA
HNMT	histamine N-methyltransferase [Source:HGNC Symbol;Acc:HGNC:5028]	3176	ENSG00000150540	0	NA	1.5	301.891	0	NA
HNRNPA3P6	heterogeneous nuclear ribonucleoprotein A3 pseudogene 6 [Source:HGNC Symbol;Acc:HGNC:48495]	0	ENSG00000213300	0	NA	-1.06	102.342	0	NA
HNRNPAB	heterogeneous nuclear ribonucleoprotein A/B [Source:HGNC Symbol;Acc:HGNC:5034]	3182	ENSG00000197451	0	NA	-1.05	83.4338	0	NA
HNRNPC	heterogeneous nuclear ribonucleoprotein C [Source:HGNC Symbol;Acc:HGNC:5035]	3183	ENSG00000092199	0	NA	-1.18	244.968	0	NA
HNRNPH1	heterogeneous nuclear ribonucleoprotein H1 [Source:HGNC Symbol;Acc:HGNC:5041]	3187	ENSG00000169045	0	NA	-1.01	125.229	0	NA
HNRNPR	heterogeneous nuclear ribonucleoprotein R [Source:HGNC Symbol;Acc:HGNC:5047]	10236	ENSG00000125944	0	NA	-1.4	197.104	0	NA
HNRNPUL1	heterogeneous nuclear ribonucleoprotein U like 1 [Source:HGNC Symbol;Acc:HGNC:17011]	11100	ENSG00000105323	-1.51	256.206	0	NA	0	NA
HOOK1	hook microtubule tethering protein 1 [Source:HGNC Symbol;Acc:HGNC:19884]	51361	ENSG00000134709	0	NA	2.65	537.986	0	NA
HOPX	HOP homeobox [Source:HGNC Symbol;Acc:HGNC:24961]	84525	ENSG00000171476	1.73	420.826	0	NA	0	NA
HORMAD1	HORMA domain containing 1 [Source:HGNC Symbol;Acc:HGNC:25245]	84072	ENSG00000143452	-1.06	116.47	-1.34	187.606	2.19	133.628
HPCAL1	hippocalcin like 1 [Source:HGNC Symbol;Acc:HGNC:5145]	3241	ENSG00000115756	1.58	207.297	0	NA	0	NA
HPF1	histone PARylation factor 1 [Source:HGNC Symbol;Acc:HGNC:26051]	54969	ENSG00000056050	0	NA	-1.61	196.316	0	NA
HPGD	15-hydroxyprostaglandin dehydrogenase [Source:HGNC Symbol;Acc:HGNC:5154]	3248	ENSG00000164120	-1.84	181.621	-1.77	154.352	-1.89	56.6012
HR	HR lysine demethylase and nuclear receptor corepressor [Source:HGNC Symbol;Acc:HGNC:5172]	55806	ENSG00000168453	1.08	204.566	0	NA	0	NA
HS2ST1	heparan sulfate 2-O-sulfotransferase 1 [Source:HGNC Symbol;Acc:HGNC:5193]	9653	ENSG00000153936	0	NA	1.31	136.943	0	NA
HS3ST1	heparan sulfate-glucosamine 3-sulfotransferase 1 [Source:HGNC Symbol;Acc:HGNC:5194]	9957	ENSG00000002587	0	NA	1.99	388.766	0	NA
HS6ST2	heparan sulfate 6-O-sulfotransferase 2 [Source:HGNC Symbol;Acc:HGNC:19133]	90161	ENSG00000171004	1.68	444.943	0	NA	0	NA
HSD17B10	hydroxysteroid 17-beta dehydrogenase 10 [Source:HGNC Symbol;Acc:HGNC:4800]	3028	ENSG00000072506	1.01	154.672	0	NA	0	NA
HSD17B4	hydroxysteroid 17-beta dehydrogenase 4 [Source:HGNC Symbol;Acc:HGNC:5213]	3295	ENSG00000133835	0	NA	1.33	127.714	0	NA
HSP90AA1	heat shock protein 90 alpha family class A member 1 [Source:HGNC Symbol;Acc:HGNC:5253]	3320	ENSG00000080824	0	NA	0	NA	1.05	56.0483
HSP90B1	heat shock protein 90 beta family member 1 [Source:HGNC Symbol;Acc:HGNC:12028]	7184	ENSG00000166598	0	NA	1.68	575.744	0	NA
HSP90B2P	heat shock protein 90 beta family member 2, pseudogene [Source:HGNC Symbol;Acc:HGNC:12099]	7190	ENSG00000259706	0	NA	1.39	214.572	0	NA
HSPA1A	heat shock protein family A (Hsp70) member 1A [Source:HGNC Symbol;Acc:HGNC:5232]	3303	ENSG00000204389	0	NA	1.94	248.389	0	NA
HSPA1B	heat shock protein family A (Hsp70) member 1B [Source:HGNC Symbol;Acc:HGNC:5233]	3304	ENSG00000204388	0	NA	2.23	369.744	0	NA
HSPA5	heat shock protein family A (Hsp70) member 5 [Source:HGNC Symbol;Acc:HGNC:5238]	3309	ENSG00000044574	1.37	308.173	0	NA	0	NA
HSPA8	heat shock protein family A (Hsp70) member 8 [Source:HGNC Symbol;Acc:HGNC:5241]	3312	ENSG00000109971	0	NA	-1.36	227.6	0	NA
HSPB1	heat shock protein family B (small) member 1 [Source:HGNC Symbol;Acc:HGNC:5246]	3315	ENSG00000106211	-1.26	152.99	-1.41	173.864	0	NA
HSPB8	heat shock protein family B (small) member 8 [Source:HGNC Symbol;Acc:HGNC:30171]	26353	ENSG00000152137	1.24	268.043	0	NA	0	NA
HSPE1	heat shock protein family E (Hsp10) member 1 [Source:HGNC Symbol;Acc:HGNC:5269]	3336	ENSG00000115541	0	NA	-1.1	188.898	0	NA
HSPE1P2	heat shock protein family E (Hsp10) member 1 pseudogene 2 [Source:HGNC Symbol;Acc:HGNC:20052]	0	ENSG00000258645	0	NA	-1.07	134.41	0	NA
HSPE1P3	heat shock protein family E (Hsp10) member 1 pseudogene 3 [Source:HGNC Symbol;Acc:HGNC:49322]	100507046	ENSG00000259746	1.01	200.738	-1.06	132.786	0	NA
HTATIP2	HIV-1 Tat interactive protein 2 [Source:HGNC Symbol;Acc:HGNC:16637]	10553	ENSG00000109854	0	NA	0	NA	-1.39	50.767
IARS1	isoleucyl-tRNA synthetase 1 [Source:HGNC Symbol;Acc:HGNC:5330]	3376	ENSG00000196305	0	NA	-1.53	174.622	0	NA
IARS2	isoleucyl-tRNA synthetase 2, mitochondrial [Source:HGNC Symbol;Acc:HGNC:29685]	55699	ENSG00000067704	1.12	162.299	0	NA	0	NA
ICA1	islet cell autoantigen 1 [Source:HGNC Symbol;Acc:HGNC:5343]	3382	ENSG00000003147	0	NA	1.64	273.643	0	NA
ID1	inhibitor of DNA binding 1, HLH protein [Source:HGNC Symbol;Acc:HGNC:5360]	3397	ENSG00000125968	-1.27	111.078	1.28	120.863	0	NA
IDH1	isocitrate dehydrogenase (NADP(+)) 1 [Source:HGNC Symbol;Acc:HGNC:5382]	3417	ENSG00000138413	1.01	92.0855	0	NA	-1.22	43.2005
IDH2	isocitrate dehydrogenase (NADP(+)) 2 [Source:HGNC Symbol;Acc:HGNC:5383]	3418	ENSG00000182054	0	NA	1.35	161.106	0	NA
IDH3B	isocitrate dehydrogenase (NAD(+)) 3 non-catalytic subunit beta [Source:HGNC Symbol;Acc:HGNC:5385]	3420	ENSG00000101365	0	NA	-1.24	130.802	0	NA
IDS	iduronate 2-sulfatase [Source:HGNC Symbol;Acc:HGNC:5389]	3423	ENSG00000010404	0	NA	1.4	135.683	0	NA
IFI16	interferon gamma inducible protein 16 [Source:HGNC Symbol;Acc:HGNC:5395]	3428	ENSG00000163565	2.11	531.058	0	NA	0	NA
IFI27	interferon alpha inducible protein 27 [Source:HGNC Symbol;Acc:HGNC:5397]	3429	ENSG00000165949	0	NA	2.34	416.956	0	NA
IFI6	interferon alpha inducible protein 6 [Source:HGNC Symbol;Acc:HGNC:4054]	2537	ENSG00000126709	0	NA	1.99	308.41	0	NA
IFITM2	interferon induced transmembrane protein 2 [Source:HGNC Symbol;Acc:HGNC:5413]	10581	ENSG00000185201	1.1	91.1473	-1.33	141.587	0	NA
IFITM3	interferon induced transmembrane protein 3 [Source:HGNC Symbol;Acc:HGNC:5414]	10410	ENSG00000142089	3.07	322.037	1.46	70.377	2.46	67.5783
IFT22	intraflagellar transport 22 [Source:HGNC Symbol;Acc:HGNC:21895]	64792	ENSG00000128581	0	NA	-1.79	240.465	0	NA
IFT80	intraflagellar transport 80 [Source:HGNC Symbol;Acc:HGNC:29262]	57560	ENSG00000068885	0	NA	1.14	132.887	0	NA
IGF2BP1	insulin like growth factor 2 mRNA binding protein 1 [Source:HGNC Symbol;Acc:HGNC:28866]	10642	ENSG00000159217	-2.25	493.816	-2.01	352.006	0	NA
IGF2BP2	insulin like growth factor 2 mRNA binding protein 2 [Source:HGNC Symbol;Acc:HGNC:28867]	10644	ENSG00000073792	-1.12	111.123	2.38	326.398	1.53	62.192
IGF2R	insulin like growth factor 2 receptor [Source:HGNC Symbol;Acc:HGNC:5467]	3482	ENSG00000197081	0	NA	1.13	94.0506	0	NA
IGFBP3	insulin like growth factor binding protein 3 [Source:HGNC Symbol;Acc:HGNC:5472]	3486	ENSG00000146674	1.11	92.5762	5.96	0	0	NA
IGFBP4	insulin like growth factor binding protein 4 [Source:HGNC Symbol;Acc:HGNC:5473]	3487	ENSG00000141753	-1.87	188.474	-1.45	104.155	-2.14	78.115
IGFBP6	insulin like growth factor binding protein 6 [Source:HGNC Symbol;Acc:HGNC:5475]	3489	ENSG00000167779	0	NA	-1.71	199.593	-1.26	37.6568
IKBIP	IKBKB interacting protein [Source:HGNC Symbol;Acc:HGNC:26430]	121457	ENSG00000166130	0	NA	-1.2	109.967	0	NA
IKZF2	IKAROS family zinc finger 2 [Source:HGNC Symbol;Acc:HGNC:13177]	22807	ENSG00000030419	0	NA	1.46	264.44	0	NA
IL18	interleukin 18 [Source:HGNC Symbol;Acc:HGNC:5986]	3606	ENSG00000150782	-1.26	157.722	0	NA	-1.27	47.3794
IL1RAP	interleukin 1 receptor accessory protein [Source:HGNC Symbol;Acc:HGNC:5995]	3556	ENSG00000196083	0	NA	2.64	578.639	0	NA
IL4R	interleukin 4 receptor [Source:HGNC Symbol;Acc:HGNC:6015]	3566	ENSG00000077238	0	NA	1.19	169.244	0	NA
IL6	interleukin 6 [Source:HGNC Symbol;Acc:HGNC:6018]	3569	ENSG00000136244	1.59	334.741	0	NA	0	NA
ILF2	interleukin enhancer binding factor 2 [Source:HGNC Symbol;Acc:HGNC:6037]	3608	ENSG00000143621	0	NA	-1.39	198.595	0	NA
ILRUN	inflammation and lipid regulator with UBA-like and NBR1-like domains [Source:HGNC Symbol;Acc:HGNC:21215]	64771	ENSG00000196821	0	NA	1.77	277.627	0	NA
IMMT	inner membrane mitochondrial protein [Source:HGNC Symbol;Acc:HGNC:6047]	10989	ENSG00000132305	0	NA	-1.52	184.708	0	NA
IMP4	IMP U3 small nucleolar ribonucleoprotein 4 [Source:HGNC Symbol;Acc:HGNC:30856]	92856	ENSG00000136718	0	NA	-1.38	136.42	0	NA
IMPA1	inositol monophosphatase 1 [Source:HGNC Symbol;Acc:HGNC:6050]	3612	ENSG00000133731	0	NA	-1.57	190.021	0	NA
IMPDH1	inosine monophosphate dehydrogenase 1 [Source:HGNC Symbol;Acc:HGNC:6052]	3614	ENSG00000106348	1.07	111.579	0	NA	0	NA
IMPDH2	inosine monophosphate dehydrogenase 2 [Source:HGNC Symbol;Acc:HGNC:6053]	3615	ENSG00000178035	1.01	107.5	-1.1	91.1449	0	NA
INA	internexin neuronal intermediate filament protein alpha [Source:HGNC Symbol;Acc:HGNC:6057]	9118	ENSG00000148798	-1.63	258.482	-1.6	228.679	0	NA
INPP4B	inositol polyphosphate-4-phosphatase type II B [Source:HGNC Symbol;Acc:HGNC:6075]	8821	ENSG00000109452	0	NA	2.48	414.615	0	NA
INSIG2	insulin induced gene 2 [Source:HGNC Symbol;Acc:HGNC:20452]	51141	ENSG00000125629	0	NA	1.24	126.735	0	NA
IPO5	importin 5 [Source:HGNC Symbol;Acc:HGNC:6402]	3843	ENSG00000065150	0	NA	-1.73	199.842	0	NA
IQCE	IQ motif containing E [Source:HGNC Symbol;Acc:HGNC:29171]	23288	ENSG00000106012	0	NA	1.59	213.571	0	NA
IRAK3	interleukin 1 receptor associated kinase 3 [Source:HGNC Symbol;Acc:HGNC:17020]	11213	ENSG00000090376	0	NA	1.01	192.349	0	NA
IRF2BP2	interferon regulatory factor 2 binding protein 2 [Source:HGNC Symbol;Acc:HGNC:21729]	359948	ENSG00000168264	0	NA	1.39	125.615	0	NA
IRS2	insulin receptor substrate 2 [Source:HGNC Symbol;Acc:HGNC:6126]	8660	ENSG00000185950	1.46	171.761	0	NA	0	NA
IRX2	iroquois homeobox 2 [Source:HGNC Symbol;Acc:HGNC:14359]	153572	ENSG00000170561	1.57	401.074	0	NA	0	NA
ISCA1	iron-sulfur cluster assembly 1 [Source:HGNC Symbol;Acc:HGNC:28660]	81689	ENSG00000135070	0	NA	-1.08	109.141	0	NA
ISCA2	iron-sulfur cluster assembly 2 [Source:HGNC Symbol;Acc:HGNC:19857]	122961	ENSG00000165898	0	NA	-1.82	243.37	0	NA
ISCU	iron-sulfur cluster assembly enzyme [Source:HGNC Symbol;Acc:HGNC:29882]	23479	ENSG00000136003	0	NA	-1.16	112.73	0	NA
ISG20	interferon stimulated exonuclease gene 20 [Source:HGNC Symbol;Acc:HGNC:6130]	3669	ENSG00000172183	2.03	271.501	0	NA	0	NA
ITFG1	integrin alpha FG-GAP repeat containing 1 [Source:HGNC Symbol;Acc:HGNC:30697]	81533	ENSG00000129636	0	NA	1.04	80.2188	0	NA
ITGA6	integrin subunit alpha 6 [Source:HGNC Symbol;Acc:HGNC:6142]	3655	ENSG00000091409	0	NA	2.03	215.76	0	NA
ITGAE	integrin subunit alpha E [Source:HGNC Symbol;Acc:HGNC:6147]	3682	ENSG00000083457	0	NA	-2.7	494.885	0	NA
ITGAV	integrin subunit alpha V [Source:HGNC Symbol;Acc:HGNC:6150]	3685	ENSG00000138448	-1.04	77.9058	0	NA	0	NA
ITGB1	integrin subunit beta 1 [Source:HGNC Symbol;Acc:HGNC:6153]	3688	ENSG00000150093	-1.53	380.41	0	NA	0	NA
ITGB1BP1	integrin subunit beta 1 binding protein 1 [Source:HGNC Symbol;Acc:HGNC:23927]	9270	ENSG00000119185	0	NA	-2.02	298.299	0	NA
ITGB4	integrin subunit beta 4 [Source:HGNC Symbol;Acc:HGNC:6158]	3691	ENSG00000132470	0	NA	1.09	158.116	0	NA
ITGB5	integrin subunit beta 5 [Source:HGNC Symbol;Acc:HGNC:6160]	3693	ENSG00000082781	-1.04	68.338	0	NA	-1.29	37.7588
ITGB6	integrin subunit beta 6 [Source:HGNC Symbol;Acc:HGNC:6161]	3694	ENSG00000115221	0	NA	2.08	483.993	0	NA
ITGB8	integrin subunit beta 8 [Source:HGNC Symbol;Acc:HGNC:6163]	3696	ENSG00000105855	0	NA	3.68	933.707	0	NA
ITM2B	integral membrane protein 2B [Source:HGNC Symbol;Acc:HGNC:6174]	9445	ENSG00000136156	0	NA	2.5	561.586	0	NA
ITM2C	integral membrane protein 2C [Source:HGNC Symbol;Acc:HGNC:6175]	81618	ENSG00000135916	0	NA	1.02	110.467	0	NA
ITPA	inosine triphosphatase [Source:HGNC Symbol;Acc:HGNC:6176]	3704	ENSG00000125877	0	NA	-2.14	349.517	0	NA
ITPK1	inositol-tetrakisphosphate 1-kinase [Source:HGNC Symbol;Acc:HGNC:6177]	3705	ENSG00000100605	1.53	248.274	0	NA	0	NA
ITPRIP	inositol 1,4,5-trisphosphate receptor interacting protein [Source:HGNC Symbol;Acc:HGNC:29370]	85450	ENSG00000148841	1.04	185.216	0	NA	0	NA
JAG1	jagged canonical Notch ligand 1 [Source:HGNC Symbol;Acc:HGNC:6188]	182	ENSG00000101384	0	NA	2.73	398.61	0	NA
JAK1	Janus kinase 1 [Source:HGNC Symbol;Acc:HGNC:6190]	3716	ENSG00000162434	-1.43	154.332	0	NA	-1.26	51.6721
JMJD1C	jumonji domain containing 1C [Source:HGNC Symbol;Acc:HGNC:12313]	221037	ENSG00000171988	0	NA	1.05	78.7078	0	NA
JOSD1	Josephin domain containing 1 [Source:HGNC Symbol;Acc:HGNC:28953]	9929	ENSG00000100221	0	NA	1.49	164.238	0	NA
JTB	jumping translocation breakpoint [Source:HGNC Symbol;Acc:HGNC:6201]	10899	ENSG00000143543	1.16	215.419	0	NA	0	NA
JUN	Jun proto-oncogene, AP-1 transcription factor subunit [Source:HGNC Symbol;Acc:HGNC:6204]	3725	ENSG00000177606	0	NA	3.59	602.504	0	NA
JUP	junction plakoglobin [Source:HGNC Symbol;Acc:HGNC:6207]	3728	ENSG00000173801	0	NA	3.25	563.58	-1.3	49.5542
KANSL1	KAT8 regulatory NSL complex subunit 1 [Source:HGNC Symbol;Acc:HGNC:24565]	284058	ENSG00000120071	0	NA	1.35	137.661	0	NA
KATNBL1	katanin regulatory subunit B1 like 1 [Source:HGNC Symbol;Acc:HGNC:26199]	79768	ENSG00000134152	0	NA	-1.6	208.927	0	NA
KCNE4	potassium voltage-gated channel subfamily E regulatory subunit 4 [Source:HGNC Symbol;Acc:HGNC:6244]	23704	ENSG00000152049	1.92	518.47	0	NA	0	NA
KCNK1	potassium two pore domain channel subfamily K member 1 [Source:HGNC Symbol;Acc:HGNC:6272]	3775	ENSG00000135750	0	NA	1.03	130.229	0	NA
KCNMA1	potassium calcium-activated channel subfamily M alpha 1 [Source:HGNC Symbol;Acc:HGNC:6284]	3778	ENSG00000156113	-1.74	242.821	-1.9	274.943	0	NA
KCTD3	potassium channel tetramerization domain containing 3 [Source:HGNC Symbol;Acc:HGNC:21305]	51133	ENSG00000136636	1.16	117.395	0	NA	0	NA
KDELR2	KDEL endoplasmic reticulum protein retention receptor 2 [Source:HGNC Symbol;Acc:HGNC:6305]	11014	ENSG00000136240	0	NA	1.21	178.534	0	NA
KDM5B	lysine demethylase 5B [Source:HGNC Symbol;Acc:HGNC:18039]	10765	ENSG00000117139	0	NA	1.13	87.5114	0	NA
KHDRBS3	KH RNA binding domain containing, signal transduction associated 3 [Source:HGNC Symbol;Acc:HGNC:18117]	10656	ENSG00000131773	0	NA	1.3	233.387	0	NA
KIAA0040	KIAA0040 [Source:HGNC Symbol;Acc:HGNC:28950]	9674	ENSG00000235750	0	NA	1.04	228.716	0	NA
KIAA0319L	KIAA0319 like [Source:HGNC Symbol;Acc:HGNC:30071]	79932	ENSG00000142687	0	NA	1.52	204.853	0	NA
KIAA1217	KIAA1217 [Source:HGNC Symbol;Acc:HGNC:25428]	56243	ENSG00000120549	0	NA	1.78	282.844	0	NA
KIAA1522	KIAA1522 [Source:HGNC Symbol;Acc:HGNC:29301]	57648	ENSG00000162522	0	NA	2.18	432.671	0	NA
KIAA1586	KIAA1586 [Source:HGNC Symbol;Acc:HGNC:21360]	57691	ENSG00000168116	0	NA	-1.04	90.4752	0	NA
KIAA1671	KIAA1671 [Source:HGNC Symbol;Acc:HGNC:29345]	85379	ENSG00000197077	0	NA	1.5	167.835	0	NA
KIF13B	kinesin family member 13B [Source:HGNC Symbol;Acc:HGNC:14405]	23303	ENSG00000197892	0	NA	1.95	293.17	0	NA
KIF18A	kinesin family member 18A [Source:HGNC Symbol;Acc:HGNC:29441]	81930	ENSG00000121621	0	NA	-1.17	75.1847	0	NA
KIF1A	kinesin family member 1A [Source:HGNC Symbol;Acc:HGNC:888]	547	ENSG00000130294	0	NA	2.14	506.526	0	NA
KIF20B	kinesin family member 20B [Source:HGNC Symbol;Acc:HGNC:7212]	9585	ENSG00000138182	0	NA	-1.34	95.4155	0	NA
KIF21A	kinesin family member 21A [Source:HGNC Symbol;Acc:HGNC:19349]	55605	ENSG00000139116	0	NA	-1.9	230.799	0	NA
KIF4A	kinesin family member 4A [Source:HGNC Symbol;Acc:HGNC:13339]	24137	ENSG00000090889	0	NA	-1.15	75.4319	0	NA
KITLG	KIT ligand [Source:HGNC Symbol;Acc:HGNC:6343]	4254	ENSG00000049130	0	NA	1.12	153.994	0	NA
KLF5	Kruppel like factor 5 [Source:HGNC Symbol;Acc:HGNC:6349]	688	ENSG00000102554	0	NA	2.37	397.374	0	NA
KLF6	Kruppel like factor 6 [Source:HGNC Symbol;Acc:HGNC:2235]	1316	ENSG00000067082	0	NA	2.33	275.662	1.21	28.9654
KLHL24	kelch like family member 24 [Source:HGNC Symbol;Acc:HGNC:25947]	54800	ENSG00000114796	0	NA	1.52	162.916	0	NA
KLK6	kallikrein related peptidase 6 [Source:HGNC Symbol;Acc:HGNC:6367]	5653	ENSG00000167755	0	NA	2.04	521.677	0	NA
KMT2C	lysine methyltransferase 2C [Source:HGNC Symbol;Acc:HGNC:13726]	58508	ENSG00000055609	0	NA	1.55	151.238	0	NA
KNL1	kinetochore scaffold 1 [Source:HGNC Symbol;Acc:HGNC:24054]	57082	ENSG00000137812	0	NA	-1.77	175.641	0	NA
KNSTRN	kinetochore localized astrin (SPAG5) binding protein [Source:HGNC Symbol;Acc:HGNC:30767]	90417	ENSG00000128944	0	NA	-1.29	124.825	0	NA
KPNA2	karyopherin subunit alpha 2 [Source:HGNC Symbol;Acc:HGNC:6395]	3838	ENSG00000182481	0	NA	-3.45	505.351	0	NA
KPNA3	karyopherin subunit alpha 3 [Source:HGNC Symbol;Acc:HGNC:6396]	3839	ENSG00000102753	0	NA	-1.24	104.728	0	NA
KPNA6	karyopherin subunit alpha 6 [Source:HGNC Symbol;Acc:HGNC:6399]	23633	ENSG00000025800	0	NA	1.23	117.791	0	NA
KRCC1	lysine rich coiled-coil 1 [Source:HGNC Symbol;Acc:HGNC:28039]	51315	ENSG00000172086	0	NA	1.34	151.998	0	NA
KRT10	keratin 10 [Source:HGNC Symbol;Acc:HGNC:6413]	3858	ENSG00000186395	0	NA	1.52	205.551	-1.36	58.8251
KRT15	keratin 15 [Source:HGNC Symbol;Acc:HGNC:6421]	3866	ENSG00000171346	0	NA	1.18	197.501	0	NA
KRT17	keratin 17 [Source:HGNC Symbol;Acc:HGNC:6427]	3872	ENSG00000128422	0	NA	2.58	474.739	0	NA
KRT18P10	keratin 18 pseudogene 10 [Source:HGNC Symbol;Acc:HGNC:23962]	0	ENSG00000214207	0	NA	0	NA	-1.01	29.9632
KRT18P11	keratin 18 pseudogene 11 [Source:HGNC Symbol;Acc:HGNC:6431]	0	ENSG00000215089	0	NA	0	NA	-1.16	37.72
KRT19	keratin 19 [Source:HGNC Symbol;Acc:HGNC:6436]	3880	ENSG00000171345	5.15	1018.8	6.56	0	0	NA
KRT19P1	keratin 19 pseudogene 1 [Source:HGNC Symbol;Acc:HGNC:33422]	0	ENSG00000218014	0	NA	1.21	384.55	0	NA
KRT23	keratin 23 [Source:HGNC Symbol;Acc:HGNC:6438]	25984	ENSG00000108244	0	NA	6.32	0	0	NA
KRT7	keratin 7 [Source:HGNC Symbol;Acc:HGNC:6445]	3855	ENSG00000135480	-3.02	248.997	1.23	44.442	-3.26	93.0332
KRT8	keratin 8 [Source:HGNC Symbol;Acc:HGNC:6446]	3856	ENSG00000170421	0	NA	1.78	146.575	0	NA
KRT81	keratin 81 [Source:HGNC Symbol;Acc:HGNC:6458]	3887	ENSG00000205426	-4.25	241.672	-5.18	337.003	-5.2	117.004
KRTCAP3	keratinocyte associated protein 3 [Source:HGNC Symbol;Acc:HGNC:28943]	200634	ENSG00000157992	0	NA	1.9	437.115	0	NA
KYNU	kynureninase [Source:HGNC Symbol;Acc:HGNC:6469]	8942	ENSG00000115919	0	NA	-1.55	84.5507	-2.96	108.445
LACTB2	lactamase beta 2 [Source:HGNC Symbol;Acc:HGNC:18512]	51110	ENSG00000147592	-1.25	125.947	0	NA	0	NA
LAD1	ladinin 1 [Source:HGNC Symbol;Acc:HGNC:6472]	3898	ENSG00000159166	0	NA	2.36	615.804	0	NA
LAGE3	L antigen family member 3 [Source:HGNC Symbol;Acc:HGNC:26058]	8270	ENSG00000196976	0	NA	-1.62	218.456	0	NA
LAMA1	laminin subunit alpha 1 [Source:HGNC Symbol;Acc:HGNC:6481]	284217	ENSG00000101680	2.33	616.012	0	NA	0	NA
LAMA3	laminin subunit alpha 3 [Source:HGNC Symbol;Acc:HGNC:6483]	3909	ENSG00000053747	0	NA	2.01	302.366	0	NA
LAMA4	laminin subunit alpha 4 [Source:HGNC Symbol;Acc:HGNC:6484]	3910	ENSG00000112769	0	NA	2.61	601.74	0	NA
LAMA5	laminin subunit alpha 5 [Source:HGNC Symbol;Acc:HGNC:6485]	3911	ENSG00000130702	0	NA	1.74	204.75	0	NA
LAMB2	laminin subunit beta 2 [Source:HGNC Symbol;Acc:HGNC:6487]	3913	ENSG00000172037	0	NA	1.18	133.087	0	NA
LAMB3	laminin subunit beta 3 [Source:HGNC Symbol;Acc:HGNC:6490]	3914	ENSG00000196878	0	NA	2.99	583.687	0	NA
LAMC1	laminin subunit gamma 1 [Source:HGNC Symbol;Acc:HGNC:6492]	3915	ENSG00000135862	1.72	229.034	2.46	348.074	0	NA
LAMC2	laminin subunit gamma 2 [Source:HGNC Symbol;Acc:HGNC:6493]	3918	ENSG00000058085	0	NA	2.49	383.479	0	NA
LAMP2	lysosomal associated membrane protein 2 [Source:HGNC Symbol;Acc:HGNC:6501]	3920	ENSG00000005893	0	NA	1.61	179.772	0	NA
LAMTOR1	late endosomal/lysosomal adaptor, MAPK and MTOR activator 1 [Source:HGNC Symbol;Acc:HGNC:26068]	55004	ENSG00000149357	0	NA	-1.16	115.792	0	NA
LAMTOR4	late endosomal/lysosomal adaptor, MAPK and MTOR activator 4 [Source:HGNC Symbol;Acc:HGNC:33772]	389541	ENSG00000188186	0	NA	-1.97	373.81	0	NA
LAP3	leucine aminopeptidase 3 [Source:HGNC Symbol;Acc:HGNC:18449]	51056	ENSG00000002549	0	NA	0	NA	1.07	26.7684
LAPTM4B	lysosomal protein transmembrane 4 beta [Source:HGNC Symbol;Acc:HGNC:13646]	55353	ENSG00000104341	0	NA	-1.17	125.372	0	NA
LARP4	La ribonucleoprotein 4 [Source:HGNC Symbol;Acc:HGNC:24320]	113251	ENSG00000161813	0	NA	-1.44	153.593	0	NA
LAS1L	LAS1 like ribosome biogenesis factor [Source:HGNC Symbol;Acc:HGNC:25726]	81887	ENSG00000001497	0	NA	-1.16	100.857	0	NA
LBR	lamin B receptor [Source:HGNC Symbol;Acc:HGNC:6518]	3930	ENSG00000143815	1.45	181.479	0	NA	0	NA
LCA5	lebercilin LCA5 [Source:HGNC Symbol;Acc:HGNC:31923]	167691	ENSG00000135338	0	NA	1.12	142.702	0	NA
LCN2	lipocalin 2 [Source:HGNC Symbol;Acc:HGNC:6526]	3934	ENSG00000148346	0	NA	5.78	0	0	NA
LDHB	lactate dehydrogenase B [Source:HGNC Symbol;Acc:HGNC:6541]	3945	ENSG00000111716	0	NA	-1.84	474.735	0	NA
LDLR	low density lipoprotein receptor [Source:HGNC Symbol;Acc:HGNC:6547]	3949	ENSG00000130164	0	NA	1.2	93.4917	0	NA
LDOC1	LDOC1 regulator of NFKB signaling [Source:HGNC Symbol;Acc:HGNC:6548]	23641	ENSG00000182195	0	NA	-1.56	198.664	-1.56	64.2737
LEO1	LEO1 homolog, Paf1/RNA polymerase II complex component [Source:HGNC Symbol;Acc:HGNC:30401]	123169	ENSG00000166477	0	NA	-2.04	300.343	0	NA
LGALS1	galectin 1 [Source:HGNC Symbol;Acc:HGNC:6561]	3956	ENSG00000100097	0	NA	-3.67	634.25	1.09	80.2119
LGALS3	galectin 3 [Source:HGNC Symbol;Acc:HGNC:6563]	3958	ENSG00000131981	4.07	740.112	3.81	692.78	0	NA
LGALS3BP	galectin 3 binding protein [Source:HGNC Symbol;Acc:HGNC:6564]	3959	ENSG00000108679	2.67	667.117	3.61	917.156	0	NA
LGALS4	galectin 4 [Source:HGNC Symbol;Acc:HGNC:6565]	3960	ENSG00000171747	0	NA	3.28	756.075	0	NA
LGR4	leucine rich repeat containing G protein-coupled receptor 4 [Source:HGNC Symbol;Acc:HGNC:13299]	55366	ENSG00000205213	0	NA	0	NA	-1.11	3026941596065
LHFPL2	LHFPL tetraspan subfamily member 2 [Source:HGNC Symbol;Acc:HGNC:6588]	10184	ENSG00000145685	-1.4	131.098	0	NA	0	NA
LIFR	LIF receptor subunit alpha [Source:HGNC Symbol;Acc:HGNC:6597]	3977	ENSG00000113594	1.27	179.337	0	NA	0	NA
LIMA1	LIM domain and actin binding 1 [Source:HGNC Symbol;Acc:HGNC:24636]	51474	ENSG00000050405	0	NA	1.41	117.002	1.75	77.4205
LIMCH1	LIM and calponin homology domains 1 [Source:HGNC Symbol;Acc:HGNC:29191]	22998	ENSG00000064042	2.92	526.204	2.03	231.212	0	NA
LIN28B	lin-28 homolog B [Source:HGNC Symbol;Acc:HGNC:32207]	389421	ENSG00000187772	-1.39	170.601	-1.4	159.309	1.55	54.6485
LIN7A	lin-7 homolog A, crumbs cell polarity complex component [Source:HGNC Symbol;Acc:HGNC:17787]	8825	ENSG00000111052	1.34	210.709	0	NA	0	NA
LINC00824	long intergenic non-protein coding RNA 824 [Source:HGNC Symbol;Acc:HGNC:50281]	101927774	ENSG00000254275	3.96	0	0	NA	0	NA
LIPH	lipase H [Source:HGNC Symbol;Acc:HGNC:18483]	200879	ENSG00000163898	0	NA	3.57	735.27	0	NA
LITAF	lipopolysaccharide induced TNF factor [Source:HGNC Symbol;Acc:HGNC:16841]	9516	ENSG00000189067	0	NA	2.28	226.996	-2.35	83.0967
LLGL2	LLGL scribble cell polarity complex component 2 [Source:HGNC Symbol;Acc:HGNC:6629]	3993	ENSG00000073350	0	NA	1.45	2105437908067	0	NA
LMAN1	lectin, mannose binding 1 [Source:HGNC Symbol;Acc:HGNC:6631]	3998	ENSG00000074695	0	NA	2.34	403.254	0	NA
LMO4	LIM domain only 4 [Source:HGNC Symbol;Acc:HGNC:6644]	8543	ENSG00000143013	0	NA	1.24	111.802	0	NA
LNPEP	leucyl and cystinyl aminopeptidase [Source:HGNC Symbol;Acc:HGNC:6656]	4012	ENSG00000113441	0	NA	1.04	76.4206	0	NA
LONP2	lon peptidase 2, peroxisomal [Source:HGNC Symbol;Acc:HGNC:20598]	83752	ENSG00000102910	0	NA	1.04	76.4431	0	NA
LOXL2	lysyl oxidase like 2 [Source:HGNC Symbol;Acc:HGNC:6666]	4017	ENSG00000134013	-1.29	135.045	-1.46	167.013	0	NA
LPAR6	lysophosphatidic acid receptor 6 [Source:HGNC Symbol;Acc:HGNC:15520]	10161	ENSG00000139679	0	NA	1.21	208.245	0	NA
LPP	LIM domain containing preferred translocation partner in lipoma [Source:HGNC Symbol;Acc:HGNC:6679]	4026	ENSG00000145012	0	NA	2.46	376.453	0	NA
LRATD2	LRAT domain containing 2 [Source:HGNC Symbol;Acc:HGNC:24166]	157638	ENSG00000168672	0	NA	3.04	734.051	0	NA
LRG1	leucine rich alpha-2-glycoprotein 1 [Source:HGNC Symbol;Acc:HGNC:29480]	116844	ENSG00000171236	0	NA	1.23	282.958	0	NA
LRIG3	leucine rich repeats and immunoglobulin like domains 3 [Source:HGNC Symbol;Acc:HGNC:30991]	121227	ENSG00000139263	0	NA	2.35	511.086	0	NA
LRP10	LDL receptor related protein 10 [Source:HGNC Symbol;Acc:HGNC:14553]	26020	ENSG00000197324	0	NA	1.03	79.4012	0	NA
LRP6	LDL receptor related protein 6 [Source:HGNC Symbol;Acc:HGNC:6698]	4040	ENSG00000070018	-1.02	95.2928	0	NA	0	NA
LRP8	LDL receptor related protein 8 [Source:HGNC Symbol;Acc:HGNC:6700]	7804	ENSG00000157193	1.21	121.422	0	NA	0	NA
LRR1	leucine rich repeat protein 1 [Source:HGNC Symbol;Acc:HGNC:19742]	122769	ENSG00000165501	1.06	88.1719	-1.62	200.667	0	NA
LRRC37A11P	leucine rich repeat containing 37 member A11, pseudogene [Source:HGNC Symbol;Acc:HGNC:43815]	342666	ENSG00000214553	0	NA	1.29	298.516	0	NA
LRRC58	leucine rich repeat containing 58 [Source:HGNC Symbol;Acc:HGNC:26968]	116064	ENSG00000163428	0	NA	-1.09	89.8464	0	NA
LRRC8B	leucine rich repeat containing 8 VRAC subunit B [Source:HGNC Symbol;Acc:HGNC:30692]	23507	ENSG00000197147	0	NA	1.05	112.194	0	NA
LRRFIP1	LRR binding FLII interacting protein 1 [Source:HGNC Symbol;Acc:HGNC:6702]	9208	ENSG00000124831	0	NA	1.17	171.926	0	NA
LSM10	LSM10, U7 small nuclear RNA associated [Source:HGNC Symbol;Acc:HGNC:17562]	84967	ENSG00000181817	0	NA	-1.18	99.3894	0	NA
LSM14A	LSM14A mRNA processing body assembly factor [Source:HGNC Symbol;Acc:HGNC:24489]	26065	ENSG00000257103	-1.76	273.768	-1.01	85.1613	0	NA
LSM3	LSM3 homolog, U6 small nuclear RNA and mRNA degradation associated [Source:HGNC Symbol;Acc:HGNC:17874]	27258	ENSG00000170860	0	NA	-1.94	325.359	0	NA
LSM4	LSM4 homolog, U6 small nuclear RNA and mRNA degradation associated [Source:HGNC Symbol;Acc:HGNC:17259]	25804	ENSG00000130520	0	NA	-1.7	268.652	0	NA
LSM5	LSM5 homolog, U6 small nuclear RNA and mRNA degradation associated [Source:HGNC Symbol;Acc:HGNC:17162]	23658	ENSG00000106355	0	NA	-1.35	158.034	0	NA
LSM7	LSM7 homolog, U6 small nuclear RNA and mRNA degradation associated [Source:HGNC Symbol;Acc:HGNC:20470]	51690	ENSG00000130332	0	NA	-1.68	229.004	0	NA
LSR	lipolysis stimulated lipoprotein receptor [Source:HGNC Symbol;Acc:HGNC:29572]	51599	ENSG00000105699	0	NA	2.63	805.875	0	NA
LTA4H	leukotriene A4 hydrolase [Source:HGNC Symbol;Acc:HGNC:6710]	4048	ENSG00000111144	0	NA	0	NA	-1.02	37.6524
LTBR	lymphotoxin beta receptor [Source:HGNC Symbol;Acc:HGNC:6718]	4055	ENSG00000111321	0	NA	0	NA	-1.32	55.6241
LTV1	LTV1 ribosome biogenesis factor [Source:HGNC Symbol;Acc:HGNC:21173]	84946	ENSG00000135521	0	NA	-1.59	181.651	0	NA
LURAP1L	leucine rich adaptor protein 1 like [Source:HGNC Symbol;Acc:HGNC:31452]	286343	ENSG00000153714	0	NA	1.1	137.889	0	NA
LXN	latexin [Source:HGNC Symbol;Acc:HGNC:13347]	56925	ENSG00000079257	0	NA	2.07	225.508	0	NA
LY75	lymphocyte antigen 75 [Source:HGNC Symbol;Acc:HGNC:6729]	4065	ENSG00000054219	0	NA	1.55	389.671	0	NA
LYAR	Ly1 antibody reactive [Source:HGNC Symbol;Acc:HGNC:26021]	55646	ENSG00000145220	0	NA	-1.2	99.479	1.47	52.1995
LYPLA1	lysophospholipase 1 [Source:HGNC Symbol;Acc:HGNC:6737]	10434	ENSG00000120992	0	NA	-1.74	213.583	0	NA
LYPLAL1	lysophospholipase like 1 [Source:HGNC Symbol;Acc:HGNC:20440]	127018	ENSG00000143353	1.2	113.127	0	NA	0	NA
LYRM2	LYR motif containing 2 [Source:HGNC Symbol;Acc:HGNC:25229]	57226	ENSG00000083099	0	NA	-1.19	105.893	0	NA
LYRM4	LYR motif containing 4 [Source:HGNC Symbol;Acc:HGNC:21365]	57128	ENSG00000214113	0	NA	-1.24	121.509	0	NA
MACC1	MET transcriptional regulator MACC1 [Source:HGNC Symbol;Acc:HGNC:30215]	346389	ENSG00000183742	0	NA	3.44	936.021	0	NA
MACF1	microtubule actin crosslinking factor 1 [Source:HGNC Symbol;Acc:HGNC:13664]	23499	ENSG00000127603	-1.43	145.98	1.08	84.818	0	NA
MACROD2	mono-ADP ribosylhydrolase 2 [Source:HGNC Symbol;Acc:HGNC:16126]	140733	ENSG00000172264	0	NA	1.41	283.282	0	NA
MAD2L1	mitotic arrest deficient 2 like 1 [Source:HGNC Symbol;Acc:HGNC:6763]	4085	ENSG00000164109	0	NA	-1.36	113.685	0	NA
MAEA	macrophage erythroblast attacher, E3 ubiquitin ligase [Source:HGNC Symbol;Acc:HGNC:13731]	10296	ENSG00000090316	0	NA	0	NA	1.05	25.2102
MAFF	MAF bZIP transcription factor F [Source:HGNC Symbol;Acc:HGNC:6780]	23764	ENSG00000185022	0	NA	1.78	374.738	0	NA
MAGEA1	MAGE family member A1 [Source:HGNC Symbol;Acc:HGNC:6796]	4100	ENSG00000198681	2.4	559.618	0	NA	0	NA
MAGEA12	MAGE family member A12 [Source:HGNC Symbol;Acc:HGNC:6799]	4111	ENSG00000213401	0	NA	0	NA	1.17	45.1239
MAGEA3	MAGE family member A3 [Source:HGNC Symbol;Acc:HGNC:6801]	4102	ENSG00000221867	-1.45	144.481	-1.45	134.028	1.94	70.4949
MAGEA4	MAGE family member A4 [Source:HGNC Symbol;Acc:HGNC:6802]	4103	ENSG00000147381	-1.75	133.598	-1.75	123.977	2.87	96.7641
MAGEA6	MAGE family member A6 [Source:HGNC Symbol;Acc:HGNC:6804]	4105	ENSG00000197172	-1.45	147.944	-1.45	137.254	1.86	67.2386
MAGEB2	MAGE family member B2 [Source:HGNC Symbol;Acc:HGNC:6809]	4113	ENSG00000099399	2.09	551.401	0	NA	0	NA
MAGED1	MAGE family member D1 [Source:HGNC Symbol;Acc:HGNC:6813]	9500	ENSG00000179222	0	NA	1.45	128.937	0	NA
MAGEF1	MAGE family member F1 [Source:HGNC Symbol;Acc:HGNC:29639]	64110	ENSG00000177383	0	NA	1.01	86.5529	0	NA
MAGI1	membrane associated guanylate kinase, WW and PDZ domain containing 1 [Source:HGNC Symbol;Acc:HGNC:946]	9223	ENSG00000151276	0	NA	1.68	248.633	0	NA
MAGOHB	mago homolog B, exon junction complex subunit [Source:HGNC Symbol;Acc:HGNC:25504]	55110	ENSG00000111196	0	NA	-1.7	204.02	0	NA
MAGT1	magnesium transporter 1 [Source:HGNC Symbol;Acc:HGNC:28880]	84061	ENSG00000102158	0	NA	2.1	308.825	0	NA
MAL2	mal, T cell differentiation protein 2 (gene/pseudogene) [Source:HGNC Symbol;Acc:HGNC:13634]	114569	ENSG00000147676	0	NA	3.94	0	0	NA
MALL	mal, T cell differentiation protein like [Source:HGNC Symbol;Acc:HGNC:6818]	7851	ENSG00000144063	0	NA	0	NA	-1.75	78.4154
MAML2	mastermind like transcriptional coactivator 2 [Source:HGNC Symbol;Acc:HGNC:16259]	84441	ENSG00000184384	0	NA	1.28	191.149	0	NA
MAN1A2	mannosidase alpha class 1A member 2 [Source:HGNC Symbol;Acc:HGNC:6822]	10905	ENSG00000198162	0	NA	1.17	93.0572	0	NA
MAN2A1	mannosidase alpha class 2A member 1 [Source:HGNC Symbol;Acc:HGNC:6824]	4124	ENSG00000112893	0	NA	1.2	92.6414	0	NA
MANF	mesencephalic astrocyte derived neurotrophic factor [Source:HGNC Symbol;Acc:HGNC:15461]	7873	ENSG00000145050	1.8	282.558	0	NA	0	NA
MANSC1	MANSC domain containing 1 [Source:HGNC Symbol;Acc:HGNC:25505]	54682	ENSG00000111261	0	NA	1.13	180.618	0	NA
MAOB	monoamine oxidase B [Source:HGNC Symbol;Acc:HGNC:6834]	4129	ENSG00000069535	0	NA	1.73	359.664	0	NA
MAP1A	microtubule associated protein 1A [Source:HGNC Symbol;Acc:HGNC:6835]	4130	ENSG00000166963	1.5	308.92	0	NA	0	NA
MAP1B	microtubule associated protein 1B [Source:HGNC Symbol;Acc:HGNC:6836]	4131	ENSG00000131711	0	NA	-2.28	216.811	0	NA
MAP1LC3B	microtubule associated protein 1 light chain 3 beta [Source:HGNC Symbol;Acc:HGNC:13352]	81631	ENSG00000140941	0	NA	0	NA	1.33	65.6487
MAP1LC3B2	microtubule associated protein 1 light chain 3 beta 2 [Source:HGNC Symbol;Acc:HGNC:34390]	643246	ENSG00000258102	0	NA	0	NA	1.11	47.6821
MAP3K1	mitogen-activated protein kinase kinase kinase 1 [Source:HGNC Symbol;Acc:HGNC:6848]	4214	ENSG00000095015	0	NA	1.83	301.467	0	NA
MAP3K13	mitogen-activated protein kinase kinase kinase 13 [Source:HGNC Symbol;Acc:HGNC:6852]	9175	ENSG00000073803	0	NA	2.72	422.435	0	NA
MAP7	microtubule associated protein 7 [Source:HGNC Symbol;Acc:HGNC:6869]	9053	ENSG00000135525	1.14	105.569	0	NA	0	NA
MAP7D3	MAP7 domain containing 3 [Source:HGNC Symbol;Acc:HGNC:25742]	79649	ENSG00000129680	0	NA	-1.38	141.019	0	NA
MAPK13	mitogen-activated protein kinase 13 [Source:HGNC Symbol;Acc:HGNC:6875]	5603	ENSG00000156711	0	NA	1.15	234.912	0	NA
MAPK1IP1L	mitogen-activated protein kinase 1 interacting protein 1 like [Source:HGNC Symbol;Acc:HGNC:19840]	93487	ENSG00000168175	1.08	132.989	0	NA	0	NA
MAPK6	mitogen-activated protein kinase 6 [Source:HGNC Symbol;Acc:HGNC:6879]	5597	ENSG00000069956	0	NA	-1.56	170.457	0	NA
MAPKAP1	MAPK associated protein 1 [Source:HGNC Symbol;Acc:HGNC:18752]	79109	ENSG00000119487	0	NA	-1.7	166.952	1.08	29.009
MAPKAPK2	MAPK activated protein kinase 2 [Source:HGNC Symbol;Acc:HGNC:6887]	9261	ENSG00000162889	0	NA	1.01	120.332	0	NA
MARCKS	myristoylated alanine rich protein kinase C substrate [Source:HGNC Symbol;Acc:HGNC:6759]	4082	ENSG00000277443	-2.1	283.635	0	NA	0	NA
MARCKSL1	MARCKS like 1 [Source:HGNC Symbol;Acc:HGNC:7142]	65108	ENSG00000175130	0	NA	1.84	257.535	0	NA
MARVELD2	MARVEL domain containing 2 [Source:HGNC Symbol;Acc:HGNC:26401]	153562	ENSG00000152939	0	NA	1.1	173.027	0	NA
MARVELD3	MARVEL domain containing 3 [Source:HGNC Symbol;Acc:HGNC:30525]	91862	ENSG00000140832	0	NA	1.04	213.925	0	NA
MBOAT7	membrane bound O-acyltransferase domain containing 7 [Source:HGNC Symbol;Acc:HGNC:15505]	79143	ENSG00000125505	0	NA	1.12	98.152	0	NA
MBP	myelin basic protein [Source:HGNC Symbol;Acc:HGNC:6925]	4155	ENSG00000197971	0	NA	3.42	649.552	0	NA
MBTD1	mbt domain containing 1 [Source:HGNC Symbol;Acc:HGNC:19866]	54799	ENSG00000011258	0	NA	1.36	144.453	0	NA
MBTPS1	membrane bound transcription factor peptidase, site 1 [Source:HGNC Symbol;Acc:HGNC:15456]	8720	ENSG00000140943	0	NA	1.23	108.187	0	NA
MCAM	melanoma cell adhesion molecule [Source:HGNC Symbol;Acc:HGNC:6934]	4162	ENSG00000076706	2.08	603.224	0	NA	0	NA
MCCC1	methylcrotonoyl-CoA carboxylase 1 [Source:HGNC Symbol;Acc:HGNC:6936]	56922	ENSG00000078070	0	NA	1.69	281.911	0	NA
MCM10	minichromosome maintenance 10 replication initiation factor [Source:HGNC Symbol;Acc:HGNC:18043]	55388	ENSG00000065328	0	NA	-1.2	86.3783	0	NA
MCM4	minichromosome maintenance complex component 4 [Source:HGNC Symbol;Acc:HGNC:6947]	4173	ENSG00000104738	0	NA	-2.72	390.027	0	NA
MCM5	minichromosome maintenance complex component 5 [Source:HGNC Symbol;Acc:HGNC:6948]	4174	ENSG00000100297	0	NA	-1.02	89.6262	0	NA
MCM6	minichromosome maintenance complex component 6 [Source:HGNC Symbol;Acc:HGNC:6949]	4175	ENSG00000076003	0	NA	-1.79	161.776	0	NA
MCM7	minichromosome maintenance complex component 7 [Source:HGNC Symbol;Acc:HGNC:6950]	4176	ENSG00000166508	0	NA	-2.5	337.788	0	NA
MCMBP	minichromosome maintenance complex binding protein [Source:HGNC Symbol;Acc:HGNC:25782]	79892	ENSG00000197771	0	NA	-1.23	118.789	0	NA
MCMDC2	minichromosome maintenance domain containing 2 [Source:HGNC Symbol;Acc:HGNC:26368]	157777	ENSG00000178460	0	NA	-1.73	245.984	0	NA
MCRIP2	MAPK regulated corepressor interacting protein 2 [Source:HGNC Symbol;Acc:HGNC:14142]	84331	ENSG00000172366	1.46	196.689	0	NA	0	NA
MCUR1	mitochondrial calcium uniporter regulator 1 [Source:HGNC Symbol;Acc:HGNC:21097]	63933	ENSG00000050393	0	NA	-1.1	96.2455	0	NA
MDH1	malate dehydrogenase 1 [Source:HGNC Symbol;Acc:HGNC:6970]	4190	ENSG00000014641	0	NA	-1.03	118.539	0	NA
MDH2	malate dehydrogenase 2 [Source:HGNC Symbol;Acc:HGNC:6971]	4191	ENSG00000146701	0	NA	-2.3	483.306	0	NA
MDK	midkine [Source:HGNC Symbol;Acc:HGNC:6972]	4192	ENSG00000110492	0	NA	0	NA	1.39	68.8656
MDN1	midasin AAA ATPase 1 [Source:HGNC Symbol;Acc:HGNC:18302]	23195	ENSG00000112159	0	NA	0	NA	1.07	30.9202
ME1	malic enzyme 1 [Source:HGNC Symbol;Acc:HGNC:6983]	4199	ENSG00000065833	1.26	109.669	-1.48	131.127	-1.82	77.3705
MECOM	MDS1 and EVI1 complex locus [Source:HGNC Symbol;Acc:HGNC:3498]	2122	ENSG00000085276	0	NA	2.32	413.246	0	NA
MED1	mediator complex subunit 1 [Source:HGNC Symbol;Acc:HGNC:9234]	5469	ENSG00000125686	0	NA	2.27	359.167	0	NA
MED13L	mediator complex subunit 13L [Source:HGNC Symbol;Acc:HGNC:22962]	23389	ENSG00000123066	-1.25	111.47	0	NA	0	NA
MED21	mediator complex subunit 21 [Source:HGNC Symbol;Acc:HGNC:11473]	9412	ENSG00000152944	0	NA	-1.25	118.126	0	NA
MED24	mediator complex subunit 24 [Source:HGNC Symbol;Acc:HGNC:22963]	9862	ENSG00000008838	0	NA	1.68	357.411	0	NA
MED28	mediator complex subunit 28 [Source:HGNC Symbol;Acc:HGNC:24628]	80306	ENSG00000118579	0	NA	0	NA	1.08	31.7597
MEF2C	myocyte enhancer factor 2C [Source:HGNC Symbol;Acc:HGNC:6996]	4208	ENSG00000081189	1.19	127.809	0	NA	1.03	41.3353
MELK	maternal embryonic leucine zipper kinase [Source:HGNC Symbol;Acc:HGNC:16870]	9833	ENSG00000165304	0	NA	-1.54	175.317	0	NA
MET	MET proto-oncogene, receptor tyrosine kinase [Source:HGNC Symbol;Acc:HGNC:7029]	4233	ENSG00000105976	0	NA	1.08	62.2283	0	NA
METAP2	methionyl aminopeptidase 2 [Source:HGNC Symbol;Acc:HGNC:16672]	10988	ENSG00000111142	0	NA	-1.02	114.538	0	NA
METTL16	methyltransferase like 16 [Source:HGNC Symbol;Acc:HGNC:28484]	79066	ENSG00000127804	0	NA	-1.11	92.5079	0	NA
METTL21A	methyltransferase like 21A [Source:HGNC Symbol;Acc:HGNC:30476]	151194	ENSG00000144401	1.69	205.108	0	NA	0	NA
METTL5	methyltransferase like 5 [Source:HGNC Symbol;Acc:HGNC:25006]	29081	ENSG00000138382	0	NA	-1.22	115.41	0	NA
MEX3C	mex-3 RNA binding family member C [Source:HGNC Symbol;Acc:HGNC:28040]	51320	ENSG00000176624	0	NA	1.03	124.416	0	NA
MFAP1	microfibril associated protein 1 [Source:HGNC Symbol;Acc:HGNC:7032]	4236	ENSG00000140259	0	NA	-1.34	128.405	0	NA
MFF	mitochondrial fission factor [Source:HGNC Symbol;Acc:HGNC:24858]	56947	ENSG00000168958	1.39	300.212	-1.12	113.935	0	NA
MFN1	mitofusin 1 [Source:HGNC Symbol;Acc:HGNC:18262]	55669	ENSG00000171109	0	NA	1.12	94.1706	0	NA
MFSD1	major facilitator superfamily domain containing 1 [Source:HGNC Symbol;Acc:HGNC:25874]	64747	ENSG00000118855	0	NA	1.22	107.092	0	NA
MGAM2	maltase-glucoamylase 2 (putative) [Source:HGNC Symbol;Acc:HGNC:28101]	93432	ENSG00000257743	0	NA	1.61	313.753	0	NA
MGAT4B	alpha-1,3-mannosyl-glycoprotein 4-beta-N-acetylglucosaminyltransferase B [Source:HGNC Symbol;Acc:HGNC:7048]	11282	ENSG00000161013	0	NA	1.03	82.7813	0	NA
MGAT5	alpha-1,6-mannosylglycoprotein 6-beta-N-acetylglucosaminyltransferase [Source:HGNC Symbol;Acc:HGNC:7049]	4249	ENSG00000152127	0	NA	1.72	187.115	0	NA
MGLL	monoglyceride lipase [Source:HGNC Symbol;Acc:HGNC:17038]	11343	ENSG00000074416	-1.12	124.63	0	NA	0	NA
MGME1	mitochondrial genome maintenance exonuclease 1 [Source:HGNC Symbol;Acc:HGNC:16205]	92667	ENSG00000125871	0	NA	-1.64	217.408	0	NA
MGST1	microsomal glutathione S-transferase 1 [Source:HGNC Symbol;Acc:HGNC:7061]	4257	ENSG00000008394	1.33	96.7696	0	NA	-3.77	189.107
MICA	MHC class I polypeptide-related sequence A [Source:HGNC Symbol;Acc:HGNC:7090]	100507436	ENSG00000183214	0	NA	0	NA	1.03	34.9164
MICALL2	MICAL like 2 [Source:HGNC Symbol;Acc:HGNC:29672]	79778	ENSG00000164877	0	NA	1.34	257.539	0	NA
MICOS13	mitochondrial contact site and cristae organizing system subunit 13 [Source:HGNC Symbol;Acc:HGNC:33702]	125988	ENSG00000174917	0	NA	-1.48	171.771	0	NA
MID1	midline 1 [Source:HGNC Symbol;Acc:HGNC:7095]	4281	ENSG00000101871	0	NA	0	NA	-1.62	51.4955
MIEN1	migration and invasion enhancer 1 [Source:HGNC Symbol;Acc:HGNC:28230]	84299	ENSG00000141741	0	NA	5.24	0	0	NA
MIS18BP1	MIS18 binding protein 1 [Source:HGNC Symbol;Acc:HGNC:20190]	55320	ENSG00000129534	0	NA	-1.21	81.4299	0	NA
MITF	melanocyte inducing transcription factor [Source:HGNC Symbol;Acc:HGNC:7105]	4286	ENSG00000187098	0	NA	1.21	146.567	0	NA
MKI67	marker of proliferation Ki-67 [Source:HGNC Symbol;Acc:HGNC:7107]	4288	ENSG00000148773	0	NA	-2.04	136.176	0	NA
MLEC	malectin [Source:HGNC Symbol;Acc:HGNC:28973]	9761	ENSG00000110917	0	NA	1.29	122.877	0	NA
MLF1	myeloid leukemia factor 1 [Source:HGNC Symbol;Acc:HGNC:7125]	4291	ENSG00000178053	0	NA	2.43	345.783	1.4	55.8035
MLF2	myeloid leukemia factor 2 [Source:HGNC Symbol;Acc:HGNC:7126]	8079	ENSG00000089693	0	NA	-1.28	197.695	0	NA
MLLT11	MLLT11 transcription factor 7 cofactor [Source:HGNC Symbol;Acc:HGNC:16997]	10962	ENSG00000213190	2.79	600.921	-1.22	166.125	0	NA
MLLT6	MLLT6, PHD finger containing [Source:HGNC Symbol;Acc:HGNC:7138]	4302	ENSG00000275023	0	NA	2.91	693.054	0	NA
MLPH	melanophilin [Source:HGNC Symbol;Acc:HGNC:29643]	79083	ENSG00000115648	0	NA	-1.26	84.2909	-1.96	74.1094
MMADHC	metabolism of cobalamin associated D [Source:HGNC Symbol;Acc:HGNC:25221]	27249	ENSG00000168288	0	NA	-1.32	134.638	0	NA
MMD	monocyte to macrophage differentiation associated [Source:HGNC Symbol;Acc:HGNC:7153]	23531	ENSG00000108960	-1.12	113.46	0	NA	0	NA
MMP15	matrix metallopeptidase 15 [Source:HGNC Symbol;Acc:HGNC:7161]	4324	ENSG00000102996	0	NA	1.41	282.982	0	NA
MMP7	matrix metallopeptidase 7 [Source:HGNC Symbol;Acc:HGNC:7174]	4316	ENSG00000137673	0	NA	3.79	578.812	0	NA
MNS1	meiosis specific nuclear structural 1 [Source:HGNC Symbol;Acc:HGNC:29636]	55329	ENSG00000138587	0	NA	1.28	101.426	0	NA
MOGAT1	monoacylglycerol O-acyltransferase 1 [Source:HGNC Symbol;Acc:HGNC:18210]	116255	ENSG00000124003	0	NA	1.16	207.064	0	NA
MOK	MOK protein kinase [Source:HGNC Symbol;Acc:HGNC:9833]	5891	ENSG00000080823	0	NA	0	NA	1.57	66.1853
MORC4	MORC family CW-type zinc finger 4 [Source:HGNC Symbol;Acc:HGNC:23485]	79710	ENSG00000133131	0	NA	0	NA	-1.2	32.2462
MORF4L1P1	mortality factor 4 like 1 pseudogene 1 [Source:HGNC Symbol;Acc:HGNC:20400]	0	ENSG00000218283	-1.15	181.083	0	NA	0	NA
MPDZ	multiple PDZ domain crumbs cell polarity complex component [Source:HGNC Symbol;Acc:HGNC:7208]	8777	ENSG00000107186	0	NA	-1.35	206.709	0	NA
MPHOSPH6	M-phase phosphoprotein 6 [Source:HGNC Symbol;Acc:HGNC:7214]	10200	ENSG00000135698	-1.03	89.5699	-1.26	118.245	0	NA
MPZL2	myelin protein zero like 2 [Source:HGNC Symbol;Acc:HGNC:3496]	10205	ENSG00000149573	0	NA	1.06	234.046	0	NA
MRFAP1	Morf4 family associated protein 1 [Source:HGNC Symbol;Acc:HGNC:24549]	93621	ENSG00000179010	-1.25	137.364	-1.53	171.909	0	NA
MRFAP1L1	Morf4 family associated protein 1 like 1 [Source:HGNC Symbol;Acc:HGNC:28796]	114932	ENSG00000178988	0	NA	0	NA	1	30.3338
MRPL1	mitochondrial ribosomal protein L1 [Source:HGNC Symbol;Acc:HGNC:14275]	65008	ENSG00000169288	0	NA	-1.11	84.3165	0	NA
MRPL11	mitochondrial ribosomal protein L11 [Source:HGNC Symbol;Acc:HGNC:14042]	65003	ENSG00000174547	0	NA	-1.17	140.503	0	NA
MRPL12	mitochondrial ribosomal protein L12 [Source:HGNC Symbol;Acc:HGNC:10378]	6182	ENSG00000262814	0	NA	-1.16	122.722	0	NA
MRPL13	mitochondrial ribosomal protein L13 [Source:HGNC Symbol;Acc:HGNC:14278]	28998	ENSG00000172172	-1.02	137.713	-2.21	370.505	0	NA
MRPL15	mitochondrial ribosomal protein L15 [Source:HGNC Symbol;Acc:HGNC:14054]	29088	ENSG00000137547	0	NA	-2.57	455.181	0	NA
MRPL17	mitochondrial ribosomal protein L17 [Source:HGNC Symbol;Acc:HGNC:14053]	63875	ENSG00000158042	0	NA	-1	81.6205	0	NA
MRPL18	mitochondrial ribosomal protein L18 [Source:HGNC Symbol;Acc:HGNC:14477]	29074	ENSG00000112110	0	NA	-1.71	221.435	0	NA
MRPL19	mitochondrial ribosomal protein L19 [Source:HGNC Symbol;Acc:HGNC:14052]	9801	ENSG00000115364	0	NA	-1.27	126.319	0	NA
MRPL20	mitochondrial ribosomal protein L20 [Source:HGNC Symbol;Acc:HGNC:14478]	55052	ENSG00000242485	0	NA	-1.27	141.887	0	NA
MRPL21	mitochondrial ribosomal protein L21 [Source:HGNC Symbol;Acc:HGNC:14479]	219927	ENSG00000197345	0	NA	-1.72	221.066	0	NA
MRPL22	mitochondrial ribosomal protein L22 [Source:HGNC Symbol;Acc:HGNC:14480]	29093	ENSG00000082515	0	NA	-1.43	182.596	0	NA
MRPL24	mitochondrial ribosomal protein L24 [Source:HGNC Symbol;Acc:HGNC:14037]	79590	ENSG00000143314	0	NA	-1.39	138.45	0	NA
MRPL27	mitochondrial ribosomal protein L27 [Source:HGNC Symbol;Acc:HGNC:14483]	51264	ENSG00000108826	0	NA	-1.9	308.419	0	NA
MRPL33	mitochondrial ribosomal protein L33 [Source:HGNC Symbol;Acc:HGNC:14487]	9553	ENSG00000243147	0	NA	-1.74	303.553	0	NA
MRPL34	mitochondrial ribosomal protein L34 [Source:HGNC Symbol;Acc:HGNC:14488]	64981	ENSG00000130312	0	NA	-1.82	201.191	0	NA
MRPL35	mitochondrial ribosomal protein L35 [Source:HGNC Symbol;Acc:HGNC:14489]	51318	ENSG00000132313	0	NA	-1.09	87.0175	0	NA
MRPL36	mitochondrial ribosomal protein L36 [Source:HGNC Symbol;Acc:HGNC:14490]	64979	ENSG00000171421	0	NA	-2.2	375.612	0	NA
MRPL39	mitochondrial ribosomal protein L39 [Source:HGNC Symbol;Acc:HGNC:14027]	54148	ENSG00000154719	0	NA	-1.35	153.356	0	NA
MRPL40	mitochondrial ribosomal protein L40 [Source:HGNC Symbol;Acc:HGNC:14491]	64976	ENSG00000185608	0	NA	-1.23	97.5241	0	NA
MRPL41	mitochondrial ribosomal protein L41 [Source:HGNC Symbol;Acc:HGNC:14492]	64975	ENSG00000182154	0	NA	-2.6	523.494	0	NA
MRPL42	mitochondrial ribosomal protein L42 [Source:HGNC Symbol;Acc:HGNC:14493]	28977	ENSG00000198015	0	NA	-1.02	92.7786	0	NA
MRPL43	mitochondrial ribosomal protein L43 [Source:HGNC Symbol;Acc:HGNC:14517]	84545	ENSG00000055950	0	NA	-1.24	129.233	0	NA
MRPL45	mitochondrial ribosomal protein L45 [Source:HGNC Symbol;Acc:HGNC:16651]	84311	ENSG00000277936	0	NA	1.12	104.258	0	NA
MRPL51	mitochondrial ribosomal protein L51 [Source:HGNC Symbol;Acc:HGNC:14044]	51258	ENSG00000111639	0	NA	-2.23	500.853	0	NA
MRPL52	mitochondrial ribosomal protein L52 [Source:HGNC Symbol;Acc:HGNC:16655]	122704	ENSG00000172590	0	NA	-1.91	295.415	0	NA
MRPL55	mitochondrial ribosomal protein L55 [Source:HGNC Symbol;Acc:HGNC:16686]	128308	ENSG00000162910	1.4	191.291	0	NA	0	NA
MRPL57	mitochondrial ribosomal protein L57 [Source:HGNC Symbol;Acc:HGNC:14514]	78988	ENSG00000173141	0	NA	-1.82	281.76	0	NA
MRPL58	mitochondrial ribosomal protein L58 [Source:HGNC Symbol;Acc:HGNC:5359]	3396	ENSG00000167862	0	NA	-1.62	189.568	0	NA
MRPS10	mitochondrial ribosomal protein S10 [Source:HGNC Symbol;Acc:HGNC:14502]	55173	ENSG00000048544	0	NA	-1.07	75.0432	0	NA
MRPS12	mitochondrial ribosomal protein S12 [Source:HGNC Symbol;Acc:HGNC:10380]	6183	ENSG00000128626	-1.24	254.581	-2.69	567.377	-1.18	108.434
MRPS14	mitochondrial ribosomal protein S14 [Source:HGNC Symbol;Acc:HGNC:14049]	63931	ENSG00000120333	1.06	100.809	0	NA	0	NA
MRPS16	mitochondrial ribosomal protein S16 [Source:HGNC Symbol;Acc:HGNC:14048]	51021	ENSG00000182180	0	NA	-1.57	208.494	0	NA
MRPS18B	mitochondrial ribosomal protein S18B [Source:HGNC Symbol;Acc:HGNC:14516]	28973	ENSG00000203624	0	NA	0	NA	1.01	30.6338
MRPS18C	mitochondrial ribosomal protein S18C [Source:HGNC Symbol;Acc:HGNC:16633]	51023	ENSG00000163319	0	NA	-1.3	179.692	0	NA
MRPS2	mitochondrial ribosomal protein S2 [Source:HGNC Symbol;Acc:HGNC:14495]	51116	ENSG00000122140	1.22	142.454	-1.63	192.079	0	NA
MRPS21	mitochondrial ribosomal protein S21 [Source:HGNC Symbol;Acc:HGNC:14046]	54460	ENSG00000266472	0	NA	-1.31	171.539	0	NA
MRPS23	mitochondrial ribosomal protein S23 [Source:HGNC Symbol;Acc:HGNC:14509]	51649	ENSG00000181610	0	NA	-2.85	522.111	0	NA
MRPS25	mitochondrial ribosomal protein S25 [Source:HGNC Symbol;Acc:HGNC:14511]	64432	ENSG00000131368	0	NA	-1.84	243.915	0	NA
MRPS26	mitochondrial ribosomal protein S26 [Source:HGNC Symbol;Acc:HGNC:14045]	64949	ENSG00000125901	0	NA	-2.23	355.827	0	NA
MRPS33	mitochondrial ribosomal protein S33 [Source:HGNC Symbol;Acc:HGNC:16634]	51650	ENSG00000090263	0	NA	-1.71	214.966	0	NA
MRPS34	mitochondrial ribosomal protein S34 [Source:HGNC Symbol;Acc:HGNC:16618]	65993	ENSG00000074071	0	NA	-1.28	148.692	0	NA
MRPS35	mitochondrial ribosomal protein S35 [Source:HGNC Symbol;Acc:HGNC:16635]	60488	ENSG00000061794	0	NA	-1.23	134.562	0	NA
MRPS36	mitochondrial ribosomal protein S36 [Source:HGNC Symbol;Acc:HGNC:16631]	92259	ENSG00000134056	0	NA	-1.24	126.107	0	NA
MRPS5	mitochondrial ribosomal protein S5 [Source:HGNC Symbol;Acc:HGNC:14498]	64969	ENSG00000144029	0	NA	-1.49	183.763	0	NA
MRPS6	mitochondrial ribosomal protein S6 [Source:HGNC Symbol;Acc:HGNC:14051]	64968	ENSG00000243927	0	NA	-1.17	102.08	0	NA
MRPS7	mitochondrial ribosomal protein S7 [Source:HGNC Symbol;Acc:HGNC:14499]	51081	ENSG00000125445	0	NA	-1.87	310.323	0	NA
MRTO4	MRT4 homolog, ribosome maturation factor [Source:HGNC Symbol;Acc:HGNC:18477]	51154	ENSG00000053372	0	NA	-1.2	103.915	0	NA
MSANTD3	Myb/SANT DNA binding domain containing 3 [Source:HGNC Symbol;Acc:HGNC:23370]	91283	ENSG00000066697	0	NA	-1.93	296.299	0	NA
MSH6	mutS homolog 6 [Source:HGNC Symbol;Acc:HGNC:7329]	2956	ENSG00000116062	0	NA	-1.01	69.1453	0	NA
MSL1	MSL complex subunit 1 [Source:HGNC Symbol;Acc:HGNC:27905]	339287	ENSG00000188895	0	NA	2.74	517.852	0	NA
MSL2	MSL complex subunit 2 [Source:HGNC Symbol;Acc:HGNC:25544]	55167	ENSG00000174579	0	NA	1.28	147.343	0	NA
MSRB3	methionine sulfoxide reductase B3 [Source:HGNC Symbol;Acc:HGNC:27375]	253827	ENSG00000174099	0	NA	-1.59	261.518	0	NA
MT1A	metallothionein 1A [Source:HGNC Symbol;Acc:HGNC:7393]	4489	ENSG00000205362	1.04	187.627	0	NA	0	NA
MT1F	metallothionein 1F [Source:HGNC Symbol;Acc:HGNC:7398]	4494	ENSG00000198417	0	NA	1.07	180.069	0	NA
MT1X	metallothionein 1X [Source:HGNC Symbol;Acc:HGNC:7405]	4501	ENSG00000187193	0	NA	0	NA	1.23	57.181
MT2A	metallothionein 2A [Source:HGNC Symbol;Acc:HGNC:7406]	4502	ENSG00000125148	0	NA	-2.8	336.242	2.69	141.349
MT2P1	metallothionein 2 pseudogene 1 [Source:HGNC Symbol;Acc:HGNC:7407]	0	ENSG00000162840	0	NA	0	NA	1.54	118.259
MTAP	methylthioadenosine phosphorylase [Source:HGNC Symbol;Acc:HGNC:7413]	4507	ENSG00000099810	1.63	246.356	1.51	184.562	1.46	91.6777
MTATP8P2	MT-ATP8 pseudogene 2 [Source:HGNC Symbol;Acc:HGNC:44572]	0	ENSG00000229604	-1.1	155.773	0	NA	0	NA
MTCH2	mitochondrial carrier 2 [Source:HGNC Symbol;Acc:HGNC:17587]	23788	ENSG00000109919	0	NA	-1.51	197.382	0	NA
MTDH	metadherin [Source:HGNC Symbol;Acc:HGNC:29608]	92140	ENSG00000147649	0	NA	-1.05	106.377	0	NA
MTHFD2	methylenetetrahydrofolate dehydrogenase (NADP+ dependent) 2, methenyltetrahydrofolate cyclohydrolase [Source:HGNC Symbol;Acc:HGNC:7434]	10797	ENSG00000065911	0	NA	-1.71	178.524	0	NA
MTIF2	mitochondrial translational initiation factor 2 [Source:HGNC Symbol;Acc:HGNC:7441]	4528	ENSG00000085760	0	NA	-1.27	111.051	0	NA
MTMR12	myotubularin related protein 12 [Source:HGNC Symbol;Acc:HGNC:18191]	54545	ENSG00000150712	0	NA	1.06	85.0269	0	NA
MTND5P11	MT-ND5 pseudogene 11 [Source:HGNC Symbol;Acc:HGNC:42273]	0	ENSG00000248923	0	NA	0	NA	-1	32.8304
MTND6P22	MT-ND6 pseudogene 22 [Source:HGNC Symbol;Acc:HGNC:51978]	107075261	ENSG00000270230	0	NA	1.54	347.487	0	NA
MTND6P4	MT-ND6 pseudogene 4 [Source:HGNC Symbol;Acc:HGNC:39467]	106478943	ENSG00000249119	0	NA	1.27	223.789	0	NA
MTRNR2L10	MT-RNR2 like 10 [Source:HGNC Symbol;Acc:HGNC:37167]	100463488	ENSG00000256045	0	NA	0	NA	-1.01	29.0135
MTRNR2L6	MT-RNR2 like 6 [Source:HGNC Symbol;Acc:HGNC:37163]	100463482	ENSG00000270672	0	NA	0	NA	-1.21	47.6486
MTUS1	microtubule associated scaffold protein 1 [Source:HGNC Symbol;Acc:HGNC:29789]	57509	ENSG00000129422	-1.6	172.03	0	NA	-1.74	62.8164
MUC1	mucin 1, cell surface associated [Source:HGNC Symbol;Acc:HGNC:7508]	4582	ENSG00000185499	0	NA	1.2	163.74	0	NA
MUC20	mucin 20, cell surface associated [Source:HGNC Symbol;Acc:HGNC:23282]	200958	ENSG00000176945	0	NA	1.71	368.608	0	NA
MVP	major vault protein [Source:HGNC Symbol;Acc:HGNC:7531]	9961	ENSG00000013364	0	NA	1.09	105.748	0	NA
MYADM	myeloid associated differentiation marker [Source:HGNC Symbol;Acc:HGNC:7544]	91663	ENSG00000179820	0	NA	2.31	349.413	0	NA
MYBL1	MYB proto-oncogene like 1 [Source:HGNC Symbol;Acc:HGNC:7547]	4603	ENSG00000185697	0	NA	-1.29	101.014	1.19	26.6971
MYG1	MYG1 exonuclease [Source:HGNC Symbol;Acc:HGNC:17590]	60314	ENSG00000139637	0	NA	-1.89	261.84	0	NA
MYH9	myosin heavy chain 9 [Source:HGNC Symbol;Acc:HGNC:7579]	4627	ENSG00000100345	0	NA	1.77	283.288	0	NA
MYL12A	myosin light chain 12A [Source:HGNC Symbol;Acc:HGNC:16701]	10627	ENSG00000101608	0	NA	0	NA	1.09	75.9265
MYO10	myosin X [Source:HGNC Symbol;Acc:HGNC:7593]	4651	ENSG00000145555	0	NA	1	49.2626	0	NA
MYO1B	myosin IB [Source:HGNC Symbol;Acc:HGNC:7596]	4430	ENSG00000128641	0	NA	0	NA	-1.61	68.7917
MYO1E	myosin IE [Source:HGNC Symbol;Acc:HGNC:7599]	4643	ENSG00000157483	-2	259.098	0	NA	-1.84	71.6175
MYO5A	myosin VA [Source:HGNC Symbol;Acc:HGNC:7602]	4644	ENSG00000197535	0	NA	-1.42	172.514	0	NA
MYO5B	myosin VB [Source:HGNC Symbol;Acc:HGNC:7603]	4645	ENSG00000167306	0	NA	1.72	305.51	0	NA
MYO5C	myosin VC [Source:HGNC Symbol;Acc:HGNC:7604]	55930	ENSG00000128833	0	NA	0	NA	-1.16	43.2082
MYO6	myosin VI [Source:HGNC Symbol;Acc:HGNC:7605]	4646	ENSG00000196586	0	NA	3.23	545.615	0	NA
MYOF	myoferlin [Source:HGNC Symbol;Acc:HGNC:3656]	26509	ENSG00000138119	0	NA	0	NA	-1.01	40.6761
MYRF	myelin regulatory factor [Source:HGNC Symbol;Acc:HGNC:1181]	745	ENSG00000124920	0	NA	1.06	139.449	0	NA
NAA20	N-alpha-acetyltransferase 20, NatB catalytic subunit [Source:HGNC Symbol;Acc:HGNC:15908]	51126	ENSG00000173418	0	NA	-2.73	563.979	0	NA
NAA38	N-alpha-acetyltransferase 38, NatC auxiliary subunit [Source:HGNC Symbol;Acc:HGNC:28212]	84316	ENSG00000183011	0	NA	-3.28	783.824	0	NA
NAALADL2	N-acetylated alpha-linked acidic dipeptidase like 2 [Source:HGNC Symbol;Acc:HGNC:23219]	254827	ENSG00000177694	0	NA	2.24	472.09	0	NA
NACA3P	NACA family member 3, pseudogene [Source:HGNC Symbol;Acc:HGNC:33442]	389240	ENSG00000121089	2.01	363.486	0	NA	1.27	51.7829
NAE1	NEDD8 activating enzyme E1 subunit 1 [Source:HGNC Symbol;Acc:HGNC:621]	8883	ENSG00000159593	0	NA	-1.51	166.081	0	NA
NAMPT	nicotinamide phosphoribosyltransferase [Source:HGNC Symbol;Acc:HGNC:30092]	10135	ENSG00000105835	2.67	466.801	1.79	194.575	0	NA
NAMPTP1	nicotinamide phosphoribosyltransferase pseudogene 1 [Source:HGNC Symbol;Acc:HGNC:17633]	646309	ENSG00000229644	2.7	465.275	1.3	104.81	0	NA
NAPRT	nicotinate phosphoribosyltransferase [Source:HGNC Symbol;Acc:HGNC:30450]	93100	ENSG00000147813	0	NA	1.58	322.934	0	NA
NAXE	NAD(P)HX epimerase [Source:HGNC Symbol;Acc:HGNC:18453]	128240	ENSG00000163382	1.21	212.213	0	NA	0	NA
NBEAL1	neurobeachin like 1 [Source:HGNC Symbol;Acc:HGNC:20681]	65065	ENSG00000144426	0	NA	1.06	73.7786	0	NA
NBL1	NBL1, DAN family BMP antagonist [Source:HGNC Symbol;Acc:HGNC:7650]	4681	ENSG00000158747	0	NA	1.25	171.214	0	NA
NBN	nibrin [Source:HGNC Symbol;Acc:HGNC:7652]	4683	ENSG00000104320	0	NA	-1.25	113.238	0	NA
NBR1	NBR1 autophagy cargo receptor [Source:HGNC Symbol;Acc:HGNC:6746]	4077	ENSG00000188554	0	NA	1.53	160.6	0	NA
NCAPG	non-SMC condensin I complex subunit G [Source:HGNC Symbol;Acc:HGNC:24304]	64151	ENSG00000109805	0	NA	0	NA	1.04	23.7923
NCAPG2	non-SMC condensin II complex subunit G2 [Source:HGNC Symbol;Acc:HGNC:21904]	54892	ENSG00000146918	0	NA	-1.05	68.3489	0	NA
NCBP1	nuclear cap binding protein subunit 1 [Source:HGNC Symbol;Acc:HGNC:7658]	4686	ENSG00000136937	0	NA	-1.2	102.478	0	NA
NCEH1	neutral cholesterol ester hydrolase 1 [Source:HGNC Symbol;Acc:HGNC:29260]	57552	ENSG00000144959	0	NA	2.14	274.805	0	NA
NCK1	NCK adaptor protein 1 [Source:HGNC Symbol;Acc:HGNC:7664]	4690	ENSG00000158092	0	NA	1.06	84.0523	0	NA
NCK2	NCK adaptor protein 2 [Source:HGNC Symbol;Acc:HGNC:7665]	8440	ENSG00000071051	0	NA	1.09	146.366	0	NA
NCL	nucleolin [Source:HGNC Symbol;Acc:HGNC:7667]	4691	ENSG00000115053	0	NA	-1.09	286.823	0	NA
NCMAP	non-compact myelin associated protein [Source:HGNC Symbol;Acc:HGNC:29332]	400746	ENSG00000184454	0	NA	2.96	713.841	0	NA
NCOA3	nuclear receptor coactivator 3 [Source:HGNC Symbol;Acc:HGNC:7670]	8202	ENSG00000124151	-1.47	117.741	0	NA	-1.79	60.6665
NCOA7	nuclear receptor coactivator 7 [Source:HGNC Symbol;Acc:HGNC:21081]	135112	ENSG00000111912	1.6	172.891	1.83	183.661	-1.13	29.916
NCOR1	nuclear receptor corepressor 1 [Source:HGNC Symbol;Acc:HGNC:7672]	9611	ENSG00000141027	0	NA	-1.59	201.62	0	NA
NDC80	NDC80 kinetochore complex component [Source:HGNC Symbol;Acc:HGNC:16909]	10403	ENSG00000080986	0	NA	0	NA	1.23	26.7828
NDRG1	N-myc downstream regulated 1 [Source:HGNC Symbol;Acc:HGNC:7679]	10397	ENSG00000104419	0	NA	1.13	124.293	0	NA
NDUFA1	NADH:ubiquinone oxidoreductase subunit A1 [Source:HGNC Symbol;Acc:HGNC:7683]	4694	ENSG00000125356	0	NA	-1.29	219.165	-1.07	116.609
NDUFA11	NADH:ubiquinone oxidoreductase subunit A11 [Source:HGNC Symbol;Acc:HGNC:20371]	126328	ENSG00000174886	0	NA	-1.65	277.088	0	NA
NDUFA12	NADH:ubiquinone oxidoreductase subunit A12 [Source:HGNC Symbol;Acc:HGNC:23987]	55967	ENSG00000184752	0	NA	-1.27	178.665	0	NA
NDUFA4	NDUFA4 mitochondrial complex associated [Source:HGNC Symbol;Acc:HGNC:7687]	4697	ENSG00000189043	0	NA	-1.17	231.999	0	NA
NDUFA5	NADH:ubiquinone oxidoreductase subunit A5 [Source:HGNC Symbol;Acc:HGNC:7688]	4698	ENSG00000128609	0	NA	0	NA	1.18	60.9366
NDUFA6	NADH:ubiquinone oxidoreductase subunit A6 [Source:HGNC Symbol;Acc:HGNC:7690]	4700	ENSG00000184983	0	NA	-1.22	157.006	0	NA
NDUFA8	NADH:ubiquinone oxidoreductase subunit A8 [Source:HGNC Symbol;Acc:HGNC:7692]	4702	ENSG00000119421	0	NA	-2.13	365.758	0	NA
NDUFA9	NADH:ubiquinone oxidoreductase subunit A9 [Source:HGNC Symbol;Acc:HGNC:7693]	4704	ENSG00000139180	0	NA	-1.37	154.153	0	NA
NDUFAF2	NADH:ubiquinone oxidoreductase complex assembly factor 2 [Source:HGNC Symbol;Acc:HGNC:28086]	91942	ENSG00000164182	0	NA	-1.16	112.559	0	NA
NDUFAF4	NADH:ubiquinone oxidoreductase complex assembly factor 4 [Source:HGNC Symbol;Acc:HGNC:21034]	29078	ENSG00000123545	0	NA	-1.54	166.17	0	NA
NDUFAF8	NADH:ubiquinone oxidoreductase complex assembly factor 8 [Source:HGNC Symbol;Acc:HGNC:33551]	284184	ENSG00000224877	0	NA	-2.66	535.382	0	NA
NDUFB1	NADH:ubiquinone oxidoreductase subunit B1 [Source:HGNC Symbol;Acc:HGNC:7695]	4707	ENSG00000183648	0	NA	-2.01	429.4	0	NA
NDUFB10	NADH:ubiquinone oxidoreductase subunit B10 [Source:HGNC Symbol;Acc:HGNC:7696]	4716	ENSG00000140990	0	NA	-1.29	188.628	0	NA
NDUFB2	NADH:ubiquinone oxidoreductase subunit B2 [Source:HGNC Symbol;Acc:HGNC:7697]	4708	ENSG00000090266	0	NA	-1.91	408.46	0	NA
NDUFB4	NADH:ubiquinone oxidoreductase subunit B4 [Source:HGNC Symbol;Acc:HGNC:7699]	4710	ENSG00000065518	0	NA	-1.24	185.803	0	NA
NDUFB5	NADH:ubiquinone oxidoreductase subunit B5 [Source:HGNC Symbol;Acc:HGNC:7700]	4711	ENSG00000136521	0	NA	0	NA	1.08	36.4995
NDUFB6	NADH:ubiquinone oxidoreductase subunit B6 [Source:HGNC Symbol;Acc:HGNC:7701]	4712	ENSG00000165264	0	NA	-1.52	220.507	0	NA
NDUFB7	NADH:ubiquinone oxidoreductase subunit B7 [Source:HGNC Symbol;Acc:HGNC:7702]	4713	ENSG00000099795	0	NA	-1.32	157.447	0	NA
NDUFB8	NADH:ubiquinone oxidoreductase subunit B8 [Source:HGNC Symbol;Acc:HGNC:7703]	4714	ENSG00000166136	0	NA	-1.73	322.292	0	NA
NDUFB9	NADH:ubiquinone oxidoreductase subunit B9 [Source:HGNC Symbol;Acc:HGNC:7704]	4715	ENSG00000147684	0	NA	-1.43	246.317	0	NA
NDUFC1	NADH:ubiquinone oxidoreductase subunit C1 [Source:HGNC Symbol;Acc:HGNC:7705]	4717	ENSG00000109390	0	NA	-1.91	343.366	0	NA
NDUFS3	NADH:ubiquinone oxidoreductase core subunit S3 [Source:HGNC Symbol;Acc:HGNC:7710]	4722	ENSG00000213619	0	NA	-1.23	116.705	0	NA
NDUFS5	NADH:ubiquinone oxidoreductase subunit S5 [Source:HGNC Symbol;Acc:HGNC:7712]	4725	ENSG00000168653	0	NA	-1.18	207.92	0	NA
NDUFS6	NADH:ubiquinone oxidoreductase subunit S6 [Source:HGNC Symbol;Acc:HGNC:7713]	4726	ENSG00000145494	0	NA	-1.8	303.931	0	NA
NDUFS8	NADH:ubiquinone oxidoreductase core subunit S8 [Source:HGNC Symbol;Acc:HGNC:7715]	4728	ENSG00000110717	0	NA	-1.42	174.722	0	NA
NDUFV3	NADH:ubiquinone oxidoreductase subunit V3 [Source:HGNC Symbol;Acc:HGNC:7719]	4731	ENSG00000160194	0	NA	-1.34	133.794	0	NA
NECTIN2	nectin cell adhesion molecule 2 [Source:HGNC Symbol;Acc:HGNC:9707]	5819	ENSG00000130202	0	NA	1.07	118.455	0	NA
NECTIN3	nectin cell adhesion molecule 3 [Source:HGNC Symbol;Acc:HGNC:17664]	25945	ENSG00000177707	0	NA	1.75	215.518	0	NA
NEDD4L	NEDD4 like E3 ubiquitin protein ligase [Source:HGNC Symbol;Acc:HGNC:7728]	23327	ENSG00000049759	0	NA	3.21	628.542	0	NA
NEDD8	NEDD8 ubiquitin like modifier [Source:HGNC Symbol;Acc:HGNC:7732]	4738	ENSG00000129559	0	NA	-1.54	346.195	0	NA
NEDD9	neural precursor cell expressed, developmentally down-regulated 9 [Source:HGNC Symbol;Acc:HGNC:7733]	4739	ENSG00000111859	0	NA	0	NA	-1	36.2751
NEFL	neurofilament light [Source:HGNC Symbol;Acc:HGNC:7739]	4747	ENSG00000277586	2.5	629.712	0	NA	0	NA
NEK7	NIMA related kinase 7 [Source:HGNC Symbol;Acc:HGNC:13386]	140609	ENSG00000151414	1.71	265.557	1.52	187.373	0	NA
NES	nestin [Source:HGNC Symbol;Acc:HGNC:7756]	10763	ENSG00000132688	1.16	212.234	0	NA	0	NA
NET1	neuroepithelial cell transforming 1 [Source:HGNC Symbol;Acc:HGNC:14592]	10276	ENSG00000173848	0	NA	1.31	116.05	0	NA
NEU1	neuraminidase 1 [Source:HGNC Symbol;Acc:HGNC:7758]	4758	ENSG00000184494	0	NA	1.62	200.015	0	NA
NF2	neurofibromin 2 [Source:HGNC Symbol;Acc:HGNC:7773]	4771	ENSG00000186575	0	NA	0	NA	1.17	52.78
NFE2L3	nuclear factor, erythroid 2 like 3 [Source:HGNC Symbol;Acc:HGNC:7783]	9603	ENSG00000050344	0	NA	1.83	280.457	0	NA
NFIA	nuclear factor I A [Source:HGNC Symbol;Acc:HGNC:7784]	4774	ENSG00000162599	0	NA	1.61	176.469	0	NA
NFIB	nuclear factor I B [Source:HGNC Symbol;Acc:HGNC:7785]	4781	ENSG00000147862	0	NA	1.19	95.0507	0	NA
NFKBIZ	NFKB inhibitor zeta [Source:HGNC Symbol;Acc:HGNC:29805]	64332	ENSG00000144802	0	NA	2.79	573.818	0	NA
NFU1	NFU1 iron-sulfur cluster scaffold [Source:HGNC Symbol;Acc:HGNC:16287]	27247	ENSG00000169599	0	NA	-1.45	187.882	0	NA
NHP2	NHP2 ribonucleoprotein [Source:HGNC Symbol;Acc:HGNC:14377]	55651	ENSG00000145912	0	NA	-1.05	112.909	0	NA
NIFK	nucleolar protein interacting with the FHA domain of MKI67 [Source:HGNC Symbol;Acc:HGNC:17838]	84365	ENSG00000155438	0	NA	-1.28	116.756	0	NA
NIPA1	NIPA magnesium transporter 1 [Source:HGNC Symbol;Acc:HGNC:17043]	123606	ENSG00000170113	0	NA	-1.2	136.318	0	NA
NIPAL3	NIPA like domain containing 3 [Source:HGNC Symbol;Acc:HGNC:25233]	57185	ENSG00000001461	0	NA	1.01	107.008	0	NA
NLN	neurolysin [Source:HGNC Symbol;Acc:HGNC:16058]	57486	ENSG00000123213	0	NA	-1.07	74.2605	0	NA
NLRP2	NLR family pyrin domain containing 2 [Source:HGNC Symbol;Acc:HGNC:22948]	55655	ENSG00000022556	0	NA	1.03	122.475	0	NA
NME1	NME/NM23 nucleoside diphosphate kinase 1 [Source:HGNC Symbol;Acc:HGNC:7849]	4830	ENSG00000239672	0	NA	-2.1	428.072	0	NA
NME2P1	NME2 pseudogene 1 [Source:HGNC Symbol;Acc:HGNC:31358]	0	ENSG00000123009	0	NA	-1.72	448.802	0	NA
NME4	NME/NM23 nucleoside diphosphate kinase 4 [Source:HGNC Symbol;Acc:HGNC:7852]	4833	ENSG00000103202	0	NA	-1.85	324.671	0	NA
NMI	N-myc and STAT interactor [Source:HGNC Symbol;Acc:HGNC:7854]	9111	ENSG00000123609	-1.11	109.196	0	NA	0	NA
NMUR2	neuromedin U receptor 2 [Source:HGNC Symbol;Acc:HGNC:16454]	56923	ENSG00000132911	0	NA	1.4	265.76	0	NA
NOC3L	NOC3 like DNA replication regulator [Source:HGNC Symbol;Acc:HGNC:24034]	64318	ENSG00000173145	0	NA	-1.63	193.476	0	NA
NOL11	nucleolar protein 11 [Source:HGNC Symbol;Acc:HGNC:24557]	25926	ENSG00000130935	0	NA	-1.42	142.133	0	NA
NOL7	nucleolar protein 7 [Source:HGNC Symbol;Acc:HGNC:21040]	51406	ENSG00000225921	0	NA	-2.18	360.531	0	NA
NOL8	nucleolar protein 8 [Source:HGNC Symbol;Acc:HGNC:23387]	55035	ENSG00000198000	0	NA	-1.24	106.126	0	NA
NOLC1	nucleolar and coiled-body phosphoprotein 1 [Source:HGNC Symbol;Acc:HGNC:15608]	9221	ENSG00000166197	1.2	172.221	-1.63	193.81	0	NA
NOMO2	NODAL modulator 2 [Source:HGNC Symbol;Acc:HGNC:22652]	283820	ENSG00000185164	0	NA	1.41	171.745	0	NA
NOMO3	NODAL modulator 3 [Source:HGNC Symbol;Acc:HGNC:25242]	408050	ENSG00000103226	0	NA	1.16	144.579	0	NA
NOP10	NOP10 ribonucleoprotein [Source:HGNC Symbol;Acc:HGNC:14378]	55505	ENSG00000182117	-1.25	448.53	-4.28	0	0	NA
NOP16	NOP16 nucleolar protein [Source:HGNC Symbol;Acc:HGNC:26934]	51491	ENSG00000048162	0	NA	-1.88	273.381	0	NA
NOP56	NOP56 ribonucleoprotein [Source:HGNC Symbol;Acc:HGNC:15911]	10528	ENSG00000101361	0	NA	-2.48	490.883	0	NA
NOP56P1	NOP56 ribonucleoprotein pseudogene 1 [Source:HGNC Symbol;Acc:HGNC:13962]	646192	ENSG00000230511	1.54	275.715	0	NA	0	NA
NOSIP	nitric oxide synthase interacting protein [Source:HGNC Symbol;Acc:HGNC:17946]	51070	ENSG00000142546	0	NA	-1.11	89.1899	0	NA
NOTCH2	notch receptor 2 [Source:HGNC Symbol;Acc:HGNC:7882]	4853	ENSG00000134250	0	NA	1.65	179.242	0	NA
NOTCH3	notch receptor 3 [Source:HGNC Symbol;Acc:HGNC:7883]	4854	ENSG00000074181	1.29	289.674	0	NA	0	NA
NPC2	NPC intracellular cholesterol transporter 2 [Source:HGNC Symbol;Acc:HGNC:14537]	10577	ENSG00000119655	-1.8	202.233	0	NA	0	NA
NPDC1	neural proliferation, differentiation and control 1 [Source:HGNC Symbol;Acc:HGNC:7899]	56654	ENSG00000107281	0	NA	1.11	111.266	0	NA
NPM1	nucleophosmin 1 [Source:HGNC Symbol;Acc:HGNC:7910]	4869	ENSG00000181163	0	NA	-1.11	334.914	0	NA
NPM1P27	nucleophosmin 1 pseudogene 27 [Source:HGNC Symbol;Acc:HGNC:45206]	0	ENSG00000249353	0	NA	-1.12	213.475	0	NA
NPM1P39	nucleophosmin 1 pseudogene 39 [Source:HGNC Symbol;Acc:HGNC:45218]	0	ENSG00000225159	0	NA	-1.1	189.339	0	NA
NPM1P6	nucleophosmin 1 pseudogene 6 [Source:HGNC Symbol;Acc:HGNC:7926]	0	ENSG00000213881	0	NA	-1.01	121.951	0	NA
NPNT	nephronectin [Source:HGNC Symbol;Acc:HGNC:27405]	255743	ENSG00000168743	0	NA	2.08	476.338	0	NA
NQO1	NAD(P)H quinone dehydrogenase 1 [Source:HGNC Symbol;Acc:HGNC:2874]	1728	ENSG00000181019	0	NA	-1.23	94.7563	-2.32	111.473
NQO2	N-ribosyldihydronicotinamide:quinone reductase 2 [Source:HGNC Symbol;Acc:HGNC:7856]	4835	ENSG00000124588	1.91	358.287	-2.29	396.441	0	NA
NR0B1	nuclear receptor subfamily 0 group B member 1 [Source:HGNC Symbol;Acc:HGNC:7960]	190	ENSG00000169297	1.08	63.7382	-2.57	328.162	-1.91	61.8224
NR2F2	nuclear receptor subfamily 2 group F member 2 [Source:HGNC Symbol;Acc:HGNC:7976]	7026	ENSG00000185551	0	NA	2.73	494.606	0	NA
NR3C1	nuclear receptor subfamily 3 group C member 1 [Source:HGNC Symbol;Acc:HGNC:7978]	2908	ENSG00000113580	-1.08	71.0158	0	NA	0	NA
NRBP1	nuclear receptor binding protein 1 [Source:HGNC Symbol;Acc:HGNC:7993]	29959	ENSG00000115216	0	NA	-1.17	119.226	0	NA
NRCAM	neuronal cell adhesion molecule [Source:HGNC Symbol;Acc:HGNC:7994]	4897	ENSG00000091129	0	NA	-1.34	87.7051	-1.99	70.7118
NRDE2	NRDE-2, necessary for RNA interference, domain containing [Source:HGNC Symbol;Acc:HGNC:20186]	55051	ENSG00000119720	0	NA	-1.15	91.2378	0	NA
NRG1	neuregulin 1 [Source:HGNC Symbol;Acc:HGNC:7997]	3084	ENSG00000157168	0	NA	0	NA	-1.8	80.9553
NRIP1	nuclear receptor interacting protein 1 [Source:HGNC Symbol;Acc:HGNC:8001]	8204	ENSG00000180530	-1.34	122.424	0	NA	-2.24	122.338
NRIP3	nuclear receptor interacting protein 3 [Source:HGNC Symbol;Acc:HGNC:1167]	56675	ENSG00000175352	0	NA	0	NA	1.13	44.7178
NRP1	neuropilin 1 [Source:HGNC Symbol;Acc:HGNC:8004]	8829	ENSG00000099250	-1.93	197.208	0	NA	-2.2	83.1318
NSFL1C	NSFL1 cofactor [Source:HGNC Symbol;Acc:HGNC:15912]	55968	ENSG00000088833	0	NA	-1	87.6548	0	NA
NSMCE3	NSE3 homolog, SMC5-SMC6 complex component [Source:HGNC Symbol;Acc:HGNC:7677]	56160	ENSG00000185115	0	NA	-1.4	190.374	0	NA
NSMCE4A	NSE4 homolog A, SMC5-SMC6 complex component [Source:HGNC Symbol;Acc:HGNC:25935]	54780	ENSG00000107672	0	NA	-1.76	220.775	0	NA
NT5C	5', 3'-nucleotidase, cytosolic [Source:HGNC Symbol;Acc:HGNC:17144]	30833	ENSG00000125458	0	NA	-1.29	127.445	0	NA
NT5E	5'-nucleotidase ecto [Source:HGNC Symbol;Acc:HGNC:8021]	4907	ENSG00000135318	-1.23	82.0925	0	NA	2.24	78.3669
NTPCR	nucleoside-triphosphatase, cancer-related [Source:HGNC Symbol;Acc:HGNC:28204]	84284	ENSG00000135778	0	NA	-1.14	94.1614	0	NA
NUDC	nuclear distribution C, dynein complex regulator [Source:HGNC Symbol;Acc:HGNC:8045]	10726	ENSG00000090273	0	NA	-1.08	113.998	0	NA
NUDCD2	NudC domain containing 2 [Source:HGNC Symbol;Acc:HGNC:30535]	134492	ENSG00000170584	0	NA	-1.06	90.7764	0	NA
NUDT1	nudix hydrolase 1 [Source:HGNC Symbol;Acc:HGNC:8048]	4521	ENSG00000106268	0	NA	-2.27	319.463	0	NA
NUDT5	nudix hydrolase 5 [Source:HGNC Symbol;Acc:HGNC:8052]	11164	ENSG00000165609	0	NA	-1.36	157.894	0	NA
NUF2	NUF2 component of NDC80 kinetochore complex [Source:HGNC Symbol;Acc:HGNC:14621]	83540	ENSG00000143228	0	NA	0	NA	1.15	32.7346
NUP107	nucleoporin 107 [Source:HGNC Symbol;Acc:HGNC:29914]	57122	ENSG00000111581	0	NA	-1.08	79.8821	0	NA
NUP93	nucleoporin 93 [Source:HGNC Symbol;Acc:HGNC:28958]	9688	ENSG00000102900	1.21	135.171	0	NA	0	NA
NUSAP1	nucleolar and spindle associated protein 1 [Source:HGNC Symbol;Acc:HGNC:18538]	51203	ENSG00000137804	0	NA	-1.3	106.567	0	NA
NUTF2	nuclear transport factor 2 [Source:HGNC Symbol;Acc:HGNC:13722]	10204	ENSG00000102898	0	NA	-1.17	140.956	0	NA
NXPE3	neurexophilin and PC-esterase domain family member 3 [Source:HGNC Symbol;Acc:HGNC:28238]	91775	ENSG00000144815	0	NA	-1.25	155.33	0	NA
NXT1	nuclear transport factor 2 like export factor 1 [Source:HGNC Symbol;Acc:HGNC:15913]	29107	ENSG00000132661	0	NA	-2.07	360.06	0	NA
OAS1	2'-5'-oligoadenylate synthetase 1 [Source:HGNC Symbol;Acc:HGNC:8086]	4938	ENSG00000089127	1.86	357.517	0	NA	0	NA
OCIAD1	OCIA domain containing 1 [Source:HGNC Symbol;Acc:HGNC:16074]	54940	ENSG00000109180	0	NA	-1.31	120.265	0	NA
OCIAD2	OCIA domain containing 2 [Source:HGNC Symbol;Acc:HGNC:28685]	132299	ENSG00000145247	0	NA	1.33	85.1717	-2.16	85.023
OCLN	occludin [Source:HGNC Symbol;Acc:HGNC:8104]	100506658	ENSG00000197822	0	NA	1.12	135.266	0	NA
ODAM	odontogenic, ameloblast associated [Source:HGNC Symbol;Acc:HGNC:26043]	54959	ENSG00000109205	0	NA	3.92	0	0	NA
ODC1	ornithine decarboxylase 1 [Source:HGNC Symbol;Acc:HGNC:8109]	4953	ENSG00000115758	1.67	265.253	-1.21	98.2917	1.07	38.3804
ODF2L	outer dense fiber of sperm tails 2 like [Source:HGNC Symbol;Acc:HGNC:29225]	57489	ENSG00000122417	-1.24	154.597	0	NA	0	NA
OIP5-AS1	OIP5 antisense RNA 1 [Source:HGNC Symbol;Acc:HGNC:43563]	729082	ENSG00000247556	0	NA	-1.54	155.292	0	NA
OLFM4	olfactomedin 4 [Source:HGNC Symbol;Acc:HGNC:17190]	10562	ENSG00000102837	0	NA	1.56	148.896	0	NA
OLFML2A	olfactomedin like 2A [Source:HGNC Symbol;Acc:HGNC:27270]	169611	ENSG00000185585	1.28	181.49	0	NA	0	NA
ONECUT2	one cut homeobox 2 [Source:HGNC Symbol;Acc:HGNC:8139]	9480	ENSG00000119547	0	NA	5.49	0	0	NA
ORC3	origin recognition complex subunit 3 [Source:HGNC Symbol;Acc:HGNC:8489]	23595	ENSG00000135336	0	NA	-1.17	84.3407	0	NA
ORC5	origin recognition complex subunit 5 [Source:HGNC Symbol;Acc:HGNC:8491]	5001	ENSG00000164815	0	NA	-1.11	100.618	0	NA
ORMDL3	ORMDL sphingolipid biosynthesis regulator 3 [Source:HGNC Symbol;Acc:HGNC:16038]	94103	ENSG00000172057	0	NA	5.65	0	0	NA
OSBPL2	oxysterol binding protein like 2 [Source:HGNC Symbol;Acc:HGNC:15761]	9885	ENSG00000130703	0	NA	1.81	233.888	0	NA
OSBPL3	oxysterol binding protein like 3 [Source:HGNC Symbol;Acc:HGNC:16370]	26031	ENSG00000070882	0	NA	1.38	179.847	0	NA
OSBPL9	oxysterol binding protein like 9 [Source:HGNC Symbol;Acc:HGNC:16386]	114883	ENSG00000117859	0	NA	1.06	83.8061	0	NA
OST4	oligosaccharyltransferase complex subunit 4, non-catalytic [Source:HGNC Symbol;Acc:HGNC:32483]	100128731	ENSG00000228474	0	NA	-2.09	462.483	0	NA
OTUD6B-AS1	OTUD6B antisense RNA 1 (head to head) [Source:HGNC Symbol;Acc:HGNC:50466]	100506365	ENSG00000253738	0	NA	-1.02	74.1025	0	NA
OXR1	oxidation resistance 1 [Source:HGNC Symbol;Acc:HGNC:15822]	55074	ENSG00000164830	0	NA	1.07	81.6193	0	NA
P3H2	prolyl 3-hydroxylase 2 [Source:HGNC Symbol;Acc:HGNC:19317]	55214	ENSG00000090530	2.49	525.786	0	NA	0	NA
P3H4	prolyl 3-hydroxylase family member 4 (inactive) [Source:HGNC Symbol;Acc:HGNC:16946]	10609	ENSG00000141696	1.02	103.152	0	NA	0	NA
P4HA1	prolyl 4-hydroxylase subunit alpha 1 [Source:HGNC Symbol;Acc:HGNC:8546]	5033	ENSG00000122884	0	NA	1.48	157.009	0	NA
P4HB	prolyl 4-hydroxylase subunit beta [Source:HGNC Symbol;Acc:HGNC:8548]	5034	ENSG00000185624	0	NA	1.5	194.053	0	NA
PA2G4	proliferation-associated 2G4 [Source:HGNC Symbol;Acc:HGNC:8550]	5036	ENSG00000170515	0	NA	-1.37	157.872	0	NA
PACSIN2	protein kinase C and casein kinase substrate in neurons 2 [Source:HGNC Symbol;Acc:HGNC:8571]	11252	ENSG00000100266	0	NA	1.81	246.547	0	NA
PAFAH1B1	platelet activating factor acetylhydrolase 1b regulatory subunit 1 [Source:HGNC Symbol;Acc:HGNC:8574]	5048	ENSG00000007168	0	NA	-1.13	102.901	0	NA
PAFAH1B3	platelet activating factor acetylhydrolase 1b catalytic subunit 3 [Source:HGNC Symbol;Acc:HGNC:8576]	5050	ENSG00000079462	-2.03	363.486	-1.43	171.513	-1.17	63.7633
PAG1	phosphoprotein membrane anchor with glycosphingolipid microdomains 1 [Source:HGNC Symbol;Acc:HGNC:30043]	55824	ENSG00000076641	2.15	464.83	0	NA	0	NA
PAGE1	PAGE family member 1 [Source:HGNC Symbol;Acc:HGNC:4107]	8712	ENSG00000068985	0	NA	0	NA	1.56	111.473
PAH	phenylalanine hydroxylase [Source:HGNC Symbol;Acc:HGNC:8582]	5053	ENSG00000171759	0	NA	1.14	210.568	0	NA
PAICS	phosphoribosylaminoimidazole carboxylase and phosphoribosylaminoimidazolesuccinocarboxamide synthase [Source:HGNC Symbol;Acc:HGNC:8587]	10606	ENSG00000128050	0	NA	-1.67	222.755	0	NA
PAK1IP1	PAK1 interacting protein 1 [Source:HGNC Symbol;Acc:HGNC:20882]	55003	ENSG00000111845	0	NA	-1.59	170.07	0	NA
PAK3	p21 (RAC1) activated kinase 3 [Source:HGNC Symbol;Acc:HGNC:8592]	5063	ENSG00000077264	3.09	945.463	0	NA	0	NA
PALLD	palladin, cytoskeletal associated protein [Source:HGNC Symbol;Acc:HGNC:17068]	23022	ENSG00000129116	1.33	133.947	0	NA	0	NA
PALMD	palmdelphin [Source:HGNC Symbol;Acc:HGNC:15846]	54873	ENSG00000099260	0	NA	1.15	201.008	0	NA
PAM	peptidylglycine alpha-amidating monooxygenase [Source:HGNC Symbol;Acc:HGNC:8596]	5066	ENSG00000145730	0	NA	1.72	214.259	1.07	43.3051
PAPSS2	3'-phosphoadenosine 5'-phosphosulfate synthase 2 [Source:HGNC Symbol;Acc:HGNC:8604]	9060	ENSG00000198682	2.59	459.552	0	NA	0	NA
PAQR5	progestin and adipoQ receptor family member 5 [Source:HGNC Symbol;Acc:HGNC:29645]	54852	ENSG00000137819	-1.31	190.953	-1.33	183.056	0	NA
PAQR8	progestin and adipoQ receptor family member 8 [Source:HGNC Symbol;Acc:HGNC:15708]	85315	ENSG00000170915	0	NA	2.66	498.546	0	NA
PARD3	par-3 family cell polarity regulator [Source:HGNC Symbol;Acc:HGNC:16051]	56288	ENSG00000148498	-1.06	75.8958	0	NA	-1.16	31.2111
PARD6B	par-6 family cell polarity regulator beta [Source:HGNC Symbol;Acc:HGNC:16245]	84612	ENSG00000124171	0	NA	3.02	588.911	0	NA
PARK7	Parkinsonism associated deglycase [Source:HGNC Symbol;Acc:HGNC:16369]	11315	ENSG00000116288	0	NA	-1.64	333.876	0	NA
PARP1	poly(ADP-ribose) polymerase 1 [Source:HGNC Symbol;Acc:HGNC:270]	142	ENSG00000143799	1.49	221.645	0	NA	0	NA
PARP14	poly(ADP-ribose) polymerase family member 14 [Source:HGNC Symbol;Acc:HGNC:29232]	54625	ENSG00000173193	0	NA	1.3	106.062	0	NA
PARPBP	PARP1 binding protein [Source:HGNC Symbol;Acc:HGNC:26074]	55010	ENSG00000185480	0	NA	-1.32	110.883	0	NA
PATJ	PATJ crumbs cell polarity complex component [Source:HGNC Symbol;Acc:HGNC:28881]	10207	ENSG00000132849	0	NA	2.54	431.852	0	NA
PAX8-AS1	PAX8 antisense RNA 1 [Source:HGNC Symbol;Acc:HGNC:49271]	654433	ENSG00000189223	0	NA	1.87	381.766	0	NA
PBDC1	polysaccharide biosynthesis domain containing 1 [Source:HGNC Symbol;Acc:HGNC:28790]	51260	ENSG00000102390	0	NA	-1.68	199.515	0	NA
PBK	PDZ binding kinase [Source:HGNC Symbol;Acc:HGNC:18282]	55872	ENSG00000168078	1.29	117.741	-1.59	136.82	0	NA
PBX1	PBX homeobox 1 [Source:HGNC Symbol;Acc:HGNC:8632]	5087	ENSG00000185630	1.21	93.7881	0	NA	-1.49	53.8871
PBX3	PBX homeobox 3 [Source:HGNC Symbol;Acc:HGNC:8634]	5090	ENSG00000167081	0	NA	-1.29	127.835	1.28	37.9327
PBXIP1	PBX homeobox interacting protein 1 [Source:HGNC Symbol;Acc:HGNC:21199]	57326	ENSG00000163346	0	NA	1.02	143.507	0	NA
PCBD1	pterin-4 alpha-carbinolamine dehydratase 1 [Source:HGNC Symbol;Acc:HGNC:8646]	5092	ENSG00000166228	0	NA	0	NA	-1.02	36.067
PCBP2	poly(rC) binding protein 2 [Source:HGNC Symbol;Acc:HGNC:8648]	5094	ENSG00000197111	0	NA	-1.09	105.859	0	NA
PCDH9	protocadherin 9 [Source:HGNC Symbol;Acc:HGNC:8661]	5101	ENSG00000184226	-1.74	128.194	-2.38	227.988	-2.32	75.2382
PCGF5	polycomb group ring finger 5 [Source:HGNC Symbol;Acc:HGNC:28264]	84333	ENSG00000180628	0	NA	-1.16	102.526	0	NA
PCM1	pericentriolar material 1 [Source:HGNC Symbol;Acc:HGNC:8727]	5108	ENSG00000078674	-1.16	129.431	0	NA	0	NA
PCMT1	protein-L-isoaspartate (D-aspartate) O-methyltransferase [Source:HGNC Symbol;Acc:HGNC:8728]	5110	ENSG00000120265	0	NA	-1.71	185.746	0	NA
PCNA	proliferating cell nuclear antigen [Source:HGNC Symbol;Acc:HGNC:8729]	5111	ENSG00000132646	0	NA	-2.73	436.085	0	NA
PCSK5	proprotein convertase subtilisin/kexin type 5 [Source:HGNC Symbol;Acc:HGNC:8747]	5125	ENSG00000099139	0	NA	1.56	320.026	0	NA
PDAP1	PDGFA associated protein 1 [Source:HGNC Symbol;Acc:HGNC:14634]	11333	ENSG00000106244	0	NA	-1.38	164.002	1.03	46.0217
PDCD2	programmed cell death 2 [Source:HGNC Symbol;Acc:HGNC:8762]	5134	ENSG00000071994	0	NA	-1.58	159.062	1.3	50.5694
PDCD5	programmed cell death 5 [Source:HGNC Symbol;Acc:HGNC:8764]	9141	ENSG00000105185	-1.48	623.892	-2.74	672.94	0	NA
PDCD5P1	programmed cell death 5 pseudogene 1 [Source:HGNC Symbol;Acc:HGNC:49885]	0	ENSG00000255909	-1.33	250.812	-2.33	554.813	0	NA
PDCD6IPP2	PDCD6IP pseudogene 2 [Source:HGNC Symbol;Acc:HGNC:49873]	0	ENSG00000261377	-1.06	144.884	-1.04	130.568	0	NA
PDCL3	phosducin like 3 [Source:HGNC Symbol;Acc:HGNC:28860]	79031	ENSG00000115539	0	NA	-1.14	138.949	0	NA
PDE10A	phosphodiesterase 10A [Source:HGNC Symbol;Acc:HGNC:8772]	10846	ENSG00000112541	1.99	329.224	0	NA	0	NA
PDE1A	phosphodiesterase 1A [Source:HGNC Symbol;Acc:HGNC:8774]	5136	ENSG00000115252	1.02	181.712	0	NA	0	NA
PDE1C	phosphodiesterase 1C [Source:HGNC Symbol;Acc:HGNC:8776]	5137	ENSG00000154678	1.22	213.018	0	NA	0	NA
PDE3A	phosphodiesterase 3A [Source:HGNC Symbol;Acc:HGNC:8778]	5139	ENSG00000172572	1.3	259.622	0	NA	0	NA
PDE4D	phosphodiesterase 4D [Source:HGNC Symbol;Acc:HGNC:8783]	5144	ENSG00000113448	0	NA	-2.49	289.187	-1.96	68.2404
PDE5A	phosphodiesterase 5A [Source:HGNC Symbol;Acc:HGNC:8784]	8654	ENSG00000138735	0	NA	1.24	210.171	0	NA
PDGFC	platelet derived growth factor C [Source:HGNC Symbol;Acc:HGNC:8801]	56034	ENSG00000145431	0	NA	1.34	191.928	0	NA
PDHB	pyruvate dehydrogenase E1 subunit beta [Source:HGNC Symbol;Acc:HGNC:8808]	5162	ENSG00000168291	0	NA	-1.57	204.381	0	NA
PDIA4	protein disulfide isomerase family A member 4 [Source:HGNC Symbol;Acc:HGNC:30167]	9601	ENSG00000155660	0	NA	1.55	203.828	0	NA
PDK1	pyruvate dehydrogenase kinase 1 [Source:HGNC Symbol;Acc:HGNC:8809]	5163	ENSG00000152256	0	NA	1.09	128.995	0	NA
PDK4	pyruvate dehydrogenase kinase 4 [Source:HGNC Symbol;Acc:HGNC:8812]	5166	ENSG00000004799	0	NA	1.32	145.1	0	NA
PDLIM4	PDZ and LIM domain 4 [Source:HGNC Symbol;Acc:HGNC:16501]	8572	ENSG00000131435	0	NA	1.04	211.598	0	NA
PDLIM5	PDZ and LIM domain 5 [Source:HGNC Symbol;Acc:HGNC:17468]	10611	ENSG00000163110	0	NA	0	NA	-1.47	45.9063
PDP1	pyruvate dehyrogenase phosphatase catalytic subunit 1 [Source:HGNC Symbol;Acc:HGNC:9279]	54704	ENSG00000164951	0	NA	0	NA	2.12	128.977
PDXDC1	pyridoxal dependent decarboxylase domain containing 1 [Source:HGNC Symbol;Acc:HGNC:28995]	23042	ENSG00000179889	0	NA	1.61	217.115	0	NA
PDZD11	PDZ domain containing 11 [Source:HGNC Symbol;Acc:HGNC:28034]	51248	ENSG00000120509	0	NA	-1.33	113.958	0	NA
PDZK1IP1	PDZK1 interacting protein 1 [Source:HGNC Symbol;Acc:HGNC:16887]	10158	ENSG00000162366	0	NA	5.84	0	0	NA
PEAK1	pseudopodium enriched atypical kinase 1 [Source:HGNC Symbol;Acc:HGNC:29431]	79834	ENSG00000173517	0	NA	1.3	131.775	0	NA
PEBP1	phosphatidylethanolamine binding protein 1 [Source:HGNC Symbol;Acc:HGNC:8630]	5037	ENSG00000089220	0	NA	-1.18	161.812	0	NA
PECR	peroxisomal trans-2-enoyl-CoA reductase [Source:HGNC Symbol;Acc:HGNC:18281]	55825	ENSG00000115425	0	NA	1.21	124.821	0	NA
PEG10	paternally expressed 10 [Source:HGNC Symbol;Acc:HGNC:14005]	23089	ENSG00000242265	-1.68	259.7	0	NA	0	NA
PELI1	pellino E3 ubiquitin protein ligase 1 [Source:HGNC Symbol;Acc:HGNC:8827]	57162	ENSG00000197329	0	NA	1.24	232.042	0	NA
PELI2	pellino E3 ubiquitin protein ligase family member 2 [Source:HGNC Symbol;Acc:HGNC:8828]	57161	ENSG00000139946	0	NA	1.08	170.159	0	NA
PEMT	phosphatidylethanolamine N-methyltransferase [Source:HGNC Symbol;Acc:HGNC:8830]	10400	ENSG00000133027	0	NA	-1.45	161.263	0	NA
PEPD	peptidase D [Source:HGNC Symbol;Acc:HGNC:8840]	5184	ENSG00000124299	-2	320.772	-1.52	157.397	0	NA
PFAS	phosphoribosylformylglycinamidine synthase [Source:HGNC Symbol;Acc:HGNC:8863]	5198	ENSG00000178921	0	NA	-1.15	111.475	0	NA
PFDN1	prefoldin subunit 1 [Source:HGNC Symbol;Acc:HGNC:8866]	5201	ENSG00000113068	0	NA	-1.19	112.717	0	NA
PFDN2	prefoldin subunit 2 [Source:HGNC Symbol;Acc:HGNC:8867]	5202	ENSG00000143256	1.33	274.609	-1.14	118.915	1.14	72.0854
PFDN5	prefoldin subunit 5 [Source:HGNC Symbol;Acc:HGNC:8869]	5204	ENSG00000123349	0	NA	-1.49	341.98	0	NA
PFKFB3	6-phosphofructo-2-kinase/fructose-2,6-biphosphatase 3 [Source:HGNC Symbol;Acc:HGNC:8874]	5209	ENSG00000170525	-1.73	154.999	0	NA	-1.82	56.9833
PFKP	phosphofructokinase, platelet [Source:HGNC Symbol;Acc:HGNC:8878]	5214	ENSG00000067057	0	NA	0	NA	-1.23	45.3994
PFN1	profilin 1 [Source:HGNC Symbol;Acc:HGNC:8881]	5216	ENSG00000108518	0	NA	-2.37	747.378	0	NA
PGAM1	phosphoglycerate mutase 1 [Source:HGNC Symbol;Acc:HGNC:8888]	5223	ENSG00000171314	0	NA	-1.82	369.388	0	NA
PGAP3	post-GPI attachment to proteins phospholipase 3 [Source:HGNC Symbol;Acc:HGNC:23719]	93210	ENSG00000161395	0	NA	4.83	0	0	NA
PGBD5	piggyBac transposable element derived 5 [Source:HGNC Symbol;Acc:HGNC:19405]	79605	ENSG00000177614	0	NA	1.13	219.22	0	NA
PGD	phosphogluconate dehydrogenase [Source:HGNC Symbol;Acc:HGNC:8891]	5226	ENSG00000142657	0	NA	-1.13	70.6657	-2.4	115.511
PGK1	phosphoglycerate kinase 1 [Source:HGNC Symbol;Acc:HGNC:8896]	5230	ENSG00000102144	0	NA	1.06	202.921	0	NA
PGP	phosphoglycolate phosphatase [Source:HGNC Symbol;Acc:HGNC:8909]	283871	ENSG00000184207	1.1	102.783	-1.02	77.9876	0	NA
PGRMC1	progesterone receptor membrane component 1 [Source:HGNC Symbol;Acc:HGNC:16090]	10857	ENSG00000101856	0	NA	0	NA	-1.67	80.7372
PHACTR2	phosphatase and actin regulator 2 [Source:HGNC Symbol;Acc:HGNC:20956]	9749	ENSG00000112419	-1.37	180.693	0	NA	0	NA
PHB2	prohibitin 2 [Source:HGNC Symbol;Acc:HGNC:30306]	11331	ENSG00000215021	0	NA	-1.39	191.128	0	NA
PHC3	polyhomeotic homolog 3 [Source:HGNC Symbol;Acc:HGNC:15682]	80012	ENSG00000173889	0	NA	1.34	137.047	0	NA
PHF19	PHD finger protein 19 [Source:HGNC Symbol;Acc:HGNC:24566]	26147	ENSG00000119403	0	NA	-2.64	492.726	0	NA
PHF20	PHD finger protein 20 [Source:HGNC Symbol;Acc:HGNC:16098]	51230	ENSG00000025293	1.27	137.713	0	NA	0	NA
PHF3	PHD finger protein 3 [Source:HGNC Symbol;Acc:HGNC:8921]	23469	ENSG00000118482	-1.22	123.527	0	NA	0	NA
PHGDH	phosphoglycerate dehydrogenase [Source:HGNC Symbol;Acc:HGNC:8923]	26227	ENSG00000092621	0	NA	1.52	160.827	0	NA
PHLDA1	pleckstrin homology like domain family A member 1 [Source:HGNC Symbol;Acc:HGNC:8933]	22822	ENSG00000139289	0	NA	0	NA	1.02	25.9714
PHLPP1	PH domain and leucine rich repeat protein phosphatase 1 [Source:HGNC Symbol;Acc:HGNC:20610]	23239	ENSG00000081913	0	NA	1.38	220.904	0	NA
PHPT1	phosphohistidine phosphatase 1 [Source:HGNC Symbol;Acc:HGNC:30033]	29085	ENSG00000054148	0	NA	-3.17	734.906	0	NA
PIGN	phosphatidylinositol glycan anchor biosynthesis class N [Source:HGNC Symbol;Acc:HGNC:8967]	23556	ENSG00000197563	0	NA	1.36	148.16	0	NA
PIGR	polymeric immunoglobulin receptor [Source:HGNC Symbol;Acc:HGNC:8968]	5284	ENSG00000162896	0	NA	3.36	629.276	0	NA
PIGT	phosphatidylinositol glycan anchor biosynthesis class T [Source:HGNC Symbol;Acc:HGNC:14938]	51604	ENSG00000124155	0	NA	1.23	106.886	0	NA
PIK3AP1	phosphoinositide-3-kinase adaptor protein 1 [Source:HGNC Symbol;Acc:HGNC:30034]	118788	ENSG00000155629	0	NA	2.38	548.798	0	NA
PIK3R1	phosphoinositide-3-kinase regulatory subunit 1 [Source:HGNC Symbol;Acc:HGNC:8979]	5295	ENSG00000145675	0	NA	2.03	302.588	0	NA
PIM3	Pim-3 proto-oncogene, serine/threonine kinase [Source:HGNC Symbol;Acc:HGNC:19310]	415116	ENSG00000198355	0	NA	1.73	261.84	0	NA
PIN1	peptidylprolyl cis/trans isomerase, NIMA-interacting 1 [Source:HGNC Symbol;Acc:HGNC:8988]	5300	ENSG00000127445	0	NA	-1.33	154.436	0	NA
PIN4	peptidylprolyl cis/trans isomerase, NIMA-interacting 4 [Source:HGNC Symbol;Acc:HGNC:8992]	5303	ENSG00000102309	0	NA	-1.17	152.79	0	NA
PIP4K2B	phosphatidylinositol-5-phosphate 4-kinase type 2 beta [Source:HGNC Symbol;Acc:HGNC:8998]	8396	ENSG00000276293	0	NA	1.15	103.276	0	NA
PISD	phosphatidylserine decarboxylase [Source:HGNC Symbol;Acc:HGNC:8999]	23761	ENSG00000241878	1	144.884	0	NA	0	NA
PITX1	paired like homeodomain 1 [Source:HGNC Symbol;Acc:HGNC:9004]	5307	ENSG00000069011	1.13	190.388	0	NA	0	NA
PJA2	praja ring finger ubiquitin ligase 2 [Source:HGNC Symbol;Acc:HGNC:17481]	9867	ENSG00000198961	0	NA	1.39	128.06	0	NA
PKN2	protein kinase N2 [Source:HGNC Symbol;Acc:HGNC:9406]	5586	ENSG00000065243	0	NA	1.36	129.298	0	NA
PKP2	plakophilin 2 [Source:HGNC Symbol;Acc:HGNC:9024]	5318	ENSG00000057294	0	NA	1.24	172.604	0	NA
PKP4	plakophilin 4 [Source:HGNC Symbol;Acc:HGNC:9026]	8502	ENSG00000144283	0	NA	1.05	77.3033	0	NA
PLAAT3	phospholipase A and acyltransferase 3 [Source:HGNC Symbol;Acc:HGNC:17825]	11145	ENSG00000176485	0	NA	3	513.72	-1.16	35.3055
PLAAT4	phospholipase A and acyltransferase 4 [Source:HGNC Symbol;Acc:HGNC:9869]	5920	ENSG00000133321	0	NA	2.57	551.912	0	NA
PLAT	plasminogen activator, tissue type [Source:HGNC Symbol;Acc:HGNC:9051]	5327	ENSG00000104368	0	NA	2.3	361.48	0	NA
PLAU	plasminogen activator, urokinase [Source:HGNC Symbol;Acc:HGNC:9052]	5328	ENSG00000122861	-1.24	136.202	0	NA	0	NA
PLBD1	phospholipase B domain containing 1 [Source:HGNC Symbol;Acc:HGNC:26215]	79887	ENSG00000121316	-1.33	147.667	1.77	163.017	0	NA
PLCB1	phospholipase C beta 1 [Source:HGNC Symbol;Acc:HGNC:15917]	23236	ENSG00000182621	1.97	442.433	0	NA	0	NA
PLCB4	phospholipase C beta 4 [Source:HGNC Symbol;Acc:HGNC:9059]	5332	ENSG00000101333	-1.21	100.076	-1.25	100.198	1.14	28.4952
PLCXD1	phosphatidylinositol specific phospholipase C X domain containing 1 [Source:HGNC Symbol;Acc:HGNC:23148]	55344	ENSG00000182378	-1.16	184.649	0	NA	0	NA
PLD1	phospholipase D1 [Source:HGNC Symbol;Acc:HGNC:9067]	5337	ENSG00000075651	0	NA	2.01	250.73	0	NA
PLEC	plectin [Source:HGNC Symbol;Acc:HGNC:9069]	5339	ENSG00000178209	0	NA	1.16	115.1	0	NA
PLEKHA2	pleckstrin homology domain containing A2 [Source:HGNC Symbol;Acc:HGNC:14336]	59339	ENSG00000169499	0	NA	1.93	320.568	0	NA
PLEKHA4	pleckstrin homology domain containing A4 [Source:HGNC Symbol;Acc:HGNC:14339]	57664	ENSG00000105559	0	NA	2.08	499.171	0	NA
PLEKHA5	pleckstrin homology domain containing A5 [Source:HGNC Symbol;Acc:HGNC:30036]	54477	ENSG00000052126	2.06	300.125	1.44	143.949	0	NA
PLEKHA7	pleckstrin homology domain containing A7 [Source:HGNC Symbol;Acc:HGNC:27049]	144100	ENSG00000166689	0	NA	1.41	256.668	0	NA
PLEKHB1	pleckstrin homology domain containing B1 [Source:HGNC Symbol;Acc:HGNC:19079]	58473	ENSG00000021300	0	NA	1.97	472.035	0	NA
PLEKHH2	pleckstrin homology, MyTH4 and FERM domain containing H2 [Source:HGNC Symbol;Acc:HGNC:30506]	130271	ENSG00000152527	0	NA	1.38	169.428	0	NA
PLIN2	perilipin 2 [Source:HGNC Symbol;Acc:HGNC:248]	123	ENSG00000147872	0	NA	-1.59	255.323	0	NA
PLK2	polo like kinase 2 [Source:HGNC Symbol;Acc:HGNC:19699]	10769	ENSG00000145632	0	NA	1.19	69.2234	-1.19	27.0877
PLOD1	procollagen-lysine,2-oxoglutarate 5-dioxygenase 1 [Source:HGNC Symbol;Acc:HGNC:9081]	5351	ENSG00000083444	0	NA	1.91	259.019	0	NA
PLOD2	procollagen-lysine,2-oxoglutarate 5-dioxygenase 2 [Source:HGNC Symbol;Acc:HGNC:9082]	5352	ENSG00000152952	-1.58	181.398	1.32	102.29	-1.06	29.37
PLOD3	procollagen-lysine,2-oxoglutarate 5-dioxygenase 3 [Source:HGNC Symbol;Acc:HGNC:9083]	8985	ENSG00000106397	0	NA	0	NA	1.15	59.0889
PLPP5	phospholipid phosphatase 5 [Source:HGNC Symbol;Acc:HGNC:25026]	84513	ENSG00000147535	0	NA	1.45	142.695	0	NA
PLS1	plastin 1 [Source:HGNC Symbol;Acc:HGNC:9090]	5357	ENSG00000120756	0	NA	2.25	288.548	0	NA
PLS3	plastin 3 [Source:HGNC Symbol;Acc:HGNC:9091]	5358	ENSG00000102024	-1.27	133.323	0	NA	-1.51	73.7755
PLSCR1	phospholipid scramblase 1 [Source:HGNC Symbol;Acc:HGNC:9092]	5359	ENSG00000188313	0	NA	3.76	763.252	0	NA
PLXNB2	plexin B2 [Source:HGNC Symbol;Acc:HGNC:9104]	23654	ENSG00000196576	0	NA	2.36	531.82	0	NA
PMAIP1	phorbol-12-myristate-13-acetate-induced protein 1 [Source:HGNC Symbol;Acc:HGNC:9108]	5366	ENSG00000141682	0	NA	1.31	129.745	0	NA
PMEPA1	prostate transmembrane protein, androgen induced 1 [Source:HGNC Symbol;Acc:HGNC:14107]	56937	ENSG00000124225	0	NA	4.6	891.356	0	NA
PMP22	peripheral myelin protein 22 [Source:HGNC Symbol;Acc:HGNC:9118]	5376	ENSG00000109099	0	NA	-1.99	297.812	0	NA
PNMA1	PNMA family member 1 [Source:HGNC Symbol;Acc:HGNC:9158]	9240	ENSG00000176903	1.25	138.072	0	NA	0	NA
PNO1	partner of NOB1 homolog [Source:HGNC Symbol;Acc:HGNC:32790]	56902	ENSG00000115946	0	NA	-1.57	187.553	0	NA
PNP	purine nucleoside phosphorylase [Source:HGNC Symbol;Acc:HGNC:7892]	4860	ENSG00000198805	1.11	100.457	0	NA	0	NA
PNPT1	polyribonucleotide nucleotidyltransferase 1 [Source:HGNC Symbol;Acc:HGNC:23166]	87178	ENSG00000138035	0	NA	-1.23	101.024	0	NA
PNRC1	proline rich nuclear receptor coactivator 1 [Source:HGNC Symbol;Acc:HGNC:17278]	10957	ENSG00000146278	-1.32	131.525	0	NA	0	NA
POC1B	POC1 centriolar protein B [Source:HGNC Symbol;Acc:HGNC:30836]	282809	ENSG00000139323	0	NA	1.01	72.4066	0	NA
POLD2	DNA polymerase delta 2, accessory subunit [Source:HGNC Symbol;Acc:HGNC:9176]	5425	ENSG00000106628	0	NA	-1.07	97.4126	0	NA
POLE3	DNA polymerase epsilon 3, accessory subunit [Source:HGNC Symbol;Acc:HGNC:13546]	54107	ENSG00000148229	0	NA	-2.28	395.839	0	NA
POLE4	DNA polymerase epsilon 4, accessory subunit [Source:HGNC Symbol;Acc:HGNC:18755]	56655	ENSG00000115350	0	NA	-2.81	577.724	0	NA
POLR2E	RNA polymerase II subunit E [Source:HGNC Symbol;Acc:HGNC:9192]	5434	ENSG00000099817	0	NA	-1.47	184.959	0	NA
POLR2G	RNA polymerase II subunit G [Source:HGNC Symbol;Acc:HGNC:9194]	5436	ENSG00000168002	0	NA	-1.59	189.772	0	NA
POLR2I	RNA polymerase II subunit I [Source:HGNC Symbol;Acc:HGNC:9196]	5438	ENSG00000105258	0	NA	-2.49	524.097	0	NA
POLR2J	RNA polymerase II subunit J [Source:HGNC Symbol;Acc:HGNC:9197]	5439	ENSG00000005075	0	NA	-1.65	233.66	1.21	66.7491
POLR2K	RNA polymerase II subunit K [Source:HGNC Symbol;Acc:HGNC:9198]	5440	ENSG00000147669	0	NA	-1.64	207.526	0	NA
POLR2L	RNA polymerase II subunit L [Source:HGNC Symbol;Acc:HGNC:9199]	5441	ENSG00000177700	0	NA	-2.39	569.107	0	NA
POLR3G	RNA polymerase III subunit G [Source:HGNC Symbol;Acc:HGNC:30075]	10622	ENSG00000113356	1.13	95.604	0	NA	0	NA
POLR3K	RNA polymerase III subunit K [Source:HGNC Symbol;Acc:HGNC:14121]	51728	ENSG00000161980	1.08	112.035	-1.77	221.703	0	NA
POM121C	POM121 transmembrane nucleoporin C [Source:HGNC Symbol;Acc:HGNC:34005]	100101267	ENSG00000272391	0	NA	0	NA	1.24	59.3659
POMP	proteasome maturation protein [Source:HGNC Symbol;Acc:HGNC:20330]	51371	ENSG00000132963	0	NA	-1.96	427.132	0	NA
PON2	paraoxonase 2 [Source:HGNC Symbol;Acc:HGNC:9205]	5445	ENSG00000105854	-2.56	465.314	-2.34	360.972	-1.46	84.3661
PON3	paraoxonase 3 [Source:HGNC Symbol;Acc:HGNC:9206]	5446	ENSG00000105852	-1.83	214.372	-1.12	68.4302	-1.89	69.4312
POP4	POP4 homolog, ribonuclease P/MRP subunit [Source:HGNC Symbol;Acc:HGNC:30081]	10775	ENSG00000105171	-1.55	240.575	-2.26	396.224	0	NA
POP5	POP5 homolog, ribonuclease P/MRP subunit [Source:HGNC Symbol;Acc:HGNC:17689]	51367	ENSG00000167272	0	NA	-1.32	122.056	0	NA
POP7	POP7 homolog, ribonuclease P/MRP subunit [Source:HGNC Symbol;Acc:HGNC:19949]	10248	ENSG00000172336	0	NA	-2.14	324.165	0	NA
POPDC3	popeye domain containing 3 [Source:HGNC Symbol;Acc:HGNC:17649]	64208	ENSG00000132429	0	NA	-1.41	189.264	0	NA
PPA1	inorganic pyrophosphatase 1 [Source:HGNC Symbol;Acc:HGNC:9226]	5464	ENSG00000180817	1.34	339.321	0	NA	0	NA
PPARA	peroxisome proliferator activated receptor alpha [Source:HGNC Symbol;Acc:HGNC:9232]	5465	ENSG00000186951	0	NA	1.56	292.253	0	NA
PPCS	phosphopantothenoylcysteine synthetase [Source:HGNC Symbol;Acc:HGNC:25686]	79717	ENSG00000127125	0	NA	1.79	196.74	0	NA
PPDPF	pancreatic progenitor cell differentiation and proliferation factor [Source:HGNC Symbol;Acc:HGNC:16142]	79144	ENSG00000125534	0	NA	1.95	446.175	0	NA
PPHLN1	periphilin 1 [Source:HGNC Symbol;Acc:HGNC:19369]	51535	ENSG00000134283	0	NA	-1.46	142.637	0	NA
PPIAP22	peptidylprolyl isomerase A pseudogene 22 [Source:HGNC Symbol;Acc:HGNC:17236]	0	ENSG00000198618	0	NA	-1.04	179.264	0	NA
PPIE	peptidylprolyl isomerase E [Source:HGNC Symbol;Acc:HGNC:9258]	10450	ENSG00000084072	0	NA	-1.16	108.1	0	NA
PPIF	peptidylprolyl isomerase F [Source:HGNC Symbol;Acc:HGNC:9259]	10105	ENSG00000108179	2.56	444.793	0	NA	0	NA
PPIL4	peptidylprolyl isomerase like 4 [Source:HGNC Symbol;Acc:HGNC:15702]	85313	ENSG00000131013	0	NA	0	NA	1.47	53.7105
PPL	periplakin [Source:HGNC Symbol;Acc:HGNC:9273]	5493	ENSG00000118898	0	NA	1.24	164.642	0	NA
PPM1G	protein phosphatase, Mg2+/Mn2+ dependent 1G [Source:HGNC Symbol;Acc:HGNC:9278]	5496	ENSG00000115241	0	NA	-1.18	120.8	0	NA
PPM1L	protein phosphatase, Mg2+/Mn2+ dependent 1L [Source:HGNC Symbol;Acc:HGNC:16381]	151742	ENSG00000163590	0	NA	1.13	171.536	0	NA
PPP1R15A	protein phosphatase 1 regulatory subunit 15A [Source:HGNC Symbol;Acc:HGNC:14375]	23645	ENSG00000087074	0	NA	1.7	232.945	0	NA
PPP1R18	protein phosphatase 1 regulatory subunit 18 [Source:HGNC Symbol;Acc:HGNC:29413]	170954	ENSG00000146112	0	NA	0	NA	1.03	32.9174
PPP1R2	protein phosphatase 1 regulatory inhibitor subunit 2 [Source:HGNC Symbol;Acc:HGNC:9288]	5504	ENSG00000184203	0	NA	0	NA	1.01	29.178
PPP1R3B	protein phosphatase 1 regulatory subunit 3B [Source:HGNC Symbol;Acc:HGNC:14942]	79660	ENSG00000173281	0	NA	2.14	428.917	0	NA
PPP1R3C	protein phosphatase 1 regulatory subunit 3C [Source:HGNC Symbol;Acc:HGNC:9293]	5507	ENSG00000119938	1.22	194.516	0	NA	0	NA
PPP1R9A	protein phosphatase 1 regulatory subunit 9A [Source:HGNC Symbol;Acc:HGNC:14946]	55607	ENSG00000158528	-1.34	169.833	0	NA	0	NA
PPP2R3A	protein phosphatase 2 regulatory subunit B''alpha [Source:HGNC Symbol;Acc:HGNC:9307]	5523	ENSG00000073711	0	NA	3.72	799.578	0	NA
PPT1	palmitoyl-protein thioesterase 1 [Source:HGNC Symbol;Acc:HGNC:9325]	5538	ENSG00000131238	1.3	155.745	0	NA	0	NA
PRAME	preferentially expressed antigen in melanoma [Source:HGNC Symbol;Acc:HGNC:9336]	23532	ENSG00000185686	-2.4	397.399	-3.31	727.623	0	NA
PRDX1	peroxiredoxin 1 [Source:HGNC Symbol;Acc:HGNC:9352]	5052	ENSG00000117450	0	NA	-1.84	421.946	0	NA
PRDX1P1	peroxiredoxin 1 pseudogene 1 [Source:HGNC Symbol;Acc:HGNC:11711]	7002	ENSG00000214121	1.05	162.274	-1.25	182.86	0	NA
PRDX3	peroxiredoxin 3 [Source:HGNC Symbol;Acc:HGNC:9354]	10935	ENSG00000165672	0	NA	-1.71	272.659	0	NA
PRDX4	peroxiredoxin 4 [Source:HGNC Symbol;Acc:HGNC:17169]	10549	ENSG00000123131	0	NA	-1.51	226.806	0	NA
PRDX5	peroxiredoxin 5 [Source:HGNC Symbol;Acc:HGNC:9355]	25824	ENSG00000126432	-1.05	180.079	0	NA	0	NA
PRDX6	peroxiredoxin 6 [Source:HGNC Symbol;Acc:HGNC:16753]	9588	ENSG00000117592	1.25	458.333	0	NA	0	NA
PRIM1	DNA primase subunit 1 [Source:HGNC Symbol;Acc:HGNC:9369]	5557	ENSG00000198056	0	NA	-1.43	129.697	0	NA
PRKAA2	protein kinase AMP-activated catalytic subunit alpha 2 [Source:HGNC Symbol;Acc:HGNC:9377]	5563	ENSG00000162409	1.75	258.166	0	NA	0	NA
PRKAG2	protein kinase AMP-activated non-catalytic subunit gamma 2 [Source:HGNC Symbol;Acc:HGNC:9386]	51422	ENSG00000106617	0	NA	0	NA	1.23	61.3619
PRKCA	protein kinase C alpha [Source:HGNC Symbol;Acc:HGNC:9393]	5578	ENSG00000154229	0	NA	0	NA	-1.01	32.7648
PRKCI	protein kinase C iota [Source:HGNC Symbol;Acc:HGNC:9404]	5584	ENSG00000163558	0	NA	1.69	215.861	0	NA
PRKD3	protein kinase D3 [Source:HGNC Symbol;Acc:HGNC:9408]	23683	ENSG00000115825	1.41	155.136	0	NA	0	NA
PRKDC	protein kinase, DNA-activated, catalytic subunit [Source:HGNC Symbol;Acc:HGNC:9413]	5591	ENSG00000253729	-1.09	198.782	-2.08	322.083	0	NA
PRMT3	protein arginine methyltransferase 3 [Source:HGNC Symbol;Acc:HGNC:30163]	10196	ENSG00000185238	0	NA	-1.06	106.814	0	NA
PRNP	prion protein [Source:HGNC Symbol;Acc:HGNC:9449]	5621	ENSG00000171867	0	NA	-2.08	274.646	0	NA
PROCR	protein C receptor [Source:HGNC Symbol;Acc:HGNC:9452]	10544	ENSG00000101000	1.41	176.276	-1.62	200.952	0	NA
PROM1	prominin 1 [Source:HGNC Symbol;Acc:HGNC:9454]	8842	ENSG00000007062	0	NA	2.55	529.802	0	NA
PRPF4	pre-mRNA processing factor 4 [Source:HGNC Symbol;Acc:HGNC:17349]	9128	ENSG00000136875	0	NA	-1.16	109.947	0	NA
PRPF4B	pre-mRNA processing factor 4B [Source:HGNC Symbol;Acc:HGNC:17346]	8899	ENSG00000112739	0	NA	-1.08	98.7194	0	NA
PRPF8	pre-mRNA processing factor 8 [Source:HGNC Symbol;Acc:HGNC:17340]	10594	ENSG00000174231	0	NA	-1.28	137.084	0	NA
PRR11	proline rich 11 [Source:HGNC Symbol;Acc:HGNC:25619]	55771	ENSG00000068489	0	NA	0	NA	1.06	26.9374
PRR13	proline rich 13 [Source:HGNC Symbol;Acc:HGNC:24528]	54458	ENSG00000205352	0	NA	-1.44	233.883	0	NA
PRR14L	proline rich 14 like [Source:HGNC Symbol;Acc:HGNC:28738]	253143	ENSG00000183530	0	NA	1.13	90.4752	0	NA
PRR15L	proline rich 15 like [Source:HGNC Symbol;Acc:HGNC:28149]	79170	ENSG00000167183	0	NA	1.21	229.416	0	NA
PRRG2	proline rich and Gla domain 2 [Source:HGNC Symbol;Acc:HGNC:9470]	5639	ENSG00000126460	0	NA	1.25	234.012	0	NA
PRRG4	proline rich and Gla domain 4 [Source:HGNC Symbol;Acc:HGNC:30799]	79056	ENSG00000135378	0	NA	2	457.006	0	NA
PRSS12	serine protease 12 [Source:HGNC Symbol;Acc:HGNC:9477]	8492	ENSG00000164099	0	NA	1.55	286.392	0	NA
PRSS23	serine protease 23 [Source:HGNC Symbol;Acc:HGNC:14370]	11098	ENSG00000150687	0	NA	-2.57	353.345	0	NA
PRXL2A	peroxiredoxin like 2A [Source:HGNC Symbol;Acc:HGNC:28651]	84293	ENSG00000122378	0	NA	0	NA	-1.52	75.3978
PSAP	prosaposin [Source:HGNC Symbol;Acc:HGNC:9498]	5660	ENSG00000197746	0	NA	1.48	209.244	0	NA
PSAT1	phosphoserine aminotransferase 1 [Source:HGNC Symbol;Acc:HGNC:19129]	29968	ENSG00000135069	0	NA	-2.28	326.789	0	NA
PSD3	pleckstrin and Sec7 domain containing 3 [Source:HGNC Symbol;Acc:HGNC:19093]	23362	ENSG00000156011	1.7	229.392	0	NA	0	NA
PSENEN	presenilin enhancer, gamma-secretase subunit [Source:HGNC Symbol;Acc:HGNC:30100]	55851	ENSG00000205155	-1.66	298.597	-1.74	261.988	-1.13	72.105
PSMA3	proteasome 20S subunit alpha 3 [Source:HGNC Symbol;Acc:HGNC:9532]	5684	ENSG00000100567	0	NA	-1.05	144.553	0	NA
PSMA4	proteasome 20S subunit alpha 4 [Source:HGNC Symbol;Acc:HGNC:9533]	5685	ENSG00000041357	0	NA	-1.12	209.022	0	NA
PSMB1	proteasome 20S subunit beta 1 [Source:HGNC Symbol;Acc:HGNC:9537]	5689	ENSG00000008018	0	NA	-1.43	259.618	1.08	84.7861
PSMB5	proteasome 20S subunit beta 5 [Source:HGNC Symbol;Acc:HGNC:9542]	5693	ENSG00000100804	0	NA	-2.38	488.292	0	NA
PSMB6	proteasome 20S subunit beta 6 [Source:HGNC Symbol;Acc:HGNC:9543]	5694	ENSG00000142507	0	NA	-2.72	634.766	0	NA
PSMB7	proteasome 20S subunit beta 7 [Source:HGNC Symbol;Acc:HGNC:9544]	5695	ENSG00000136930	0	NA	-2.37	462.731	0	NA
PSMB8	proteasome 20S subunit beta 8 [Source:HGNC Symbol;Acc:HGNC:9545]	5696	ENSG00000204264	1.34	159.593	1.82	252.484	0	NA
PSMB9	proteasome 20S subunit beta 9 [Source:HGNC Symbol;Acc:HGNC:9546]	5698	ENSG00000239836	1.09	105.198	2.29	330.033	0	NA
PSMC1P1	proteasome 26S subunit, ATPase 1 pseudogene 1 [Source:HGNC Symbol;Acc:HGNC:30147]	0	ENSG00000241506	0	NA	-1.17	118.584	0	NA
PSMC2	proteasome 26S subunit, ATPase 2 [Source:HGNC Symbol;Acc:HGNC:9548]	5701	ENSG00000161057	0	NA	-1.42	165.428	0	NA
PSMC3	proteasome 26S subunit, ATPase 3 [Source:HGNC Symbol;Acc:HGNC:9549]	5702	ENSG00000165916	0	NA	-1.31	148.907	0	NA
PSMC4	proteasome 26S subunit, ATPase 4 [Source:HGNC Symbol;Acc:HGNC:9551]	5704	ENSG00000013275	-1.58	380.865	-1.31	247.043	-1.04	96.8402
PSMC5	proteasome 26S subunit, ATPase 5 [Source:HGNC Symbol;Acc:HGNC:9552]	5705	ENSG00000087191	0	NA	-2.26	450.549	0	NA
PSMC6	proteasome 26S subunit, ATPase 6 [Source:HGNC Symbol;Acc:HGNC:9553]	5706	ENSG00000100519	0	NA	-1.05	96.4234	0	NA
PSMD1	proteasome 26S subunit, non-ATPase 1 [Source:HGNC Symbol;Acc:HGNC:9554]	5707	ENSG00000173692	0	NA	-1.2	139.085	0	NA
PSMD11	proteasome 26S subunit, non-ATPase 11 [Source:HGNC Symbol;Acc:HGNC:9556]	5717	ENSG00000108671	0	NA	-1.35	185.885	0	NA
PSMD12	proteasome 26S subunit, non-ATPase 12 [Source:HGNC Symbol;Acc:HGNC:9557]	5718	ENSG00000197170	0	NA	-1.47	205.52	0	NA
PSMD14	proteasome 26S subunit, non-ATPase 14 [Source:HGNC Symbol;Acc:HGNC:16889]	10213	ENSG00000115233	0	NA	-1.96	325.036	0	NA
PSMD3	proteasome 26S subunit, non-ATPase 3 [Source:HGNC Symbol;Acc:HGNC:9560]	5709	ENSG00000108344	0	NA	3.79	881.347	0	NA
PSMD5	proteasome 26S subunit, non-ATPase 5 [Source:HGNC Symbol;Acc:HGNC:9563]	5711	ENSG00000095261	0	NA	-1.18	113.659	0	NA
PSMD7	proteasome 26S subunit, non-ATPase 7 [Source:HGNC Symbol;Acc:HGNC:9565]	5713	ENSG00000103035	0	NA	-1.04	98.1242	0	NA
PSMD8	proteasome 26S subunit, non-ATPase 8 [Source:HGNC Symbol;Acc:HGNC:9566]	5714	ENSG00000099341	-1.79	436.048	-1.95	394.212	0	NA
PSMF1	proteasome inhibitor subunit 1 [Source:HGNC Symbol;Acc:HGNC:9571]	9491	ENSG00000125818	0	NA	-1.74	300.019	0	NA
PSMG1	proteasome assembly chaperone 1 [Source:HGNC Symbol;Acc:HGNC:3043]	8624	ENSG00000183527	0	NA	-1.82	234.575	0	NA
PSMG4	proteasome assembly chaperone 4 [Source:HGNC Symbol;Acc:HGNC:21108]	389362	ENSG00000180822	0	NA	-1.4	129.181	1.6	64.1473
PSPH	phosphoserine phosphatase [Source:HGNC Symbol;Acc:HGNC:9577]	5723	ENSG00000146733	-1.17	138.889	0	NA	0	NA
PTDSS1	phosphatidylserine synthase 1 [Source:HGNC Symbol;Acc:HGNC:9587]	9791	ENSG00000156471	0	NA	-1.33	129.439	0	NA
PTEN	phosphatase and tensin homolog [Source:HGNC Symbol;Acc:HGNC:9588]	5728	ENSG00000171862	1.79	274.876	0	NA	0	NA
PTENP1	phosphatase and tensin homolog pseudogene 1 [Source:HGNC Symbol;Acc:HGNC:9589]	11191	ENSG00000237984	1.01	143.39	0	NA	0	NA
PTGFRN	prostaglandin F2 receptor inhibitor [Source:HGNC Symbol;Acc:HGNC:9601]	5738	ENSG00000134247	0	NA	1.01	163.962	0	NA
PTGR1	prostaglandin reductase 1 [Source:HGNC Symbol;Acc:HGNC:18429]	22949	ENSG00000106853	1.04	61.9198	-2.55	242.3	-3.25	152.314
PTGS2	prostaglandin-endoperoxide synthase 2 [Source:HGNC Symbol;Acc:HGNC:9605]	5743	ENSG00000073756	0	NA	1.67	172.039	0	NA
PTK2	protein tyrosine kinase 2 [Source:HGNC Symbol;Acc:HGNC:9611]	5747	ENSG00000169398	-1.43	165.303	0	NA	0	NA
PTMA	prothymosin alpha [Source:HGNC Symbol;Acc:HGNC:9623]	5757	ENSG00000187514	1.06	663	0	NA	0	NA
PTP4A2	protein tyrosine phosphatase 4A2 [Source:HGNC Symbol;Acc:HGNC:9635]	8073	ENSG00000184007	0	NA	1.06	173.858	0	NA
PTPN14	protein tyrosine phosphatase non-receptor type 14 [Source:HGNC Symbol;Acc:HGNC:9647]	5784	ENSG00000152104	1.39	162.937	1.13	88.845	0	NA
PTPRB	protein tyrosine phosphatase receptor type B [Source:HGNC Symbol;Acc:HGNC:9665]	5787	ENSG00000127329	0	NA	1.43	228.57	0	NA
PTPRF	protein tyrosine phosphatase receptor type F [Source:HGNC Symbol;Acc:HGNC:9670]	5792	ENSG00000142949	-1.5	173.358	2.04	271.379	0	NA
PTPRK	protein tyrosine phosphatase receptor type K [Source:HGNC Symbol;Acc:HGNC:9674]	5796	ENSG00000152894	0	NA	2.89	588.574	0	NA
PTPRR	protein tyrosine phosphatase receptor type R [Source:HGNC Symbol;Acc:HGNC:9680]	5801	ENSG00000153233	0	NA	1.61	314.038	0	NA
PTRH2	peptidyl-tRNA hydrolase 2 [Source:HGNC Symbol;Acc:HGNC:24265]	51651	ENSG00000141378	0	NA	-2.1	295.414	0	NA
PTRHD1	peptidyl-tRNA hydrolase domain containing 1 [Source:HGNC Symbol;Acc:HGNC:33782]	391356	ENSG00000184924	0	NA	-1.45	142.323	-1.02	28.5255
PTS	6-pyruvoyltetrahydropterin synthase [Source:HGNC Symbol;Acc:HGNC:9689]	5805	ENSG00000150787	0	NA	-1.7	210.905	0	NA
PTTG1	PTTG1 regulator of sister chromatid separation, securin [Source:HGNC Symbol;Acc:HGNC:9690]	9232	ENSG00000164611	0	NA	-2.04	148.722	0	NA
PTTG1IP	PTTG1 interacting protein [Source:HGNC Symbol;Acc:HGNC:13524]	754	ENSG00000183255	0	NA	0	NA	1.07	30.141
PUM1	pumilio RNA binding family member 1 [Source:HGNC Symbol;Acc:HGNC:14957]	9698	ENSG00000134644	0	NA	1.83	224.425	0	NA
PUM3	pumilio RNA binding family member 3 [Source:HGNC Symbol;Acc:HGNC:29676]	9933	ENSG00000080608	0	NA	-1.19	96.2382	0	NA
PURB	purine rich element binding protein B [Source:HGNC Symbol;Acc:HGNC:9702]	5814	ENSG00000146676	0	NA	1.29	115.814	0	NA
PWP1	PWP1 homolog, endonuclein [Source:HGNC Symbol;Acc:HGNC:17015]	11137	ENSG00000136045	0	NA	-1.38	157.986	0	NA
PYGB	glycogen phosphorylase B [Source:HGNC Symbol;Acc:HGNC:9723]	5834	ENSG00000100994	1.43	160.115	1.3	116.462	0	NA
PYGL	glycogen phosphorylase L [Source:HGNC Symbol;Acc:HGNC:9725]	5836	ENSG00000100504	1.13	105.246	0	NA	0	NA
PYURF	PIGY upstream reading frame [Source:HGNC Symbol;Acc:HGNC:44317]	100996939	ENSG00000145337	0	NA	-1.08	89.2248	0	NA
QPCT	glutaminyl-peptide cyclotransferase [Source:HGNC Symbol;Acc:HGNC:9753]	25797	ENSG00000115828	2.62	448.869	0	NA	0	NA
QSOX1	quiescin sulfhydryl oxidase 1 [Source:HGNC Symbol;Acc:HGNC:9756]	5768	ENSG00000116260	0	NA	3.15	699.525	0	NA
R3HDM1	R3H domain containing 1 [Source:HGNC Symbol;Acc:HGNC:9757]	23518	ENSG00000048991	0	NA	-1.12	79.1276	0	NA
RAB10	RAB10, member RAS oncogene family [Source:HGNC Symbol;Acc:HGNC:9759]	10890	ENSG00000084733	0	NA	-1.69	238.134	0	NA
RAB11A	RAB11A, member RAS oncogene family [Source:HGNC Symbol;Acc:HGNC:9760]	8766	ENSG00000103769	-1.33	217.496	0	NA	0	NA
RAB11FIP1	RAB11 family interacting protein 1 [Source:HGNC Symbol;Acc:HGNC:30265]	80223	ENSG00000156675	0	NA	3.19	689.727	0	NA
RAB18	RAB18, member RAS oncogene family [Source:HGNC Symbol;Acc:HGNC:14244]	22931	ENSG00000099246	0	NA	-1.13	97.3262	0	NA
RAB20	RAB20, member RAS oncogene family [Source:HGNC Symbol;Acc:HGNC:18260]	55647	ENSG00000139832	1.36	344.443	0	NA	0	NA
RAB25	RAB25, member RAS oncogene family [Source:HGNC Symbol;Acc:HGNC:18238]	57111	ENSG00000132698	0	NA	2.08	601.97	0	NA
RAB2A	RAB2A, member RAS oncogene family [Source:HGNC Symbol;Acc:HGNC:9763]	5862	ENSG00000104388	-1.22	176.835	-1.37	168.6	0	NA
RAB31	RAB31, member RAS oncogene family [Source:HGNC Symbol;Acc:HGNC:9771]	11031	ENSG00000168461	0	NA	-2.53	329.662	1.27	30.973
RAB32	RAB32, member RAS oncogene family [Source:HGNC Symbol;Acc:HGNC:9772]	10981	ENSG00000118508	0	NA	-1.68	172.555	0	NA
RAB34	RAB34, member RAS oncogene family [Source:HGNC Symbol;Acc:HGNC:16519]	83871	ENSG00000109113	0	NA	-1.99	278.419	-1.1	42.6646
RAB3B	RAB3B, member RAS oncogene family [Source:HGNC Symbol;Acc:HGNC:9778]	5865	ENSG00000169213	2.85	512.552	0	NA	0	NA
RAB3C	RAB3C, member RAS oncogene family [Source:HGNC Symbol;Acc:HGNC:30269]	115827	ENSG00000152932	1.37	243.768	0	NA	0	NA
RAB3IP	RAB3A interacting protein [Source:HGNC Symbol;Acc:HGNC:16508]	117177	ENSG00000127328	0	NA	1.32	121.312	0	NA
RAB40B	RAB40B, member RAS oncogene family [Source:HGNC Symbol;Acc:HGNC:18284]	10966	ENSG00000141542	0	NA	1.02	124.804	0	NA
RABAC1	Rab acceptor 1 [Source:HGNC Symbol;Acc:HGNC:9794]	10567	ENSG00000105404	-1.93	362.182	0	NA	-1.3	72.6978
RABEPK	Rab9 effector protein with kelch motifs [Source:HGNC Symbol;Acc:HGNC:16896]	10244	ENSG00000136933	0	NA	-1.56	190.981	0	NA
RABGAP1L	RAB GTPase activating protein 1 like [Source:HGNC Symbol;Acc:HGNC:24663]	9910	ENSG00000152061	0	NA	2.18	364.294	0	NA
RABIF	RAB interacting factor [Source:HGNC Symbol;Acc:HGNC:9797]	5877	ENSG00000183155	0	NA	-1.46	161.675	0	NA
RAD51C	RAD51 paralog C [Source:HGNC Symbol;Acc:HGNC:9820]	5889	ENSG00000108384	0	NA	-2.57	433.469	0	NA
RAI14	retinoic acid induced 14 [Source:HGNC Symbol;Acc:HGNC:14873]	26064	ENSG00000039560	-1.38	139.698	0	NA	0	NA
RALGAPA2	Ral GTPase activating protein catalytic subunit alpha 2 [Source:HGNC Symbol;Acc:HGNC:16207]	57186	ENSG00000188559	0	NA	1.24	140.212	0	NA
RALGPS2	Ral GEF with PH domain and SH3 binding motif 2 [Source:HGNC Symbol;Acc:HGNC:30279]	55103	ENSG00000116191	0	NA	1.1	89.7834	0	NA
RALY	RALY heterogeneous nuclear ribonucleoprotein [Source:HGNC Symbol;Acc:HGNC:15921]	22913	ENSG00000125970	0	NA	1.45	195.833	0	NA
RAN	RAN, member RAS oncogene family [Source:HGNC Symbol;Acc:HGNC:9846]	5901	ENSG00000132341	0	NA	-1.22	272.641	0	NA
RANBP1	RAN binding protein 1 [Source:HGNC Symbol;Acc:HGNC:9847]	5902	ENSG00000099901	0	NA	-1.8	245.229	0	NA
RANBP17	RAN binding protein 17 [Source:HGNC Symbol;Acc:HGNC:14428]	64901	ENSG00000204764	0	NA	1.69	211.808	0	NA
RAP2B	RAP2B, member of RAS oncogene family [Source:HGNC Symbol;Acc:HGNC:9862]	5912	ENSG00000181467	0	NA	2.27	376.768	0	NA
RAPGEF2	Rap guanine nucleotide exchange factor 2 [Source:HGNC Symbol;Acc:HGNC:16854]	9693	ENSG00000109756	1.17	139.814	0	NA	0	NA
RAPGEF5	Rap guanine nucleotide exchange factor 5 [Source:HGNC Symbol;Acc:HGNC:16862]	9771	ENSG00000136237	0	NA	1.79	357.839	0	NA
RARA	retinoic acid receptor alpha [Source:HGNC Symbol;Acc:HGNC:9864]	5914	ENSG00000131759	0	NA	1.06	236.024	0	NA
RARA-AS1	RARA antisense RNA 1 [Source:HGNC Symbol;Acc:HGNC:49577]	101929693	ENSG00000265666	0	NA	1.33	180.526	0	NA
RARRES1	retinoic acid receptor responder 1 [Source:HGNC Symbol;Acc:HGNC:9867]	5918	ENSG00000118849	0	NA	7.73	0	0	NA
RARRES2	retinoic acid receptor responder 2 [Source:HGNC Symbol;Acc:HGNC:9868]	5919	ENSG00000106538	0	NA	1.79	393.03	0	NA
RARS1	arginyl-tRNA synthetase 1 [Source:HGNC Symbol;Acc:HGNC:9870]	5917	ENSG00000113643	0	NA	-1.07	98.5694	0	NA
RASA1	RAS p21 protein activator 1 [Source:HGNC Symbol;Acc:HGNC:9871]	5921	ENSG00000145715	0	NA	1.85	252.503	0	NA
RASAL1	RAS protein activator like 1 [Source:HGNC Symbol;Acc:HGNC:9873]	8437	ENSG00000111344	0	NA	1.19	238.03	0	NA
RASEF	RAS and EF-hand domain containing [Source:HGNC Symbol;Acc:HGNC:26464]	158158	ENSG00000165105	0	NA	1.16	150.2	0	NA
RASSF3	Ras association domain family member 3 [Source:HGNC Symbol;Acc:HGNC:14271]	283349	ENSG00000153179	0	NA	1.14	127.133	0	NA
RASSF7	Ras association domain family member 7 [Source:HGNC Symbol;Acc:HGNC:1166]	8045	ENSG00000099849	0	NA	1.28	141.39	0	NA
RASSF8	Ras association domain family member 8 [Source:HGNC Symbol;Acc:HGNC:13232]	11228	ENSG00000123094	1.7	246.612	0	NA	0	NA
RB1CC1	RB1 inducible coiled-coil 1 [Source:HGNC Symbol;Acc:HGNC:15574]	9821	ENSG00000023287	-1.49	146.607	0	NA	0	NA
RBIS	ribosomal biogenesis factor [Source:HGNC Symbol;Acc:HGNC:32235]	401466	ENSG00000176731	0	NA	-1.39	185.534	0	NA
RBM26	RNA binding motif protein 26 [Source:HGNC Symbol;Acc:HGNC:20327]	64062	ENSG00000139746	0	NA	-1.03	74.7618	0	NA
RBM28	RNA binding motif protein 28 [Source:HGNC Symbol;Acc:HGNC:21863]	55131	ENSG00000106344	0	NA	-1.17	96.6214	0	NA
RBM47	RNA binding motif protein 47 [Source:HGNC Symbol;Acc:HGNC:30358]	54502	ENSG00000163694	0	NA	1.45	132.158	-1.19	45.9769
RBM8A	RNA binding motif protein 8A [Source:HGNC Symbol;Acc:HGNC:9905]	9939	ENSG00000265241	0	NA	-1.54	249.838	0	NA
RBPJ	recombination signal binding protein for immunoglobulin kappa J region [Source:HGNC Symbol;Acc:HGNC:5724]	3516	ENSG00000168214	0	NA	0	NA	1.15	38.9396
RBPMS	RNA binding protein, mRNA processing factor [Source:HGNC Symbol;Acc:HGNC:19097]	11030	ENSG00000157110	0	NA	1.76	211.992	0	NA
RBX1	ring-box 1 [Source:HGNC Symbol;Acc:HGNC:9928]	9978	ENSG00000100387	0	NA	-1.07	124.34	0	NA
RCAN1	regulator of calcineurin 1 [Source:HGNC Symbol;Acc:HGNC:3040]	1827	ENSG00000159200	0	NA	1.41	209.345	0	NA
RDX	radixin [Source:HGNC Symbol;Acc:HGNC:9944]	5962	ENSG00000137710	0	NA	-1.02	86.2698	0	NA
RECQL	RecQ like helicase [Source:HGNC Symbol;Acc:HGNC:9948]	5965	ENSG00000004700	-1.14	102.508	-1.31	123.871	0	NA
REEP3	receptor accessory protein 3 [Source:HGNC Symbol;Acc:HGNC:23711]	221035	ENSG00000165476	0	NA	1.08	76.0935	0	NA
RELCH	RAB11 binding and LisH domain, coiled-coil and HEAT repeat containing [Source:HGNC Symbol;Acc:HGNC:29289]	57614	ENSG00000134444	0	NA	1.25	149.866	0	NA
REPIN1	replication initiator 1 [Source:HGNC Symbol;Acc:HGNC:17922]	29803	ENSG00000214022	0	NA	1.21	117.166	0	NA
RER1	retention in endoplasmic reticulum sorting receptor 1 [Source:HGNC Symbol;Acc:HGNC:30309]	11079	ENSG00000157916	0	NA	-1.11	111.675	0	NA
RERE	arginine-glutamic acid dipeptide repeats [Source:HGNC Symbol;Acc:HGNC:9965]	473	ENSG00000142599	0	NA	1.05	86.2601	0	NA
RESF1	retroelement silencing factor 1 [Source:HGNC Symbol;Acc:HGNC:25559]	55196	ENSG00000174718	-1.14	99.0083	0	NA	0	NA
REV3L	REV3 like, DNA directed polymerase zeta catalytic subunit [Source:HGNC Symbol;Acc:HGNC:9968]	5980	ENSG00000009413	0	NA	0	NA	1.02	31.564
REXO2	RNA exonuclease 2 [Source:HGNC Symbol;Acc:HGNC:17851]	25996	ENSG00000076043	0	NA	-1.35	136.036	0	NA
RFC1	replication factor C subunit 1 [Source:HGNC Symbol;Acc:HGNC:9969]	5981	ENSG00000035928	0	NA	0	NA	1.55	59.1907
RFC2	replication factor C subunit 2 [Source:HGNC Symbol;Acc:HGNC:9970]	5982	ENSG00000049541	0	NA	-1.73	210.804	0	NA
RFC3	replication factor C subunit 3 [Source:HGNC Symbol;Acc:HGNC:9971]	5983	ENSG00000133119	0	NA	-1.86	217.016	0	NA
RFK	riboflavin kinase [Source:HGNC Symbol;Acc:HGNC:30324]	55312	ENSG00000135002	1.36	137.173	-1.75	206.333	0	NA
RFLNB	refilin B [Source:HGNC Symbol;Acc:HGNC:28705]	359845	ENSG00000183688	0	NA	-1.74	245.368	1.17	36.3701
RFWD3	ring finger and WD repeat domain 3 [Source:HGNC Symbol;Acc:HGNC:25539]	55159	ENSG00000168411	0	NA	0	NA	1.2	43.3876
RGL2	ral guanine nucleotide dissociation stimulator like 2 [Source:HGNC Symbol;Acc:HGNC:9769]	5863	ENSG00000206282	0	NA	1.06	95.1762	0	NA
RGS10	regulator of G protein signaling 10 [Source:HGNC Symbol;Acc:HGNC:9992]	6001	ENSG00000148908	0	NA	-1.38	145.772	0	NA
RGS17	regulator of G protein signaling 17 [Source:HGNC Symbol;Acc:HGNC:14088]	26575	ENSG00000091844	-1.06	141.057	-1.01	115.377	0	NA
RGS2	regulator of G protein signaling 2 [Source:HGNC Symbol;Acc:HGNC:9998]	5997	ENSG00000116741	5	0	0	NA	0	NA
RGS20	regulator of G protein signaling 20 [Source:HGNC Symbol;Acc:HGNC:14600]	8601	ENSG00000147509	-1.85	315.074	-1.82	283.344	0	NA
RHEB	Ras homolog, mTORC1 binding [Source:HGNC Symbol;Acc:HGNC:10011]	6009	ENSG00000106615	0	NA	0	NA	1.07	51.4317
RHEX	regulator of hemoglobinization and erythroid cell expansion [Source:HGNC Symbol;Acc:HGNC:25341]	440712	ENSG00000263961	0	NA	1.49	322.151	0	NA
RHOBTB3	Rho related BTB domain containing 3 [Source:HGNC Symbol;Acc:HGNC:18757]	22836	ENSG00000164292	1.12	103.052	0	NA	2.55	194.288
RHOXF2	Rhox homeobox family member 2 [Source:HGNC Symbol;Acc:HGNC:30011]	84528	ENSG00000131721	-1.61	128.102	-1.59	115.938	2.34	73.7225
RHOXF2B	Rhox homeobox family member 2B [Source:HGNC Symbol;Acc:HGNC:33519]	727940	ENSG00000203989	-1.64	129.409	-1.63	117.91	2.38	74.123
RHPN2	rhophilin Rho GTPase binding protein 2 [Source:HGNC Symbol;Acc:HGNC:19974]	85415	ENSG00000131941	-1.36	172.622	0	NA	-1.07	34.3935
RIOK1	RIO kinase 1 [Source:HGNC Symbol;Acc:HGNC:18656]	83732	ENSG00000124784	0	NA	0	NA	1.09	32.4546
RIOK3	RIO kinase 3 [Source:HGNC Symbol;Acc:HGNC:11451]	8780	ENSG00000101782	0	NA	2.17	285.264	0	NA
RIT1	Ras like without CAAX 1 [Source:HGNC Symbol;Acc:HGNC:10023]	6016	ENSG00000143622	1.04	93.5082	0	NA	0	NA
RMDN1	regulator of microtubule dynamics 1 [Source:HGNC Symbol;Acc:HGNC:24285]	51115	ENSG00000176623	0	NA	-1.24	84.5896	0	NA
RMRP	RNA component of mitochondrial RNA processing endoribonuclease [Source:HGNC Symbol;Acc:HGNC:10031]	6023	ENSG00000277027	0	NA	-1.18	89.0111	2.42	96.3992
RNASE1	ribonuclease A family member 1, pancreatic [Source:HGNC Symbol;Acc:HGNC:10044]	6035	ENSG00000129538	0	NA	3.72	784.45	0	NA
RNASEH1	ribonuclease H1 [Source:HGNC Symbol;Acc:HGNC:18466]	246243	ENSG00000171865	0	NA	-1.26	121.12	0	NA
RNASEH1-AS1	RNASEH1 antisense RNA 1 [Source:HGNC Symbol;Acc:HGNC:49289]	100506054	ENSG00000234171	0	NA	-1.08	112.159	0	NA
RNASEH2B	ribonuclease H2 subunit B [Source:HGNC Symbol;Acc:HGNC:25671]	79621	ENSG00000136104	0	NA	-1.1	94.4167	0	NA
RNASET2	ribonuclease T2 [Source:HGNC Symbol;Acc:HGNC:21686]	8635	ENSG00000026297	0	NA	2.68	499.761	0	NA
RND3	Rho family GTPase 3 [Source:HGNC Symbol;Acc:HGNC:671]	390	ENSG00000115963	0	NA	1.94	214.551	0	NA
RNF11	ring finger protein 11 [Source:HGNC Symbol;Acc:HGNC:10056]	26994	ENSG00000123091	0	NA	1.32	116.479	0	NA
RNF111	ring finger protein 111 [Source:HGNC Symbol;Acc:HGNC:17384]	54778	ENSG00000157450	-1.13	129.074	0	NA	0	NA
RNF128	ring finger protein 128 [Source:HGNC Symbol;Acc:HGNC:21153]	79589	ENSG00000133135	0	NA	1.73	425.603	0	NA
RNF13	ring finger protein 13 [Source:HGNC Symbol;Acc:HGNC:10057]	11342	ENSG00000082996	0	NA	1.35	120.444	0	NA
RNF149	ring finger protein 149 [Source:HGNC Symbol;Acc:HGNC:23137]	284996	ENSG00000163162	0	NA	1.07	90.6117	0	NA
RNF19A	ring finger protein 19A, RBR E3 ubiquitin protein ligase [Source:HGNC Symbol;Acc:HGNC:13432]	25897	ENSG00000034677	0	NA	1.41	109.828	0	NA
RNF213	ring finger protein 213 [Source:HGNC Symbol;Acc:HGNC:14539]	57674	ENSG00000173821	-1.19	117.575	0	NA	-1.24	51.314
RNF7	ring finger protein 7 [Source:HGNC Symbol;Acc:HGNC:10070]	9616	ENSG00000114125	-1.07	143.085	0	NA	0	NA
RNH1	ribonuclease/angiogenin inhibitor 1 [Source:HGNC Symbol;Acc:HGNC:10074]	6050	ENSG00000023191	0	NA	-1.14	101.322	0	NA
RNMT	RNA guanine-7 methyltransferase [Source:HGNC Symbol;Acc:HGNC:10075]	8731	ENSG00000101654	0	NA	0	NA	1.05	28.2475
RO60	Ro60, Y RNA binding protein [Source:HGNC Symbol;Acc:HGNC:11313]	6738	ENSG00000116747	1.25	136.834	0	NA	0	NA
RPA1	replication protein A1 [Source:HGNC Symbol;Acc:HGNC:10289]	6117	ENSG00000132383	0	NA	-1.21	100.489	0	NA
RPA2	replication protein A2 [Source:HGNC Symbol;Acc:HGNC:10290]	6118	ENSG00000117748	0	NA	-1.43	134.388	0	NA
RPAP3	RNA polymerase II associated protein 3 [Source:HGNC Symbol;Acc:HGNC:26151]	79657	ENSG00000005175	0	NA	-1.79	229.967	0	NA
RPF2	ribosome production factor 2 homolog [Source:HGNC Symbol;Acc:HGNC:20870]	84154	ENSG00000197498	0	NA	-1.14	82.8189	1.03	29.4364
RPL18A	ribosomal protein L18a [Source:HGNC Symbol;Acc:HGNC:10311]	6142	ENSG00000105640	0	NA	-1.3	394.665	0	NA
RPL18AP3	ribosomal protein L18a pseudogene 3 [Source:HGNC Symbol;Acc:HGNC:31387]	0	ENSG00000213442	0	NA	-1.17	329.923	0	NA
RPL19	ribosomal protein L19 [Source:HGNC Symbol;Acc:HGNC:10312]	6143	ENSG00000108298	0	NA	1.99	1001.44	0	NA
RPL19P16	ribosomal protein L19 pseudogene 16 [Source:HGNC Symbol;Acc:HGNC:36596]	0	ENSG00000236762	0	NA	1.25	230.962	0	NA
RPL19P20	ribosomal protein L19 pseudogene 20 [Source:HGNC Symbol;Acc:HGNC:35713]	0	ENSG00000229168	0	NA	1.11	193.56	0	NA
RPL19P21	ribosomal protein L19 pseudogene 21 [Source:HGNC Symbol;Acc:HGNC:35868]	0	ENSG00000230508	0	NA	1.01	156.243	0	NA
RPL21	ribosomal protein L21 [Source:HGNC Symbol;Acc:HGNC:10313]	6144	ENSG00000122026	0	NA	-1.36	288.483	0	NA
RPL21P119	ribosomal protein L21 pseudogene 119 [Source:HGNC Symbol;Acc:HGNC:35614]	0	ENSG00000220793	0	NA	-1.1	144.713	0	NA
RPL21P120	ribosomal protein L21 pseudogene 120 [Source:HGNC Symbol;Acc:HGNC:35743]	0	ENSG00000244582	0	NA	-1.29	207.777	0	NA
RPL21P16	ribosomal protein L21 pseudogene 16 [Source:HGNC Symbol;Acc:HGNC:31396]	0	ENSG00000220842	0	NA	-1.04	176.739	0	NA
RPL21P75	ribosomal protein L21 pseudogene 75 [Source:HGNC Symbol;Acc:HGNC:36460]	0	ENSG00000213860	0	NA	-1.53	316.441	0	NA
RPL22L1	ribosomal protein L22 like 1 [Source:HGNC Symbol;Acc:HGNC:27610]	200916	ENSG00000163584	1.61	231.152	0	NA	0	NA
RPL23	ribosomal protein L23 [Source:HGNC Symbol;Acc:HGNC:10316]	9349	ENSG00000125691	0	NA	1.73	962.686	0	NA
RPL23A	ribosomal protein L23a [Source:HGNC Symbol;Acc:HGNC:10317]	6147	ENSG00000198242	0	NA	-1.34	190.761	0	NA
RPL23AP2	ribosomal protein L23a pseudogene 2 [Source:HGNC Symbol;Acc:HGNC:10319]	0	ENSG00000225067	0	NA	0	NA	-1.06	50.3084
RPL23AP65	ribosomal protein L23a pseudogene 65 [Source:HGNC Symbol;Acc:HGNC:36289]	0	ENSG00000243964	0	NA	-1.04	165.824	-1.09	73.4856
RPL26	ribosomal protein L26 [Source:HGNC Symbol;Acc:HGNC:10327]	6154	ENSG00000161970	0	NA	-1.5	591.792	0	NA
RPL26L1	ribosomal protein L26 like 1 [Source:HGNC Symbol;Acc:HGNC:17050]	51121	ENSG00000037241	0	NA	-1.94	287.173	1.02	50.0614
RPL26P19	ribosomal protein L26 pseudogene 19 [Source:HGNC Symbol;Acc:HGNC:36393]	0	ENSG00000226221	0	NA	-1.68	572.627	0	NA
RPL26P30	ribosomal protein L26 pseudogene 30 [Source:HGNC Symbol;Acc:HGNC:36733]	0	ENSG00000236264	0	NA	-1.21	153.287	0	NA
RPL30	ribosomal protein L30 [Source:HGNC Symbol;Acc:HGNC:10333]	6156	ENSG00000156482	0	NA	-1.98	410.627	0	NA
RPL30P4	ribosomal protein L30 pseudogene 4 [Source:HGNC Symbol;Acc:HGNC:35871]	0	ENSG00000237676	0	NA	-1.91	486.99	0	NA
RPL35	ribosomal protein L35 [Source:HGNC Symbol;Acc:HGNC:10344]	11224	ENSG00000136942	0	NA	-2.02	760.258	0	NA
RPL35P1	ribosomal protein L35 pseudogene 1 [Source:HGNC Symbol;Acc:HGNC:36695]	0	ENSG00000237991	0	NA	-2.18	674.588	0	NA
RPL35P5	ribosomal protein L35 pseudogene 5 [Source:HGNC Symbol;Acc:HGNC:36955]	0	ENSG00000225573	0	NA	-2.05	649.203	0	NA
RPL36	ribosomal protein L36 [Source:HGNC Symbol;Acc:HGNC:13631]	25873	ENSG00000130255	0	NA	-1.11	202.178	0	NA
RPL36AL	ribosomal protein L36a like [Source:HGNC Symbol;Acc:HGNC:10346]	6166	ENSG00000165502	0	NA	-1.56	374.062	0	NA
RPL38	ribosomal protein L38 [Source:HGNC Symbol;Acc:HGNC:10349]	6169	ENSG00000172809	0	NA	-1.6	656.879	0	NA
RPL39L	ribosomal protein L39 like [Source:HGNC Symbol;Acc:HGNC:17094]	116832	ENSG00000163923	0	NA	-1.38	137.843	0	NA
RPL41	ribosomal protein L41 [Source:HGNC Symbol;Acc:HGNC:10354]	6171	ENSG00000229117	0	NA	-1.49	571.835	0	NA
RPL41P1	ribosomal protein L41 pseudogene 1 [Source:HGNC Symbol;Acc:HGNC:10356]	0	ENSG00000227063	0	NA	-1.25	194.358	0	NA
RPL41P2	ribosomal protein L41 pseudogene 2 [Source:HGNC Symbol;Acc:HGNC:10357]	0	ENSG00000256338	0	NA	-1.36	251.307	0	NA
RPL6	ribosomal protein L6 [Source:HGNC Symbol;Acc:HGNC:10362]	6128	ENSG00000089009	0	NA	-1.03	391.529	0	NA
RPL6P27	ribosomal protein L6 pseudogene 27 [Source:HGNC Symbol;Acc:HGNC:36133]	0	ENSG00000235552	0	NA	-1.07	378.712	0	NA
RPL7	ribosomal protein L7 [Source:HGNC Symbol;Acc:HGNC:10363]	6129	ENSG00000147604	0	NA	-1.7	412.519	0	NA
RPL7A	ribosomal protein L7a [Source:HGNC Symbol;Acc:HGNC:10364]	6130	ENSG00000148303	0	NA	-1.04	330.924	0	NA
RPL7AP6	ribosomal protein L7a pseudogene 6 [Source:HGNC Symbol;Acc:HGNC:19785]	0	ENSG00000242071	0	NA	-1.03	144.922	0	NA
RPL7P1	ribosomal protein L7 pseudogene 1 [Source:HGNC Symbol;Acc:HGNC:10367]	0	ENSG00000214485	0	NA	-1.61	365.836	0	NA
RPL7P23	ribosomal protein L7 pseudogene 23 [Source:HGNC Symbol;Acc:HGNC:35658]	0	ENSG00000244363	0	NA	-1.76	389.881	0	NA
RPL7P32	ribosomal protein L7 pseudogene 32 [Source:HGNC Symbol;Acc:HGNC:35692]	0	ENSG00000231006	0	NA	-1.69	346.174	0	NA
RPL7P47	ribosomal protein L7 pseudogene 47 [Source:HGNC Symbol;Acc:HGNC:35913]	0	ENSG00000228071	0	NA	-1.04	144.572	0	NA
RPL7P6	ribosomal protein L7 pseudogene 6 [Source:HGNC Symbol;Acc:HGNC:32430]	0	ENSG00000227525	0	NA	-1.17	156.414	0	NA
RPL7P9	ribosomal protein L7 pseudogene 9 [Source:HGNC Symbol;Acc:HGNC:37028]	0	ENSG00000137970	0	NA	-1.66	398.872	0	NA
RPN1	ribophorin I [Source:HGNC Symbol;Acc:HGNC:10381]	6184	ENSG00000163902	0	NA	1.57	230.639	0	NA
RPN2	ribophorin II [Source:HGNC Symbol;Acc:HGNC:10382]	6185	ENSG00000118705	0	NA	1.25	251.944	0	NA
RPP30	ribonuclease P/MRP subunit p30 [Source:HGNC Symbol;Acc:HGNC:17688]	10556	ENSG00000148688	0	NA	-1.91	257.827	0	NA
RPP40	ribonuclease P/MRP subunit p40 [Source:HGNC Symbol;Acc:HGNC:20992]	10799	ENSG00000124787	0	NA	-1.79	230.533	0	NA
RPS13P2	ribosomal protein S13 pseudogene 2 [Source:HGNC Symbol;Acc:HGNC:36364]	0	ENSG00000228929	0	NA	-1.06	216.581	0	NA
RPS15	ribosomal protein S15 [Source:HGNC Symbol;Acc:HGNC:10388]	6209	ENSG00000115268	0	NA	-1.51	447.402	0	NA
RPS15P5	ribosomal protein S15 pseudogene 5 [Source:HGNC Symbol;Acc:HGNC:35536]	0	ENSG00000229806	0	NA	-1.17	159.445	0	NA
RPS16	ribosomal protein S16 [Source:HGNC Symbol;Acc:HGNC:10396]	6217	ENSG00000105193	-1.46	0	-1.41	784.896	0	NA
RPS18	ribosomal protein S18 [Source:HGNC Symbol;Acc:HGNC:10401]	6222	ENSG00000096150	0	NA	0	NA	1.02	99.1982
RPS19	ribosomal protein S19 [Source:HGNC Symbol;Acc:HGNC:10402]	6223	ENSG00000105372	-1.17	528.653	-1.11	423.94	0	NA
RPS19P1	ribosomal protein S19 pseudogene 1 [Source:HGNC Symbol;Acc:HGNC:16534]	0	ENSG00000214612	-1.06	269.179	-1.38	368.874	0	NA
RPS19P3	ribosomal protein S19 pseudogene 3 [Source:HGNC Symbol;Acc:HGNC:23560]	0	ENSG00000240463	-1.01	146.526	-1.02	143.504	0	NA
RPS19P7	ribosomal protein S19 pseudogene 7 [Source:HGNC Symbol;Acc:HGNC:35550]	0	ENSG00000228462	-1.01	145.165	-1.06	156.35	0	NA
RPS20	ribosomal protein S20 [Source:HGNC Symbol;Acc:HGNC:10405]	6224	ENSG00000008988	0	NA	-1.79	364.912	0	NA
[truncated: 657 more rows]
