# Supplementary material for: Single-cell RNA sequencing for the identification of early-stage lung cancer biomarkers from circulating blood
Source: NPJ Genom Med. 2021 Oct 15;6:87. doi: 10.1038/s41525-021-00248-y (PMC8519939; doi:10.1038/s41525-021-00248-y)
Supplement: Supplementary file 4 — Supplementary Data 3 [file 41525_2021_248_MOESM4_ESM.xlsx]

## Sheet: Supplementary Data 3
Supplementary Data 3. KEGG pathways overrepresented from GSEA.
Cluster comparison_gene set	KEGG pathway ID	Description	Over represented value	p-value	Adjusted p-value
Cluster 1 vs. Cluster 2_up	hsa00480	Glutathione metabolism	8.86006	4.17e-06	0.00116065
	hsa05134	Legionellosis	7.33758	1.54e-05	0.00214683
	hsa00980	Metabolism of xenobiotics by cytochrome P450	5.37107	0.000705555	0.0393958
	hsa05146	Amoebiasis	4.15366	0.000716608	0.0393958
	hsa04621	NOD-like receptor signaling pathway	3.51017	0.000259346	0.0240327
	hsa00230	Purine metabolism	3.05764	0.000850268	0.0393958
Cluster 1 vs. Cluster 2_down	NA	NA	NA	NA	NA
Cluster 1 vs. Cluster 3_up	hsa05330	Allograft rejection	16.6007	5.18e-09	4.8e-07
	hsa05320	Autoimmune thyroid disease	16.6007	5.18e-09	4.8e-07
	hsa05332	Graft-versus-host disease	13.577	2.07e-08	1.44e-06
	hsa04940	Type I diabetes mellitus	10.8043	3.19e-08	1.77e-06
	hsa04612	Antigen processing and presentation	5.952	7.47e-08	3.46e-06
	hsa05416	Viral myocarditis	5.85295	1.04e-06	3.6e-05
	hsa04514	Cell adhesion molecules (CAMs)	5.66895	0	0
	hsa04672	Intestinal immune network for IgA production	5.28396	0.000269342	0.0049918
	hsa05321	Inflammatory bowel disease (IBD)	4.95941	4.43e-05	0.00094775
	hsa05150	Staphylococcus aureus infection	4.9399	0.000193028	0.00383299
	hsa04640	Hematopoietic cell lineage	4.7957	7.24e-06	0.000223727
	hsa05140	Leishmaniasis	4.45048	1.49e-05	0.000414638
	hsa05323	Rheumatoid arthritis	3.9912	2.39e-05	0.000604806
	hsa04512	ECM-receptor interaction	3.91216	2.93e-05	0.000678292
	hsa05145	Toxoplasmosis	3.79515	5.89e-07	2.34e-05
	hsa04610	Complement and coagulation cascades	2.88479	0.00382218	0.0439773
	hsa05412	Arrhythmogenic right ventricular cardiomyopathy (ARVC)	2.88479	0.00382218	0.0439773
	hsa04530	Tight junction	2.54638	0.000596623	0.0103663
	hsa04670	Leukocyte transendothelial migration	2.4484	0.00288789	0.0364924
	hsa04142	Lysosome	2.43834	0.00118586	0.0183149
	hsa05202	Transcriptional misregulation in cancer	2.17722	0.00233908	0.030965
	hsa04141	Protein processing in endoplasmic reticulum	2.14225	0.00199211	0.0280659
	hsa05200	Pathways in cancer	1.69109	0.00447619	0.0478608
	hsa05016	Huntington's disease	0.206788	0.00115117	0.0183149
	hsa03010	Ribosome	0.183874	0.0039548	0.0439773
	hsa05012	Parkinson's disease	0.105043	0.00201913	0.0280659
Cluster 1 vs. Cluster 3_down	hsa03050	Proteasome	9.09867	1.79e-10	8.28e-09
	hsa03030	DNA replication	8.50173	7.73e-09	2.69e-07
	hsa00190	Oxidative phosphorylation	7.7579	2.17e-12	2.01e-10
	hsa05012	Parkinson's disease	7.28172	0	0
	hsa03010	Ribosome	6.85716	8.96e-13	1.24e-10
	hsa03430	Mismatch repair	4.98489	0.00102428	0.00949163
	hsa05010	Alzheimer's disease	4.66325	2.91e-12	2.02e-10
	hsa05016	Huntington's disease	4.51127	1.04e-11	5.78e-10
	hsa03008	Ribosome biogenesis in eukaryotes	3.84916	1.21e-06	3.05e-05
	hsa04932	Non-alcoholic fatty liver disease (NAFLD)	3.75004	1.78e-09	7.05e-08
	hsa04110	Cell cycle	3.70003	9.94e-09	3.07e-07
	hsa03420	Nucleotide excision repair	3.51967	0.000756812	0.00822805
	hsa00240	Pyrimidine metabolism	3.31502	3.82e-06	8.85e-05
	hsa00620	Pyruvate metabolism	3.23429	0.00526165	0.0345375
	hsa03040	Spliceosome	3.14408	5.17e-07	1.44e-05
	hsa00270	Cysteine and methionine metabolism	2.92185	0.00601929	0.038031
	hsa04260	Cardiac muscle contraction	2.90476	0.00196601	0.0165622
	hsa00480	Glutathione metabolism	2.83272	0.00717674	0.0443363
	hsa04114	Oocyte meiosis	2.42097	0.000779931	0.00822805
	hsa03013	RNA transport	2.33597	0.000126483	0.00185064
	hsa05169	Epstein-Barr virus infection	2.09968	0.000511643	0.00618421
	hsa00230	Purine metabolism	2.07661	0.00139791	0.0125361
	hsa04810	Regulation of actin cytoskeleton	0.403767	0.00795832	0.0470726
	hsa05200	Pathways in cancer	0.343413	2.17e-05	0.000430533
	hsa05205	Proteoglycans in cancer	0.316322	0.00181942	0.0158063
	hsa04010	MAPK signaling pathway	0.300098	0.000379681	0.00479779
	hsa04921	Oxytocin signaling pathway	0.295019	0.00912239	0.0497259
	hsa04151	PI3K-Akt signaling pathway	0.281212	3.9e-05	0.000677206
	hsa04015	Rap1 signaling pathway	0.263103	0.000661858	0.00766652
	hsa04919	Thyroid hormone signaling pathway	0.259677	0.00831748	0.0480507
	hsa04071	Sphingolipid signaling pathway	0.254717	0.00846938	0.0480507
	hsa04530	Tight junction	0.236604	0.00421984	0.0298445
	hsa04072	Phospholipase D signaling pathway	0.234515	0.00429417	0.0298445
	hsa05224	Breast cancer	0.232463	0.00295154	0.0221764
	hsa04910	Insulin signaling pathway	0.230445	0.00294701	0.0221764
	hsa04510	Focal adhesion	0.201525	0.00010352	0.00169285
	hsa04933	AGE-RAGE signaling pathway in diabetic complications	0.19774	0.00754119	0.045575
	hsa04931	Insulin resistance	0.191377	0.00517419	0.0345375
	hsa04380	Osteoclast differentiation	0.187353	0.00534213	0.0345375
	hsa04514	Cell adhesion molecules (CAMs)	0.17622	0.00248539	0.0203217
	hsa04360	Axon guidance	0.171794	0.000115856	0.00178933
	hsa04068	FoxO signaling pathway	0.154683	0.000828724	0.00822805
	hsa04550	Signaling pathways regulating pluripotency of stem cells	0.154683	0.000828724	0.00822805
	hsa04014	Ras signaling pathway	0.153542	2.68e-05	0.000496306
	hsa04062	Chemokine signaling pathway	0.139944	0.000265743	0.00369383
	hsa04080	Neuroactive ligand-receptor interaction	0.13775	0.000279307	0.0036975
	hsa04620	Toll-like receptor signaling pathway	0.126619	0.00868852	0.0483082
	hsa04211	Longevity regulating pathway	0.110948	0.00418152	0.0298445
	hsa04012	ErbB signaling pathway	0.108262	0.00271137	0.021536
	hsa04630	Jak-STAT signaling pathway	0.0925272	0.000866265	0.00830419
	hsa04060	Cytokine-cytokine receptor interaction	0.0637365	1.04e-05	0.000222215
Cluster 1 vs. Cluster 4_up	NA	NA	NA	NA	NA
Cluster 1 vs. Cluster 4_down	hsa00030	Pentose phosphate pathway	10.9876	0.00021262	0.0147771
	hsa00480	Glutathione metabolism	9.54938	2.65e-05	0.00736933
	hsa00590	Arachidonic acid metabolism	8.59039	0.00016472	0.0147771
	hsa00140	Steroid hormone biosynthesis	8.04545	0.000747426	0.0415569
	hsa00980	Metabolism of xenobiotics by cytochrome P450	7.98428	7.27e-05	0.0101113
	hsa05204	Chemical carcinogenesis	5.94383	0.000962202	0.044582
