# Supplementary material for: Single-cell RNA sequencing for the identification of early-stage lung cancer biomarkers from circulating blood
Source: NPJ Genom Med. 2021 Oct 15;6:87. doi: 10.1038/s41525-021-00248-y (PMC8519939; doi:10.1038/s41525-021-00248-y)
Supplement: Supplementary file 5 — Supplementary Data 4 [file 41525_2021_248_MOESM5_ESM.xlsx]

## Sheet: List of Molecular Signatures
Supplementary Data 4. Molecular signatures (oncogenic gene sets) overrepresented from GSEAa. aPlease click on the hyperlink, 'Go To Sheet', in the 4th column to see reference genes that comprise Molecular Signatures enriched with six gene sets from three cluster comparisons.
Gene set (Cluster ID)	Oncogenic signature system name	Molecular Signatures name	Hyperlink for reference genes	Brief description of Molecular Signatures	# of reference genes in MSigDB	# of up- regulated genes	# of down- regulated genes	overlapping genes (%)	Enrichment value	Adjusted p-value	Enriched gene set
Up (Cluster 2)	M2697	P53_DN.V1_DN	Go To Sheet	Genes down-regulated in NCI-60 panel of cell lines with mutated TP53	193	21	9	15.544	4.58386	1.67086e-05	up only
	M2725	MEK_UP.V1_UP	Go To Sheet	Genes up-regulated in MCF-7 cells (breast cancer) positive for ESR1 [Gene ID=2099] MCF-7 cells (breast cancer) stably over-expressing constitutively active MAP2K1 [Gene ID=5604] gene.	194	21	18	20.1031	4.35002	1.67086e-05	both up down
	M2892	KRAS.KIDNEY_UP.V1_UP	Go To Sheet	Genes up-regulated in epithelial kidney cancer cell lines over-expressing an oncogenic form of KRAS [GeneID=3845] gene.	142	11	2	9.15493	3.82641	0.0109005	up only
	M2900	KRAS.LUNG.BREAST_UP.V1_UP	Go To Sheet	Genes up-regulated in epithelial lung and breast cancer cell lines over-expressing an oncogenic form of KRAS [GeneID=3845] gene	140	11	2	9.28571	3.79079	0.0158196	up only
	M2634	EGFR_UP.V1_UP	Go To Sheet	Genes up-regulated in MCF-7 cells (breast cancer) positive for ESR1 [Gene ID=2099] and engineered to express ligand-activatable EGFR [Gene ID=1956].	192	16	17	17.1875	3.46419	0.0021638	both up down
	M2903	LEF1_UP.V1_DN	Go To Sheet	Genes down-regulated in DLD1 cells (colon carcinoma) over-expressing LEF1 [Gene ID=51176].	186	15	7	11.828	3.15017	0.00916309	up only
	M2783	MEL18_DN.V1_DN	Go To Sheet	Genes down-regulated in DAOY cells (medulloblastoma) upon knockdown of PCGF2 [Gene ID=7703] gene by RNAi.	146	10	2	8.21918	3.12785	0.0363316	up only
	M2786	PTEN_DN.V1_DN	Go To Sheet	Genes down-regulated upon knockdown of PTEN [Gene ID=5728] by RNAi.	183	9	5	7.65027	2.95508	0.0403903	up only
	M2720	CAMP_UP.V1_UP	Go To Sheet	Genes up-regulated in primary thyrocyte cultures in response to cAMP signaling pathway activation by thyrotropin (TSH).	200	16	1	8.5	2.87017	0.0158196	up only
	M2684	ATF2_UP.V1_DN	Go To Sheet	Genes down-regulated in myometrial cells over-expressing ATF2 [Gene ID=1386] gene.	183	12	1	7.10383	2.81865	0.0352028	up only
	M2726	RAF_UP.V1_DN	Go To Sheet	Genes down-regulated in MCF-7 cells (breast cancer) positive for ESR1 [Gene ID=2099] MCF-7 cells (breast cancer) stably over-expressing constitutively active RAF1 [Gene ID=5894] gene.	192	15	8	11.9792	2.81849	0.0216709	up only
	M2636	ERBB2_UP.V1_UP	Go To Sheet	Genes up-regulated in MCF-7 cells (breast cancer) positive for ESR1 [Gene ID=2099] and engineered to express ligand-activatable ERBB2 [Gene ID=2064]	189	15	9	12.6984	2.76654	0.0220089	up only
	M2698	P53_DN.V1_UP	Go To Sheet	Genes up-regulated in NCI-60 panel of cell lines with mutated TP53 [GeneID=7157].	193	14	18	16.5803	2.74963	0.0220089	both up down
	M2769	ESC_V6.5_UP_EARLY.V1_DN	Go To Sheet	Genes down-regulated during early stages of differentiation of embryoid bodies from V6.5 embryonic stem cells.	161	9	12	13.0435	2.73334	0.043059	both up down
	M2737	PRC2_EZH2_UP.V1_DN	Go To Sheet	Genes down-regulated in TIG3 cells (fibroblasts) upon knockdown of EZH2 [Gene ID=2146] gene	189	8	3	5.82011	2.66266	0.0403903	up only
	M2675	VEGF_A_UP.V1_DN	Go To Sheet	Genes down-regulated in HUVEC cells (endothelium) by treatment with VEGFA [Gene ID=7422].	192	13	7	10.4167	2.6067	0.0383933	up only
	M2863	KRAS.DF.V1_UP	Go To Sheet	Genes up-regulated in epithelial lung cancer cell lines over-expressing an oncogenic form of KRAS [GeneID=3845] gene.	190	15	12	14.2105	2.55865	0.0403903	both up down
	M2870	NFE2L2.V2	Go To Sheet	Genes up-regulated in MEF cells (embryonic fibroblasts) with knockout of NFE2L2 [Gene ID=4780] gene.	466	24	5	6.22318	2.47732	0.00623527	up only
Down (Cluster 2)	M2871	CORDENONSI_YAP_CONSERVED_SIGNATURE	Go To Sheet	YAP conserved signature.	57	1	8	15.7895	7.25315	0.00137062	down only
	M2634	EGFR_UP.V1_UP	Go To Sheet	Genes up-regulated in MCF-7 cells (breast cancer) positive for ESR1 [Gene ID=2099] and engineered to express ligand-activatable EGFR [Gene ID=1956].	192	16	17	17.1875	5.14295	1.11644e-05	both up down
	M2698	P53_DN.V1_UP	Go To Sheet	Genes up-regulated in NCI-60 panel of cell lines with mutated TP53 [GeneID=7157].	193	14	18	16.5803	5.11077	1.11644e-05	both up down
	M2725	MEK_UP.V1_UP	Go To Sheet	Genes up-regulated in MCF-7 cells (breast cancer) positive for ESR1 [Gene ID=2099] MCF-7 cells (breast cancer) stably over-expressing constitutively active MAP2K1 [Gene ID=5604] gene.	194	21	18	20.1031	5.01658	1.11644e-05	both up down
	M2769	ESC_V6.5_UP_EARLY.V1_DN	Go To Sheet	Genes down-regulated during early stages of differentiation of embryoid bodies from V6.5 embryonic stem cells.	161	9	12	13.0435	4.55526	0.000938111	both up down
	M2723	LTE2_UP.V1_UP	Go To Sheet	Genes up-regulated in MCF-7 cells (breast cancer) positive for ESR1 [Gene ID=2099] MCF-7 cells (breast cancer) and long-term adapted for estrogen-independent growth.	188	10	13	12.234	3.93693	0.00137062	down only
	M2768	ESC_J1_UP_LATE.V1_UP	Go To Sheet	Genes up-regulated during late stages of differentiation of embryoid bodies from J1 embryonic stem cells.	185	11	11	11.8919	3.68746	0.00678509	down only
	M2779	BMI1_DN_MEL18_DN.V1_UP	Go To Sheet	Genes up-regulated in DAOY cells (medulloblastoma) upon knockdown of BMI1 and PCGF2 [Gene ID=648, 7703] genes by RNAi.	144	5	8	9.02778	3.37836	0.0413671	down only
	M2863	KRAS.DF.V1_UP	Go To Sheet	Genes up-regulated in epithelial lung cancer cell lines over-expressing an oncogenic form of KRAS [GeneID=3845] gene.	190	15	12	14.2105	3.21557	0.0154781	both up down
	M2728	RAF_UP.V1_UP	Go To Sheet	Genes up-regulated in MCF-7 cells (breast cancer) positive for ESR1 [Gene ID=2099] MCF-7 cells (breast cancer) stably over-expressing constitutively active RAF1 [Gene ID=5894] gene	193	12	11	11.9171	3.19604	0.0154781	down only
	M2721	LTE2_UP.V1_DN	Go To Sheet	Genes down-regulated in MCF-7 cells (breast cancer) positive for ESR1 [Gene ID=2099] MCF-7 cells (breast cancer) and long-term adapted for estrogen-independent growth.	194	9	11	10.3093	2.87889	0.0440899	down only
	M2864	TBK1.DF_DN	Go To Sheet	Genes down-regulated in epithelial lung cancer cell lines upon over-expression of an oncogenic form of KRAS [GeneID=3845] gene and knockdown of TBK1 [GeneID=29110] gene by RNAi.	286	15	16	10.8392	2.82812	0.0110693	down only
Up (Cluster 3)	M2851	SINGH_KRAS_DEPENDENCY_SIGNATURE	Go To Sheet	Genes defining the KRAS [GeneID=3845] dependency signature.	20	8	0	40	7.59634	0.00113506	up only
	M2768	ESC_J1_UP_LATE.V1_UP	Go To Sheet	Genes up-regulated during late stages of differentiation of embryoid bodies from J1 embryonic stem cells.	185	38	7	24.3243	4.28155	0	up only
	M2790	EIF4E_DN	Go To Sheet	Genes down-regulated in HMEC cells (primary mammary epithelium) upon over-expression of EIF4E [Gene ID=1977] gene.	100	26	3	29	4.25202	1.0218e-06	up only
	M2698	P53_DN.V1_UP	Go To Sheet	Genes up-regulated in NCI-60 panel of cell lines with mutated TP53 [GeneID=7157].	193	45	8	27.4611	4.04408	0	up only
	M2903	LEF1_UP.V1_DN	Go To Sheet	Genes down-regulated in DLD1 cells (colon carcinoma) over-expressing LEF1 [Gene ID=51176].	186	41	2	23.1183	3.81358	2.77531e-09	both up down
	M2783	MEL18_DN.V1_DN	Go To Sheet	Genes down-regulated in DAOY cells (medulloblastoma) upon knockdown of PCGF2 [Gene ID=7703] gene by RNAi.	146	28	0	19.1781	3.7844	2.03239e-06	up only
	M2669	AKT_UP.V1_UP	Go To Sheet	Genes up-regulated in mouse prostate by transgenic expression of human AKT1 gene [Gene ID=207] vs controls.	169	38	7	26.6272	3.66883	1.16294e-07	up only
	M2665	AKT_UP_MTOR_DN.V1_UP	Go To Sheet	Genes up-regulated by everolimus [PubChem = 6442177] in mouse prostate tissue transgenically expressing human AKT1 gene [Gene ID=207] vs untreated controls.	178	36	7	24.1573	3.35418	9.93803e-07	up only
	M2772	ESC_V6.5_UP_LATE.V1_UP	Go To Sheet	Genes up-regulated during late stages of differentiation of embryoid bodies from V6.5 embryonic stem cells.	183	31	5	19.6721	3.14855	3.40302e-06	up only
	M2847	SIRNA_EIF4GI_UP	Go To Sheet	Genes up-regulated in MCF10A cells vs knockdown of EIF4G1 [Gene ID=1981] gene by RNAi.	94	16	7	24.4681	2.82377	0.0044862	up only
	M2806	CAHOY_ASTROCYTIC	Go To Sheet	Genes up-regulated in astrocytes.	100	15	6	21	2.81297	0.00804432	up only
	M2630	E2F1_UP.V1_DN	Go To Sheet	Genes down-regulated in mouse fibroblasts over-expressing E2F1 [Gene ID=1869] gene.	186	33	6	20.9677	2.76136	5.49255e-05	up only
	M2634	EGFR_UP.V1_UP	Go To Sheet	Genes up-regulated in MCF-7 cells (breast cancer) positive for ESR1 [Gene ID=2099] and engineered to express ligand-activatable EGFR [Gene ID=1956].	192	35	14	25.5208	2.71025	5.49255e-05	up only
	M2792	CRX_DN.V1_DN	Go To Sheet	Genes down-regulated in retina cells from CRX [Gene ID=1406] knockout mice.	133	21	6	20.3008	2.70311	0.00386028	up only
	M2769	ESC_V6.5_UP_EARLY.V1_DN	Go To Sheet	Genes down-regulated during early stages of differentiation of embryoid bodies from V6.5 embryonic stem cells.	161	21	9	18.6335	2.58756	0.00096039	up only
	M2781	BMI1_DN.V1_DN	Go To Sheet	Genes down-regulated in DAOY cells (medulloblastoma) upon knockdown of BMI1 [Gene ID=648] gene by RNAi.	140	22	3	17.8571	2.58229	0.00281801	up only
	M2775	BMI1_DN_MEL18_DN.V1_DN	Go To Sheet	Genes down-regulated in DAOY cells (medulloblastoma) upon knockdown of BMI1 and PCGF2 [Gene ID=648, 7703] genes by RNAi.	147	21	1	14.966	2.48698	0.00476499	both up down
	M2726	RAF_UP.V1_DN	Go To Sheet	Genes down-regulated in MCF-7 cells (breast cancer) positive for ESR1 [Gene ID=2099] MCF-7 cells (breast cancer) stably over-expressing constitutively active RAF1 [Gene ID=5894] gene.	192	30	14	22.9167	2.46003	0.000600844	up only
	M2782	BMI1_DN.V1_UP	Go To Sheet	Genes up-regulated in DAOY cells (medulloblastoma) upon knockdown of BMI1 [Gene ID=648] gene by RNAi.	147	22	3	17.0068	2.45537	0.0060168	up only
	M2728	RAF_UP.V1_UP	Go To Sheet	Genes up-regulated in MCF-7 cells (breast cancer) positive for ESR1 [Gene ID=2099] MCF-7 cells (breast cancer) stably over-expressing constitutively active RAF1 [Gene ID=5894] gene	193	31	10	21.2435	2.40957	0.00096039	up only
	M2759	PTEN_DN.V2_UP	Go To Sheet	Genes up-regulated in HCT116 cells (colon carcinoma) upon knockdown of PTEN [Gene ID=5728] by RNAi.	138	18	3	15.2174	2.28944	0.0200693	up only
	M2779	BMI1_DN_MEL18_DN.V1_UP	Go To Sheet	Genes up-regulated in DAOY cells (medulloblastoma) upon knockdown of BMI1 and PCGF2 [Gene ID=648, 7703] genes by RNAi.	144	22	3	17.3611	2.2732	0.0104521	up only
	M2719	CAMP_UP.V1_DN	Go To Sheet	Genes down-regulated in primary thyrocyte cultures in response to cAMP signaling pathway activation by thyrotropin (TSH).	197	29	15	22.335	2.26632	0.00200674	up only
	M2855	STK33_NOMO_UP	Go To Sheet	Genes up-regulated in NOMO-1 cells (AML) after knockdown of STK33 [Gene ID=65975] by RNAi.	290	40	9	16.8966	2.2515	0.000428226	up only
	M2696	RELA_DN.V1_UP	Go To Sheet	Genes up-regulated in HEK293 cells (kidney fibroblasts) upon knockdown of RELA [Gene ID=5970] gene by RNAi.	148	4	0	2.7027	2.24352	0.0181934	up only
	M2784	MEL18_DN.V1_UP	Go To Sheet	Genes up-regulated in DAOY cells (medulloblastoma) upon knockdown of PCGF2 [Gene ID=7703] gene by RNAi.	140	21	3	17.1429	2.2039	0.0163738	up only
	M2858	STK33_UP	Go To Sheet	Genes up-regulated in NOMO-1 and SKM-1 cells (AML) after knockdown of STK33 [Gene ID=65975] by RNAi.	285	39	10	17.193	2.19189	0.000651081	up only
	M2816	RPS14_DN.V1_UP	Go To Sheet	Genes up-regulated in CD34+ hematopoietic progenitor cells after knockdown of RPS14 [Gene ID=6208] by RNAi.	190	24	7	16.3158	2.18963	0.00957049	up only
	M2684	ATF2_UP.V1_DN	Go To Sheet	Genes down-regulated in myometrial cells over-expressing ATF2 [Gene ID=1386] gene.	183	24	4	15.3005	2.17211	0.00978181	up only
	M2636	ERBB2_UP.V1_UP	Go To Sheet	Genes up-regulated in MCF-7 cells (breast cancer) positive for ESR1 [Gene ID=2099] and engineered to express ligand-activatable ERBB2 [Gene ID=2064]	189	29	10	20.6349	2.12308	0.00646157	up only
	M2715	SNF5_DN.V1_DN	Go To Sheet	Genes down-regulated in MEF cells (embryonic fibroblasts) with knockout of SNF5 [Gene ID=6598] gene.	155	20	4	15.4839	2.10146	0.0260182	up only
	M2725	MEK_UP.V1_UP	Go To Sheet	Genes up-regulated in MCF-7 cells (breast cancer) positive for ESR1 [Gene ID=2099] MCF-7 cells (breast cancer) stably over-expressing constitutively active MAP2K1 [Gene ID=5604] gene.	194	30	14	22.6804	2.06757	0.0100229	up only
	M2838	TGFB_UP.V1_DN	Go To Sheet	Genes down-regulated in a panel of epithelial cell lines by TGFB1 [Gene ID=7040].	188	24	5	15.4255	1.96712	0.0275489	up only
	M2721	LTE2_UP.V1_DN	Go To Sheet	Genes down-regulated in MCF-7 cells (breast cancer) positive for ESR1 [Gene ID=2099] MCF-7 cells (breast cancer) and long-term adapted for estrogen-independent growth.	194	25	9	17.5258	1.92679	0.0200693	up only
	M2864	TBK1.DF_DN	Go To Sheet	Genes down-regulated in epithelial lung cancer cell lines upon over-expression of an oncogenic form of KRAS [GeneID=3845] gene and knockdown of TBK1 [GeneID=29110] gene by RNAi.	286	35	31	23.0769	1.81954	0.0137219	up only
	M2857	STK33_SKM_UP	Go To Sheet	Genes up-regulated in SKM-1 cells (AML) after knockdown of STK33 [Gene ID=65975] by RNAi.	275	31	9	14.5455	1.71294	0.040534	up only
	M2870	NFE2L2.V2	Go To Sheet	Genes up-regulated in MEF cells (embryonic fibroblasts) with knockout of NFE2L2 [Gene ID=4780] gene.	466	17	48	13.9485	0.473595	0.0181934	both up down
	M2711	MYC_UP.V1_UP	Go To Sheet	Genes up-regulated in primary epithelial breast cancer cell culture over-expressing MYC [Gene ID=4609] gene	179	3	17	11.1732	0.235062	0.0187084	up only
Down (Cluster 3)	M2660	CSR_LATE_UP.V1_UP	Go To Sheet	Genes up-regulated in late serum response of CRL 2091 cells (foreskin fibroblasts).	165	8	48	33.9394	7.21611	0	down only
	M2871	CORDENONSI_YAP_CONSERVED_SIGNATURE	Go To Sheet	YAP conserved signature.	57	10	14	42.1053	4.67526	0.000273604	down only
	M2800	RB_DN.V1_UP	Go To Sheet	Genes up-regulated in primary keratinocytes from RB1 [Gene ID=5925] skin specific knockout mice.	134	9	32	30.597	4.42851	9.13633e-08	down only
	M2791	EIF4E_UP	Go To Sheet	Genes up-regulated in HMEC cells (primary mammary epithelium) upon over-expression of EIF4E [Gene ID=1977] gene.	99	3	19	22.2222	4.25837	5.96908e-05	down only
	M2675	VEGF_A_UP.V1_DN	Go To Sheet	Genes down-regulated in HUVEC cells (endothelium) by treatment with VEGFA [Gene ID=7422].	192	11	40	26.5625	4.22987	5.17463e-10	down only
	M2802	RB_P107_DN.V1_UP	Go To Sheet	Genes up-regulated in primary keratinocytes from RB1 and RBL1 [Gene ID=5925, 5933] skin specific knockout mice.	138	5	26	22.4638	4.0774	1.21045e-06	down only
	M2868	TBK1.DN.48HRS_DN	Go To Sheet	Genes down-regulated in epithelial lung cancer cell lines upon over-expression of an oncogenic form of KRAS [GeneID=3845] gene and knockdown of TBK1 [GeneID=29110] gene by RNAi.	50	4	11	30	4.03046	0.00537566	down only
	M2641	GCNP_SHH_UP_LATE.V1_UP	Go To Sheet	Genes up-regulated in granule cell neuron precursors (GCNPs) after stimulation with Shh for 24h.	179	15	33	26.8156	3.91661	9.13633e-08	down only
	M2812	RPS14_DN.V1_DN	Go To Sheet	Genes down-regulated in CD34+ hematopoietic progenitor cells after knockdown of RPS14 [Gene ID=6208] by RNAi.	184	7	32	21.1957	3.47713	1.14017e-06	down only
	M2632	E2F1_UP.V1_UP	Go To Sheet	Genes up-regulated in mouse fibroblasts over-expressing E2F1 [Gene ID=1869] gene.	188	11	33	23.4043	3.37536	1.53427e-06	down only
	M2805	RB_P130_DN.V1_UP	Go To Sheet	Genes up-regulated in primary keratinocytes from RB1 and RBL2 [Gene ID=5925, 5934] skin specific knockout mice.	128	7	18	19.5312	2.65145	0.011201	down only
	M2870	NFE2L2.V2	Go To Sheet	Genes up-regulated in MEF cells (embryonic fibroblasts) with knockout of NFE2L2 [Gene ID=4780] gene.	466	17	48	13.9485	2.54341	1.14017e-06	both up down
	M2639	GCNP_SHH_UP_EARLY.V1_UP	Go To Sheet	Genes up-regulated in granule cell neuron precursors (GCNPs) after stimulation with Shh for 3h.	170	11	23	20	2.53787	0.00499409	down only
	M2801	RB_P107_DN.V1_DN	Go To Sheet	Genes down-regulated in primary keratinocytes from RB1 and RBL1 [Gene ID=5925, 5933] skin specific knockout mice.	126	8	18	20.6349	2.4618	0.0188565	down only
	M2672	MTOR_UP.V1_UP	Go To Sheet	Genes up-regulated by everolimus [PubChem = 6442177] in prostate tissue.	168	15	18	19.6429	2.20457	0.0340009	down only
	M2635	ERBB2_UP.V1_DN	Go To Sheet	Genes down-regulated in MCF-7 cells (breast cancer) positive for ESR1 [Gene ID=2099] and engineered to express ligand-activatable ERBB2 [Gene ID=2064].	197	17	25	21.3198	2.2034	0.0131984	down only
	M2718	SNF5_DN.V1_UP	Go To Sheet	Genes up-regulated in MEF cells (embryonic fibroblasts) with knockout of SNF5 [Gene ID=6598] gene.	172	10	18	16.2791	2.15299	0.0459651	down only
	M2720	CAMP_UP.V1_UP	Go To Sheet	Genes up-regulated in primary thyrocyte cultures in response to cAMP signaling pathway activation by thyrotropin (TSH).	200	26	24	25	2.12068	0.0164968	down only
	M2885	KRAS.600.LUNG.BREAST_UP.V1_DN	Go To Sheet	Genes down-regulated in epithelial lung and breast cancer cell lines over-expressing an oncogenic form of KRAS [GeneID=3845] gene.	284	11	2	4.57746	0.224281	0.024138	down only
	M2734	PRC2_EED_UP.V1_DN	Go To Sheet	Genes down-regulated in TIG3 cells (fibroblasts) upon knockdown of EED [GeneID=8726] gene.	200	10	13	11.5	0.195522	0.0437524	down only
	M2756	MTOR_UP.N4.V1_DN	Go To Sheet	Genes down-regulated in CEM-C1 cells (T-CLL) in comparison of control vs rapamycin (sirolimus) [PubChem=6610346], an mTOR pathway inhibitor.	182	14	2	8.79121	0.190068	0.0340009	down only
	M2676	VEGF_A_UP.V1_UP	Go To Sheet	Genes up-regulated in HUVEC cells (endothelium) by treatment with VEGFA [Gene ID=7422].	194	15	2	8.76289	0.190068	0.0340009	down only
	M2903	LEF1_UP.V1_DN	Go To Sheet	Genes down-regulated in DLD1 cells (colon carcinoma) over-expressing LEF1 [Gene ID=51176].	186	41	2	23.1183	0.162738	0.0126133	both up down
	M2880	KRAS.600_UP.V1_DN	Go To Sheet	Genes down-regulated in four lineages of epithelial cell lines over-expressing an oncogenic form of KRAS [GeneID=3845] gene.	279	14	2	5.73477	0.157988	0.0126133	down only
	M2775	BMI1_DN_MEL18_DN.V1_DN	Go To Sheet	Genes down-regulated in DAOY cells (medulloblastoma) upon knockdown of BMI1 and PCGF2 [Gene ID=648, 7703] genes by RNAi.	147	21	1	14.966	0.118817	0.0348891	both up down
	M2730	PRC1_BMI_UP.V1_DN	Go To Sheet	Genes down-regulated in TIG3 cells (fibroblasts) upon knockdown of BMI1 [Gene ID=648] gene.	186	7	3	5.37634	0.110204	0.0293258	down only
	M2681	ATF2_S_UP.V1_DN	Go To Sheet	Genes down-regulated in myometrial cells over-expressing a shortened splice form of ATF2 [Gene ID=1386] gene.	185	19	1	10.8108	0.0955336	0.0126133	down only
Up (Cluster 4)	M2660	CSR_LATE_UP.V1_UP	Go To Sheet	Genes up-regulated in late serum response of CRL 2091 cells (foreskin fibroblasts).	165	12	2	8.48485	5.627	0.00253845	up only
	M2905	LEF1_UP.V1_UP	Go To Sheet	Genes up-regulated in DLD1 cells (colon carcinoma) over-expressing LEF1 [Gene ID=51176].	194	10	6	8.24742	4.59752	0.00960622	up only
	M2698	P53_DN.V1_UP	Go To Sheet	Genes up-regulated in NCI-60 panel of cell lines with mutated TP53 [GeneID=7157].	193	11	11	11.399	4.55025	0.00769687	both up down
Down (Cluster 4)	M2725	MEK_UP.V1_UP	Go To Sheet	Genes up-regulated in MCF-7 cells (breast cancer) positive for ESR1 [Gene ID=2099] MCF-7 cells (breast cancer) stably over-expressing constitutively active MAP2K1 [Gene ID=5604] gene.	194	5	22	13.9175	7.74355	5.09396e-10	down only
	M2870	NFE2L2.V2	Go To Sheet	Genes up-regulated in MEF cells (embryonic fibroblasts) with knockout of NFE2L2 [Gene ID=4780] gene.	466	1	33	7.29614	7.05272	5.09396e-10	down only
	M2634	EGFR_UP.V1_UP	Go To Sheet	Genes up-regulated in MCF-7 cells (breast cancer) positive for ESR1 [Gene ID=2099] and engineered to express ligand-activatable EGFR [Gene ID=1956].	192	6	16	11.4583	5.74802	3.03106e-06	down only
	M2636	ERBB2_UP.V1_UP	Go To Sheet	Genes up-regulated in MCF-7 cells (breast cancer) positive for ESR1 [Gene ID=2099] and engineered to express ligand-activatable ERBB2 [Gene ID=2064]	189	1	17	9.52381	5.74802	3.03106e-06	down only
	M2807	CAHOY_ASTROGLIAL	Go To Sheet	Genes up-regulated in astrogia cells.	100	0	8	8	5.53062	0.00500984	down only
	M2774	ALK_DN.V1_UP	Go To Sheet	Genes up-regulated in DAOY cells (medulloblastoma) upon knockdown of ALK [Gene ID=238] gene by RNAi.	140	0	7	5	4.61068	0.0123057	down only
	M2697	P53_DN.V1_DN	Go To Sheet	Genes down-regulated in NCI-60 panel of cell lines with mutated TP53 [GeneID=7157].	193	1	15	8.29016	4.53652	0.000773248	down only
	M2726	RAF_UP.V1_DN	Go To Sheet	Genes down-regulated in MCF-7 cells (breast cancer) positive for ESR1 [Gene ID=2099] MCF-7 cells (breast cancer) stably over-expressing constitutively active RAF1 [Gene ID=5894] gene.	192	8	12	10.4167	3.87801	0.00500984	down only
	M2728	RAF_UP.V1_UP	Go To Sheet	Genes up-regulated in MCF-7 cells (breast cancer) positive for ESR1 [Gene ID=2099] MCF-7 cells (breast cancer) stably over-expressing constitutively active RAF1 [Gene ID=5894] gene	193	4	11	7.77202	3.80737	0.00500984	down only
	M2903	LEF1_UP.V1_DN	Go To Sheet	Genes down-regulated in DLD1 cells (colon carcinoma) over-expressing LEF1 [Gene ID=51176].	186	3	11	7.52688	3.62156	0.010592	down only
	M2698	P53_DN.V1_UP	Go To Sheet	Genes up-regulated in NCI-60 panel of cell lines with mutated TP53 [GeneID=7157].	193	11	11	11.399	3.42609	0.0132887	both up down
	M2816	RPS14_DN.V1_UP	Go To Sheet	Genes up-regulated in CD34+ hematopoietic progenitor cells after knockdown of RPS14 [Gene ID=6208] by RNAi.	190	5	9	7.36842	3.34864	0.031833	down only
	M2630	E2F1_UP.V1_DN	Go To Sheet	Genes down-regulated in mouse fibroblasts over-expressing E2F1 [Gene ID=1869] gene.	186	7	10	9.13978	3.25077	0.0293577	down only
	M2723	LTE2_UP.V1_UP	Go To Sheet	Genes up-regulated in MCF-7 cells (breast cancer) positive for ESR1 [Gene ID=2099] MCF-7 cells (breast cancer) and long-term adapted for estrogen-independent growth.	188	2	10	6.38298	3.1905	0.0307965	down only
	M2863	KRAS.DF.V1_UP	Go To Sheet	Genes up-regulated in epithelial lung cancer cell lines over-expressing an oncogenic form of KRAS [GeneID=3845] gene.	190	5	11	8.42105	3.11348	0.031833	down only

## Sheet: CORDENONSI_YAP_CONSERVED_SIGNAT
NCBI gene ID	Ensemble gene ID	Gene name	Gene description	scRNA-seq DEG	Cluster1vs2 (FC at log2)	FDR-corrected p-value (-log2)	Cluster1vs3 (FC at log2)	FDR-corrected p-value (-log2)	Cluster1vs4 (FC at log2)	FDR-corrected p-value (-log2)
332	ENSG00000089685	BIRC5	baculoviral IAP repeat containing 5	DEG	0	NA	-2.32	250.487	0	NA
558	ENSG00000167601	AXL	AXL receptor tyrosine kinase	DEG	-2.92	473.916	-1.84	164.916	0	NA
991	ENSG00000117399	CDC20	cell division cycle 20	DEG	0	NA	-1.29	81.2508	0	NA
1031	ENSG00000123080	CDKN2C	cyclin dependent kinase inhibitor 2C	-	-	-	-	-	-	-
1063	ENSG00000117724	CENPF	centromere protein F	DEG	0	NA	-1.86	104.928	0	NA
1285	ENSG00000169031	COL4A3	collagen type IV alpha 3 chain	-	-	-	-	-	-	-
1490	ENSG00000118523	CCN2	cellular communication network factor 2	DEG	0	NA	4.51	652.465	1.04	24.7437
1601	ENSG00000153071	DAB2	DAB adaptor protein 2	-	-	-	-	-	-	-
1843	ENSG00000120129	DUSP1	dual specificity phosphatase 1	DEG	0	NA	1.83	174.04	0	NA
1854	ENSG00000128951	DUT	deoxyuridine triphosphatase	DEG	0	NA	-2.03	257.794	0	NA
1894	ENSG00000114346	ECT2	epithelial cell transforming 2	-	-	-	-	-	-	-
2013	ENSG00000213853	EMP2	epithelial membrane protein 2	DEG	1.06	75.4422	1.53	133.425	0	NA
2119	ENSG00000244405	ETV5	ETS variant transcription factor 5	-	-	-	-	-	-	-
2247	ENSG00000138685	FGF2	fibroblast growth factor 2	-	-	-	-	-	-	-
2316	ENSG00000196924	FLNA	filamin A	-	-	-	-	-	-	-
2621	ENSG00000183087	GAS6	growth arrest specific 6	-	-	-	-	-	-	-
2744	ENSG00000115419	GLS	glutaminase	-	-	-	-	-	-	-
3074	ENSG00000049860	HEXB	hexosaminidase subunit beta	-	-	-	-	-	-	-
3161	ENSG00000072571	HMMR	hyaluronan mediated motility receptor	DEG	0	NA	-1.01	43.3554	1.23	27.5283
3268	ENSG00000106351	AGFG2	ArfGAP with FG repeats 2	-	-	-	-	-	-	-
3491	ENSG00000142871	CCN1	cellular communication network factor 1	DEG	-1.18	71.5384	2.28	198.671	1.31	25.7441
3689	ENSG00000160255	ITGB2	integrin subunit beta 2	-	-	-	-	-	-	-
3693	ENSG00000082781	ITGB5	integrin subunit beta 5	DEG	-1.04	68.338	0	NA	-1.29	37.7588
3925	ENSG00000117632	STMN1	stathmin 1	DEG	0	NA	-1.27	82.196	0	NA
4082	ENSG00000277443	MARCKS	myristoylated alanine rich protein kinase C substrate	DEG	-2.1	283.635	0	NA	0	NA
4616	ENSG00000099860	GADD45B	growth arrest and DNA damage inducible beta	-	-	-	-	-	-	-
5054	ENSG00000106366	SERPINE1	serpin family E member 1	DEG	-2.74	373.768	-2.91	393.865	0	NA
5376	ENSG00000109099	PMP22	peripheral myelin protein 22	DEG	0	NA	-1.99	297.812	0	NA
6446	ENSG00000118515	SGK1	serum/glucocorticoid regulated kinase 1	-	-	-	-	-	-	-
6624	ENSG00000075618	FSCN1	fascin actin-bundling protein 1	DEG	0	NA	-1.09	154.09	0	NA
7042	ENSG00000092969	TGFB2	transforming growth factor beta 2	-	-	-	-	-	-	-
7052	ENSG00000198959	TGM2	transglutaminase 2	DEG	0	NA	2.62	417.786	2.22	179.467
7057	ENSG00000137801	THBS1	thrombospondin 1	-	-	-	-	-	-	-
7083	ENSG00000167900	TK1	thymidine kinase 1	DEG	0	NA	-1.94	225.973	0	NA
7139	ENSG00000118194	TNNT2	troponin T2, cardiac type	-	-	-	-	-	-	-
7145	ENSG00000079308	TNS1	tensin 1	-	-	-	-	-	-	-
7153	ENSG00000131747	TOP2A	DNA topoisomerase II alpha	-	-	-	-	-	-	-
8436	ENSG00000168497	CAVIN2	caveolae associated protein 2	-	-	-	-	-	-	-
8836	ENSG00000137563	GGH	gamma-glutamyl hydrolase	DEG	-1.14	126.997	-2.21	331.936	0	NA
9353	ENSG00000145147	SLIT2	slit guidance ligand 2	-	-	-	-	-	-	-
10099	ENSG00000140391	TSPAN3	tetraspanin 3	DEG	0	NA	1.53	180.466	0	NA
10186	ENSG00000183722	LHFPL6	LHFPL tetraspan subfamily member 6	-	-	-	-	-	-	-
10395	ENSG00000164741	DLC1	DLC1 Rho GTPase activating protein	-	-	-	-	-	-	-
10397	ENSG00000104419	NDRG1	N-myc downstream regulated 1	DEG	0	NA	1.13	124.293	0	NA
11167	ENSG00000163430	FSTL1	follistatin like 1	-	-	-	-	-	-	-
23576	ENSG00000153904	DDAH1	dimethylarginine dimethylaminohydrolase 1	DEG	0	NA	1.62	181.046	0	NA
26227	ENSG00000092621	PHGDH	phosphoglycerate dehydrogenase	DEG	0	NA	1.52	160.827	0	NA
27063	ENSG00000148677	ANKRD1	ankyrin repeat domain 1	-	-	-	-	-	-	-
29969	ENSG00000135272	MDFIC	MyoD family inhibitor domain containing	-	-	-	-	-	-	-
29970	ENSG00000151967	SCHIP1	schwannomin interacting protein 1	-	-	-	-	-	-	-
50807	ENSG00000153317	ASAP1	ArfGAP with SH3 domain, ankyrin repeat and PH domain 1	DEG	-1.43	161.588	-1.56	173.227	0	NA
51232	ENSG00000150938	CRIM1	cysteine rich transmembrane BMP regulator 1	DEG	0	NA	-1.54	169.356	0	NA
51421	ENSG00000114019	AMOTL2	angiomotin like 2	-	-	-	-	-	-	-
63898	ENSG00000104611	SH2D4A	SH2 domain containing 4A	-	-	-	-	-	-	-
64236	ENSG00000120913	PDLIM2	PDZ and LIM domain 2	-	-	-	-	-	-	-
79801	ENSG00000171241	SHCBP1	SHC binding and spindle associated 1	-	-	-	-	-	-	-
80114	ENSG00000122870	BICC1	BicC family RNA binding protein 1	DEG	-1.31	157.964	1.21	80.257	-1.24	41.6404

## Sheet: P53_DN.V1_DN
NCBI gene ID	Ensemble gene ID	Gene name	Gene description	scRNA-seq DEG	Cluster1vs2 (FC at log2)	FDR-corrected p-value (-log2)	Cluster1vs3 (FC at log2)	FDR-corrected p-value (-log2)	Cluster1vs4 (FC at log2)	FDR-corrected p-value (-log2)
216	ENSG00000165092	ALDH1A1	aldehyde dehydrogenase 1 family member A1 [Source:HGNC name;Acc:HGNC:402]	DEG	-2.55	116.444	-3.47	189.427	-4.69	117.594
23532	ENSG00000185686	PRAME	preferentially expressed antigen in melanoma [Source:HGNC name;Acc:HGNC:9336]	DEG	-2.4	397.399	-3.31	727.623	0	NA
8601	ENSG00000147509	RGS20	regulator of G protein signaling 20 [Source:HGNC name;Acc:HGNC:14600]	DEG	-1.85	315.074	-1.82	283.344	0	NA
57509	ENSG00000129422	MTUS1	microtubule associated scaffold protein 1 [Source:HGNC name;Acc:HGNC:29789]	DEG	-1.6	172.03	0	NA	-1.74	62.8164
100	ENSG00000196839	ADA	adenosine deaminase [Source:HGNC name;Acc:HGNC:186]	DEG	-1.45	160.952	-1.54	167.61	0	NA
341	ENSG00000130208	APOC1	apolipoprotein C1 [Source:HGNC name;Acc:HGNC:607]	DEG	-1.4	166.72	-1.71	244.037	-1.41	57.9078
5332	ENSG00000101333	PLCB4	phospholipase C beta 4 [Source:HGNC name;Acc:HGNC:9059]	DEG	-1.21	100.076	-1.25	100.198	1.14	28.4952
11343	ENSG00000074416	MGLL	monoglyceride lipase [Source:HGNC name;Acc:HGNC:17038]	DEG	-1.12	124.63	0	NA	0	NA
8869	ENSG00000115525	ST3GAL5	ST3 beta-galactoside alpha-2,3-sialyltransferase 5 [Source:HGNC name;Acc:HGNC:10872]	DEG	-1.01	87.9326	-1.03	81.4081	-1.3	48.3664
123	ENSG00000147872	PLIN2	perilipin 2 [Source:HGNC name;Acc:HGNC:248]	DEG	0	NA	-1.59	255.323	0	NA
231	ENSG00000085662	AKR1B1	aldo-keto reductase family 1 member B [Source:HGNC name;Acc:HGNC:381]	DEG	0	NA	-2.5	187.173	-2.02	48.6757
771	ENSG00000074410	CA12	carbonic anhydrase 12 [Source:HGNC name;Acc:HGNC:1371]	DEG	0	NA	0	NA	-2.69	89.0953
999	ENSG00000039068	CDH1	cadherin 1 [Source:HGNC name;Acc:HGNC:1748]	DEG	0	NA	4.32	0	0	NA
1244	ENSG00000023839	ABCC2	ATP binding cassette subfamily C member 2 [Source:HGNC name;Acc:HGNC:53]	DEG	0	NA	-3.03	297.637	-3.06	104.838
1462	ENSG00000038427	VCAN	versican [Source:HGNC name;Acc:HGNC:2464]	DEG	0	NA	1.23	121.138	0	NA
2171	ENSG00000164687	FABP5	fatty acid binding protein 5 [Source:HGNC name;Acc:HGNC:3560]	DEG	0	NA	-3.05	684.235	0	NA
4286	ENSG00000187098	MITF	melanogenesis associated transcription factor [Source:HGNC name;Acc:HGNC:7105]	DEG	0	NA	1.21	146.567	0	NA
4316	ENSG00000137673	MMP7	matrix metallopeptidase 7 [Source:HGNC name;Acc:HGNC:7174]	DEG	0	NA	3.79	578.812	0	NA
4644	ENSG00000197535	MYO5A	myosin VA [Source:HGNC name;Acc:HGNC:7602]	DEG	0	NA	-1.42	172.514	0	NA
4897	ENSG00000091129	NRCAM	neuronal cell adhesion molecule [Source:HGNC name;Acc:HGNC:7994]	DEG	0	NA	-1.34	87.7051	-1.99	70.7118
5889	ENSG00000108384	RAD51C	RAD51 paralog C [Source:HGNC name;Acc:HGNC:9820]	DEG	0	NA	-2.57	433.469	0	NA
6659	ENSG00000124766	SOX4	SRY-box 4 [Source:HGNC name;Acc:HGNC:11200]	DEG	0	NA	3.73	558.163	-1.75	65.1833
6778	ENSG00000166888	STAT6	signal transducer and activator of transcription 6 [Source:HGNC name;Acc:HGNC:11368]	DEG	0	NA	1.29	148.322	0	NA
7104	ENSG00000169903	TM4SF4	transmembrane 4 L six family member 4 [Source:HGNC name;Acc:HGNC:11856]	DEG	0	NA	1.68	242.813	0	NA
7431	ENSG00000026025	VIM	vimentin [Source:HGNC name;Acc:HGNC:12692]	DEG	0	NA	-2.96	533.924	0	NA
7980	ENSG00000105825	TFPI2	tissue factor pathway inhibitor 2 [Source:HGNC name;Acc:HGNC:11761]	DEG	0	NA	0	NA	-1.04	25.2212
9658	ENSG00000101493	ZNF516	zinc finger protein 516 [Source:HGNC name;Acc:HGNC:28990]	DEG	0	NA	1.33	205.337	0	NA
10475	ENSG00000112343	TRIM38	tripartite motif containing 38 [Source:HGNC name;Acc:HGNC:10059]	DEG	0	NA	1.77	244.779	0	NA
23150	ENSG00000114541	FRMD4B	FERM domain containing 4B [Source:HGNC name;Acc:HGNC:24886]	DEG	0	NA	1.03	161.305	0	NA
27072	ENSG00000006715	VPS41	VPS41, HOPS complex subunit [Source:HGNC name;Acc:HGNC:12713]	DEG	0	NA	1.67	187.28	0	NA
51704	ENSG00000167191	GPRC5B	G protein-coupled receptor class C Cluster 5 member B [Source:HGNC name;Acc:HGNC:13308]	DEG	0	NA	2.68	609.181	0	NA
5136	ENSG00000115252	PDE1A	phosphodiesterase 1A [Source:HGNC name;Acc:HGNC:8774]	DEG	1.02	181.712	0	NA	0	NA
10409	ENSG00000176788	BASP1	brain abundant membrane attached signal protein 1 [Source:HGNC name;Acc:HGNC:957]	DEG	1.06	84.141	-2.86	505.159	0	NA
9122	ENSG00000168679	SLC16A4	solute carrier family 16 member 4 [Source:HGNC name;Acc:HGNC:10925]	DEG	1.07	114.09	0	NA	0	NA
8745	ENSG00000114948	ADAM23	ADAM metallopeptidase domain 23 [Source:HGNC name;Acc:HGNC:202]	DEG	1.27	209.271	0	NA	0	NA
57476	ENSG00000023171	GRAMD1B	GRAM domain containing 1B [Source:HGNC name;Acc:HGNC:29214]	DEG	1.61	195.577	0	NA	0	NA
8653	ENSG00000067048	DDX3Y	DEAD-box helicase 3, Y-linked [Source:HGNC name;Acc:HGNC:2699]	DEG	1.7	172.381	-1.42	155.873	-1.43	49.7463
1514	ENSG00000135047	CTSL	cathepsin L [Source:HGNC name;Acc:HGNC:2537]	DEG	1.8	231.688	-2.67	352.192	-2.18	101.851
4938	ENSG00000089127	OAS1	2'-5'-oligoadenylate synthetase 1 [Source:HGNC name;Acc:HGNC:8086]	DEG	1.86	357.517	0	NA	0	NA
7102	ENSG00000156298	TSPAN7	tetraspanin 7 [Source:HGNC name;Acc:HGNC:11854]	DEG	1.89	504.279	0	NA	0	NA
3428	ENSG00000163565	IFI16	interferon gamma inducible protein 16 [Source:HGNC name;Acc:HGNC:5395]	DEG	2.11	531.058	0	NA	0	NA
28513	ENSG00000071991	CDH19	cadherin 19 [Source:HGNC name;Acc:HGNC:1758]	DEG	2.29	660.798	0	NA	0	NA
284217	ENSG00000101680	LAMA1	laminin subunit alpha 1 [Source:HGNC name;Acc:HGNC:6481]	DEG	2.33	616.012	0	NA	0	NA
4747	ENSG00000277586	NEFL	neurofilament light [Source:HGNC name;Acc:HGNC:7739]	DEG	2.5	629.712	0	NA	0	NA
25797	ENSG00000115828	QPCT	glutaminyl-peptide cyclotransferase [Source:HGNC name;Acc:HGNC:9753]	DEG	2.62	448.869	0	NA	0	NA
10135	ENSG00000105835	NAMPT	nicotinamide phosphoribosyltransferase [Source:HGNC name;Acc:HGNC:30092]	DEG	2.67	466.801	1.79	194.575	0	NA
6192	ENSG00000129824	RPS4Y1	ribosomal protein S4, Y-linked 1 [Source:HGNC name;Acc:HGNC:10425]	DEG	2.85	261.592	-2.8	244.786	-2.8	80.9553
6696	ENSG00000118785	SPP1	secreted phosphoprotein 1 [Source:HGNC name;Acc:HGNC:11255]	DEG	4.14	593.95	4.45	498.7	-2.45	87.5787
5552	ENSG00000122862	SRGN	serglycin [Source:HGNC name;Acc:HGNC:9361]	DEG	4.3	957.315	-1.22	145.899	-1.26	49.3316
1373	ENSG00000021826	CPS1	carbamoyl-phosphate synthase 1 [Source:HGNC name;Acc:HGNC:2323]	DEG	4.31	0	0	NA	0	NA
23136	ENSG00000082397	EPB41L3	erythrocyte membrane protein band 4.1 like 3 [Source:HGNC name;Acc:HGNC:3380]	DEG	4.49	0	0	NA	0	NA
2919	ENSG00000163739	CXCL1	C-X-C motif chemokine ligand 1 [Source:HGNC name;Acc:HGNC:4602]	DEG	7.14	0	3.64	522.136	0	NA
35	ENSG00000122971	ACADS	acyl-CoA dehydrogenase short chain [Source:HGNC name;Acc:HGNC:90]	-	-	-	-	-	-	-
59	ENSG00000107796	ACTA2	actin, alpha 2, smooth muscle, aorta [Source:HGNC name;Acc:HGNC:130]	-	-	-	-	-	-	-
107	ENSG00000164742	ADCY1	adenylate cyclase 1 [Source:HGNC name;Acc:HGNC:232]	-	-	-	-	-	-	-
152	ENSG00000184160	ADRA2C	adrenoceptor alpha 2C [Source:HGNC name;Acc:HGNC:283]	-	-	-	-	-	-	-
355	ENSG00000026103	FAS	Fas cell surface death receptor [Source:HGNC name;Acc:HGNC:11920]	-	-	-	-	-	-	-
486	ENSG00000137731	FXYD2	FXYD domain containing ion transport regulator 2 [Source:HGNC name;Acc:HGNC:4026]	-	-	-	-	-	-	-
581	ENSG00000087088	BAX	BCL2 associated X, apoptosis regulator [Source:HGNC name;Acc:HGNC:959]	-	-	-	-	-	-	-
590	ENSG00000114200	BCHE	butyrylcholinesterase [Source:HGNC name;Acc:HGNC:983]	-	-	-	-	-	-	-
597	ENSG00000140379	BCL2A1	BCL2 related protein A1 [Source:HGNC name;Acc:HGNC:991]	-	-	-	-	-	-	-
760	ENSG00000104267	CA2	carbonic anhydrase 2 [Source:HGNC name;Acc:HGNC:1373]	-	-	-	-	-	-	-
834	ENSG00000137752	CASP1	caspase 1 [Source:HGNC name;Acc:HGNC:1499]	-	-	-	-	-	-	-
864	ENSG00000020633	RUNX3	runt related transcription factor 3 [Source:HGNC name;Acc:HGNC:10473]	-	-	-	-	-	-	-
912	ENSG00000158473	CD1D	CD1d molecule [Source:HGNC name;Acc:HGNC:1637]	-	-	-	-	-	-	-
1026	ENSG00000124762	CDKN1A	cyclin dependent kinase inhibitor 1A [Source:HGNC name;Acc:HGNC:1784]	-	-	-	-	-	-	-
1113	ENSG00000100604	CHGA	chromogranin A [Source:HGNC name;Acc:HGNC:1929]	-	-	-	-	-	-	-
1410	ENSG00000109846	CRYAB	crystallin alpha B [Source:HGNC name;Acc:HGNC:2389]	-	-	-	-	-	-	-
1513	ENSG00000143387	CTSK	cathepsin K [Source:HGNC name;Acc:HGNC:2536]	-	-	-	-	-	-	-
1522	ENSG00000101160	CTSZ	cathepsin Z [Source:HGNC name;Acc:HGNC:2547]	-	-	-	-	-	-	-
1593	ENSG00000135929	CYP27A1	cytochrome P450 family 27 subfamily A member 1 [Source:HGNC name;Acc:HGNC:2605]	-	-	-	-	-	-	-
1643	ENSG00000134574	DDB2	damage specific DNA binding protein 2 [Source:HGNC name;Acc:HGNC:2718]	-	-	-	-	-	-	-
1687	ENSG00000105928	GSDME	gasdermin E [Source:HGNC name;Acc:HGNC:2810]	-	-	-	-	-	-	-
1794	ENSG00000134516	DOCK2	dedicator of cytokinesis 2 [Source:HGNC name;Acc:HGNC:2988]	-	-	-	-	-	-	-
1836	ENSG00000155850	SLC26A2	solute carrier family 26 member 2 [Source:HGNC name;Acc:HGNC:10994]	-	-	-	-	-	-	-
1893	ENSG00000143369	ECM1	extracellular matrix protein 1 [Source:HGNC name;Acc:HGNC:3153]	-	-	-	-	-	-	-
2040	ENSG00000148175	STOM	stomatin [Source:HGNC name;Acc:HGNC:3383]	-	-	-	-	-	-	-
2232	ENSG00000161513	FDXR	ferredoxin reductase [Source:HGNC name;Acc:HGNC:3642]	-	-	-	-	-	-	-
2244	ENSG00000171564	FGB	fibrinogen beta chain [Source:HGNC name;Acc:HGNC:3662]	-	-	-	-	-	-	-
2266	ENSG00000171557	FGG	fibrinogen gamma chain [Source:HGNC name;Acc:HGNC:3694]	-	-	-	-	-	-	-
2315	ENSG00000120215	MLANA	melan-A [Source:HGNC name;Acc:HGNC:7124]	-	-	-	-	-	-	-
2593	ENSG00000130005	GAMT	guanidinoacetate N-methyltransferase [Source:HGNC name;Acc:HGNC:4136]	-	-	-	-	-	-	-
2629	ENSG00000177628	GBA	glucosylceramidase beta [Source:HGNC name;Acc:HGNC:4177]	-	-	-	-	-	-	-
2674	ENSG00000151892	GFRA1	GDNF family receptor alpha 1 [Source:HGNC name;Acc:HGNC:4243]	-	-	-	-	-	-	-
2731	ENSG00000178445	GLDC	glycine decarboxylase [Source:HGNC name;Acc:HGNC:4313]	-	-	-	-	-	-	-
2744	ENSG00000115419	GLS	glutaminase [Source:HGNC name;Acc:HGNC:4331]	-	-	-	-	-	-	-
3081	ENSG00000113924	HGD	homogentisate 1,2-dioxygenase [Source:HGNC name;Acc:HGNC:4892]	-	-	-	-	-	-	-
3162	ENSG00000100292	HMOX1	heme oxygenase 1 [Source:HGNC name;Acc:HGNC:5013]	-	-	-	-	-	-	-
3164	ENSG00000123358	NR4A1	nuclear receptor subfamily 4 Cluster A member 1 [Source:HGNC name;Acc:HGNC:7980]	-	-	-	-	-	-	-
3212	ENSG00000173917	HOXB2	homeobox B2 [Source:HGNC name;Acc:HGNC:5113]	-	-	-	-	-	-	-
3234	ENSG00000175879	HOXD8	homeobox D8 [Source:HGNC name;Acc:HGNC:5139]	-	-	-	-	-	-	-
3306	ENSG00000126803	HSPA2	heat shock protein family A (Hsp70) member 2 [Source:HGNC name;Acc:HGNC:5235]	-	-	-	-	-	-	-
3426	ENSG00000205403	CFI	complement factor I [Source:HGNC name;Acc:HGNC:5394]	-	-	-	-	-	-	-
3485	ENSG00000115457	IGFBP2	insulin like growth factor binding protein 2 [Source:HGNC name;Acc:HGNC:5471]	-	-	-	-	-	-	-
3490	ENSG00000163453	IGFBP7	insulin like growth factor binding protein 7 [Source:HGNC name;Acc:HGNC:5476]	-	-	-	-	-	-	-
3554	ENSG00000115594	IL1R1	interleukin 1 receptor type 1 [Source:HGNC name;Acc:HGNC:5993]	-	-	-	-	-	-	-
3676	ENSG00000115232	ITGA4	integrin subunit alpha 4 [Source:HGNC name;Acc:HGNC:6140]	-	-	-	-	-	-	-
3702	ENSG00000113263	ITK	IL2 inducible T-cell kinase [Source:HGNC name;Acc:HGNC:6171]	-	-	-	-	-	-	-
3764	ENSG00000121361	KCNJ8	potassium voltage-gated channel subfamily J member 8 [Source:HGNC name;Acc:HGNC:6269]	-	-	-	-	-	-	-
3897	ENSG00000198910	L1CAM	L1 cell adhesion molecule [Source:HGNC name;Acc:HGNC:6470]	-	-	-	-	-	-	-
4692	ENSG00000182636	NDN	necdin, MAGE family member [Source:HGNC name;Acc:HGNC:7675]	-	-	-	-	-	-	-
4741	ENSG00000104722	NEFM	neurofilament medium [Source:HGNC name;Acc:HGNC:7734]	-	-	-	-	-	-	-
4811	ENSG00000116962	NID1	nidogen 1 [Source:HGNC name;Acc:HGNC:7821]	-	-	-	-	-	-	-
4814	ENSG00000131669	NINJ1	ninjurin 1 [Source:HGNC name;Acc:HGNC:7824]	-	-	-	-	-	-	-
4935	ENSG00000101850	GPR143	G protein-coupled receptor 143 [Source:HGNC name;Acc:HGNC:20145]	-	-	-	-	-	-	-
4948	ENSG00000104044	OCA2	OCA2 melanosomal transmembrane protein [Source:HGNC name;Acc:HGNC:8101]	-	-	-	-	-	-	-
5142	ENSG00000184588	PDE4B	phosphodiesterase 4B [Source:HGNC name;Acc:HGNC:8781]	-	-	-	-	-	-	-
5172	ENSG00000091137	SLC26A4	solute carrier family 26 member 4 [Source:HGNC name;Acc:HGNC:8818]	-	-	-	-	-	-	-
5321	ENSG00000116711	PLA2G4A	phospholipase A2 Cluster IVA [Source:HGNC name;Acc:HGNC:9035]	-	-	-	-	-	-	-
5783	ENSG00000163629	PTPN13	protein tyrosine phosphatase, non-receptor type 13 [Source:HGNC name;Acc:HGNC:9646]	-	-	-	-	-	-	-
5797	ENSG00000173482	PTPRM	protein tyrosine phosphatase, receptor type M [Source:HGNC name;Acc:HGNC:9675]	-	-	-	-	-	-	-
5973	ENSG00000102032	RENBP	renin binding protein [Source:HGNC name;Acc:HGNC:9959]	-	-	-	-	-	-	-
6446	ENSG00000118515	SGK1	serum/glucocorticoid regulated kinase 1 [Source:HGNC name;Acc:HGNC:10810]	-	-	-	-	-	-	-
6489	ENSG00000111728	ST8SIA1	ST8 alpha-N-acetyl-neuraminide alpha-2,8-sialyltransferase 1 [Source:HGNC name;Acc:HGNC:10869]	-	-	-	-	-	-	-
6490	ENSG00000185664	PMEL	premelanosome protein [Source:HGNC name;Acc:HGNC:10880]	-	-	-	-	-	-	-
6775	ENSG00000138378	STAT4	signal transducer and activator of transcription 4 [Source:HGNC name;Acc:HGNC:11365]	-	-	-	-	-	-	-
7056	ENSG00000178726	THBD	thrombomodulin [Source:HGNC name;Acc:HGNC:11784]	-	-	-	-	-	-	-
7107	ENSG00000077585	GPR137B	G protein-coupled receptor 137B [Source:HGNC name;Acc:HGNC:11862]	-	-	-	-	-	-	-
7364	ENSG00000171234	UGT2B7	UDP glucuronosyltransferase family 2 member B7 [Source:HGNC name;Acc:HGNC:12554]	-	-	-	-	-	-	-
7425	ENSG00000128564	VGF	VGF nerve growth factor inducible [Source:HGNC name;Acc:HGNC:12684]	-	-	-	-	-	-	-
7436	ENSG00000147852	VLDLR	very low density lipoprotein receptor [Source:HGNC name;Acc:HGNC:12698]	-	-	-	-	-	-	-
7832	ENSG00000159388	BTG2	BTG anti-proliferation factor 2 [Source:HGNC name;Acc:HGNC:1131]	-	-	-	-	-	-	-
8013	ENSG00000119508	NR4A3	nuclear receptor subfamily 4 Cluster A member 3 [Source:HGNC name;Acc:HGNC:7982]	-	-	-	-	-	-	-
8092	ENSG00000180318	ALX1	ALX homeobox 1 [Source:HGNC name;Acc:HGNC:1494]	-	-	-	-	-	-	-
8190	ENSG00000261857	MIA	melanoma inhibitory activity [Source:HGNC name;Acc:HGNC:7076]	-	-	-	-	-	-	-
8493	ENSG00000170836	PPM1D	protein phosphatase, Mg2+/Mn2+ dependent 1D [Source:HGNC name;Acc:HGNC:9277]	-	-	-	-	-	-	-
8514	ENSG00000069424	KCNAB2	potassium voltage-gated channel subfamily A regulatory beta subunit 2 [Source:HGNC name;Acc:HGNC:6229]	-	-	-	-	-	-	-
8522	ENSG00000007237	GAS7	growth arrest specific 7 [Source:HGNC name;Acc:HGNC:4169]	-	-	-	-	-	-	-
8535	ENSG00000141582	CBX4	chromobox 4 [Source:HGNC name;Acc:HGNC:1554]	-	-	-	-	-	-	-
8744	ENSG00000125657	TNFSF9	TNF superfamily member 9 [Source:HGNC name;Acc:HGNC:11939]	-	-	-	-	-	-	-
8828	ENSG00000118257	NRP2	neuropilin 2 [Source:HGNC name;Acc:HGNC:8005]	-	-	-	-	-	-	-
9021	ENSG00000184557	SOCS3	suppressor of cytokine signaling 3 [Source:HGNC name;Acc:HGNC:19391]	-	-	-	-	-	-	-
9172	ENSG00000036448	MYOM2	myomesin 2 [Source:HGNC name;Acc:HGNC:7614]	-	-	-	-	-	-	-
9514	ENSG00000128242	GAL3ST1	galactose-3-O-sulfotransferase 1 [Source:HGNC name;Acc:HGNC:24240]	-	-	-	-	-	-	-
9639	ENSG00000104728	ARHGEF10	Rho guanine nucleotide exchange factor 10 [Source:HGNC name;Acc:HGNC:14103]	-	-	-	-	-	-	-
9687	ENSG00000196208	GREB1	growth regulation by estrogen in breast cancer 1 [Source:HGNC name;Acc:HGNC:24885]	-	-	-	-	-	-	-
9765	ENSG00000039319	ZFYVE16	zinc finger FYVE-type containing 16 [Source:HGNC name;Acc:HGNC:20756]	-	-	-	-	-	-	-
9770	ENSG00000101265	RASSF2	Ras association domain family member 2 [Source:HGNC name;Acc:HGNC:9883]	-	-	-	-	-	-	-
9915	ENSG00000172379	ARNT2	aryl hydrocarbon receptor nuclear translocator 2 [Source:HGNC name;Acc:HGNC:16876]	-	-	-	-	-	-	-
9920	ENSG00000176595	KBTBD11	kelch repeat and BTB domain containing 11 [Source:HGNC name;Acc:HGNC:29104]	-	-	-	-	-	-	-
10154	ENSG00000136040	PLXNC1	plexin C1 [Source:HGNC name;Acc:HGNC:9106]	-	-	-	-	-	-	-
10329	ENSG00000118600	TMEM5	transmembrane protein 5 [Source:HGNC name;Acc:HGNC:13530]	-	-	-	-	-	-	-
10346	ENSG00000132274	TRIM22	tripartite motif containing 22 [Source:HGNC name;Acc:HGNC:16379]	-	-	-	-	-	-	-
10402	ENSG00000064225	ST3GAL6	ST3 beta-galactoside alpha-2,3-sialyltransferase 6 [Source:HGNC name;Acc:HGNC:18080]	-	-	-	-	-	-	-
10457	ENSG00000136235	GPNMB	glycoprotein nmb [Source:HGNC name;Acc:HGNC:4462]	-	-	-	-	-	-	-
10516	ENSG00000140092	FBLN5	fibulin 5 [Source:HGNC name;Acc:HGNC:3602]	-	-	-	-	-	-	-
10560	ENSG00000117479	SLC19A2	solute carrier family 19 member 2 [Source:HGNC name;Acc:HGNC:10938]	-	-	-	-	-	-	-
10752	ENSG00000134121	CHL1	cell adhesion molecule L1 like [Source:HGNC name;Acc:HGNC:1939]	-	-	-	-	-	-	-
11082	ENSG00000164283	ESM1	endothelial cell specific molecule 1 [Source:HGNC name;Acc:HGNC:3466]	-	-	-	-	-	-	-
23111	ENSG00000133104	SPART	spartin [Source:HGNC name;Acc:HGNC:18514]	-	-	-	-	-	-	-
23189	ENSG00000107104	KANK1	KN motif and ankyrin repeat domains 1 [Source:HGNC name;Acc:HGNC:19309]	-	-	-	-	-	-	-
23371	ENSG00000111077	TNS2	tensin 2 [Source:HGNC name;Acc:HGNC:19737]	-	-	-	-	-	-	-
23433	ENSG00000119729	RHOQ	ras homolog family member Q [Source:HGNC name;Acc:HGNC:17736]	-	-	-	-	-	-	-
23643	ENSG00000154589	LY96	lymphocyte antigen 96 [Source:HGNC name;Acc:HGNC:17156]	-	-	-	-	-	-	-
25800	ENSG00000141424	SLC39A6	solute carrier family 39 member 6 [Source:HGNC name;Acc:HGNC:18607]	-	-	-	-	-	-	-
25900	ENSG00000010295	IFFO1	intermediate filament family orphan 1 [Source:HGNC name;Acc:HGNC:24970]	-	-	-	-	-	-	-
26240	ENSG00000145945	FAM50B	family with sequence similarity 50 member B [Source:HGNC name;Acc:HGNC:18789]	-	-	-	-	-	-	-
26999	ENSG00000055163	CYFIP2	cytoplasmic FMR1 interacting protein 2 [Source:HGNC name;Acc:HGNC:13760]	-	-	-	-	-	-	-
27040	ENSG00000213658	LAT	linker for activation of T-cells [Source:HGNC name;Acc:HGNC:18874]	-	-	-	-	-	-	-
27065	ENSG00000168824	NSG1	neuronal vesicle trafficking associated 1 [Source:HGNC name;Acc:HGNC:18790]	-	-	-	-	-	-	-
27112	ENSG00000130054	FAM155B	family with sequence similarity 155 member B [Source:HGNC name;Acc:HGNC:30701]	-	-	-	-	-	-	-
54504	ENSG00000106066	CPVL	carboxypeptidase, vitellogenic like [Source:HGNC name;Acc:HGNC:14399]	-	-	-	-	-	-	-
54898	ENSG00000197977	ELOVL2	ELOVL fatty acid elongase 2 [Source:HGNC name;Acc:HGNC:14416]	-	-	-	-	-	-	-
55117	ENSG00000072041	SLC6A15	solute carrier family 6 member 15 [Source:HGNC name;Acc:HGNC:13621]	-	-	-	-	-	-	-
56271	ENSG00000102409	BEX4	brain expressed X-linked 4 [Source:HGNC name;Acc:HGNC:25475]	-	-	-	-	-	-	-
81550	ENSG00000083544	TDRD3	tudor domain containing 3 [Source:HGNC name;Acc:HGNC:20612]	-	-	-	-	-	-	-
83988	ENSG00000104490	NCALD	neurocalcin delta [Source:HGNC name;Acc:HGNC:7655]	-	-	-	-	-	-	-
84071	ENSG00000118690	ARMC2	armadillo repeat containing 2 [Source:HGNC name;Acc:HGNC:23045]	-	-	-	-	-	-	-
89795	ENSG00000067798	NAV3	neuron navigator 3 [Source:HGNC name;Acc:HGNC:15998]	-	-	-	-	-	-	-
146712	ENSG00000175711	B3GNTL1	UDP-GlcNAc:betaGal beta-1,3-N-acetylglucosaminyltransferase like 1 [Source:HGNC name;Acc:HGNC:21727]	-	-	-	-	-	-	-
201229	ENSG00000232859	LYRM9	LYR motif containing 9 [Source:HGNC name;Acc:HGNC:27314]	-	-	-	-	-	-	-
259217	ENSG00000165868	HSPA12A	heat shock protein family A (Hsp70) member 12A [Source:HGNC name;Acc:HGNC:19022]	-	-	-	-	-	-	-
283652	ENSG00000188467	SLC24A5	solute carrier family 24 member 5 [Source:HGNC name;Acc:HGNC:20611]	-	-	-	-	-	-	-

## Sheet: MEK_UP.V1_UP
NCBI gene ID	Ensemble gene ID	Gene name	Gene description	scRNA-seq DEG	Cluster1vs2 (FC at log2)	FDR-corrected p-value (-log2)	Cluster1vs3 (FC at log2)	FDR-corrected p-value (-log2)	Cluster1vs4 (FC at log2)	FDR-corrected p-value (-log2)
3887	ENSG00000205426	KRT81	keratin 81 [Source:HGNC name;Acc:HGNC:6458]	DEG	-4.25	241.672	-5.18	337.003	-5.2	117.004
6277	ENSG00000197956	S100A6	S100 calcium binding protein A6 [Source:HGNC name;Acc:HGNC:10496]	DEG	2.42	101.004	1.7	47.2859	-5.09	119.257
1646	ENSG00000151632	AKR1C2	aldo-keto reductase family 1 member C2 [Source:HGNC name;Acc:HGNC:385]	DEG	1.06	21.4702	-2.02	62.6555	-4.76	109.075
8644	ENSG00000196139	AKR1C3	aldo-keto reductase family 1 member C3 [Source:HGNC name;Acc:HGNC:386]	DEG	1.13	27.4837	0	NA	-4.47	110.768
57016	ENSG00000198074	AKR1B10	aldo-keto reductase family 1 member B10 [Source:HGNC name;Acc:HGNC:382]	DEG	1.94	69.1063	-2.52	94.6386	-4.25	90.9383
3855	ENSG00000135480	KRT7	keratin 7 [Source:HGNC name;Acc:HGNC:6445]	DEG	-3.02	248.997	1.23	44.442	-3.26	93.0332
218	ENSG00000108602	ALDH3A1	aldehyde dehydrogenase 3 family member A1 [Source:HGNC name;Acc:HGNC:405]	DEG	0	NA	-2.85	276.825	-2.86	94.0498
2877	ENSG00000176153	GPX2	glutathione peroxidase 2 [Source:HGNC name;Acc:HGNC:4554]	DEG	-2.6	178.75	1.95	86.3938	-2.66	55.6896
5101	ENSG00000184226	PCDH9	protocadherin 9 [Source:HGNC name;Acc:HGNC:8661]	DEG	-1.74	128.194	-2.38	227.988	-2.32	75.2382
1906	ENSG00000078401	EDN1	endothelin 1 [Source:HGNC name;Acc:HGNC:3176]	DEG	-1.83	159.978	0	NA	-2.27	81.0043
23657	ENSG00000151012	SLC7A11	solute carrier family 7 member 11 [Source:HGNC name;Acc:HGNC:11059]	DEG	2.09	211.768	0	NA	-2.18	72.1006
444	ENSG00000198363	ASPH	aspartate beta-hydroxylase [Source:HGNC name;Acc:HGNC:757]	DEG	0	NA	-1.94	268.824	-2.03	140.209
8714	ENSG00000108846	ABCC3	ATP binding cassette subfamily C member 3 [Source:HGNC name;Acc:HGNC:54]	DEG	0	NA	0	NA	-1.9	72.4138
64759	ENSG00000136205	TNS3	tensin 3 [Source:HGNC name;Acc:HGNC:21616]	DEG	-1.18	77.9429	0	NA	-1.83	62.8482
1545	ENSG00000138061	CYP1B1	cytochrome P450 family 1 subfamily B member 1 [Source:HGNC name;Acc:HGNC:2597]	DEG	1.32	86.8542	0	NA	-1.82	56.8357
7851	ENSG00000144063	MALL	mal, T-cell differentiation protein like [Source:HGNC name;Acc:HGNC:6818]	DEG	0	NA	0	NA	-1.75	78.4154
55790	ENSG00000147408	CSGALNACT1	chondroitin sulfate N-acetylgalactosaminyltransferase 1 [Source:HGNC name;Acc:HGNC:24290]	DEG	0	NA	0	NA	-1.56	56.0191
1290	ENSG00000204262	COL5A2	collagen type V alpha 2 chain [Source:HGNC name;Acc:HGNC:2210]	DEG	3.69	624.472	-1.57	163.228	-1.55	50.9097
9518	ENSG00000130513	GDF15	growth differentiation factor 15 [Source:HGNC name;Acc:HGNC:30142]	DEG	-1.4	143.351	-1.03	66.301	-1.51	50.1694
1846	ENSG00000120875	DUSP4	dual specificity phosphatase 4 [Source:HGNC name;Acc:HGNC:3070]	DEG	1.01	67.655	0	NA	-1.47	57.3477
6558	ENSG00000064651	SLC12A2	solute carrier family 12 member 2 [Source:HGNC name;Acc:HGNC:10911]	DEG	0	NA	3.34	471.5	-1.11	27.1153
4739	ENSG00000111859	NEDD9	neural precursor cell expressed, developmentally down-regulated 9 [Source:HGNC name;Acc:HGNC:7733]	DEG	0	NA	0	NA	-1	36.2751
23406	ENSG00000103187	COTL1	coactosin like F-actin binding protein 1 [Source:HGNC name;Acc:HGNC:18304]	DEG	-2.96	666.605	-1.19	161.183	0	NA
10123	ENSG00000188042	ARL4C	ADP ribosylation factor like GTPase 4C [Source:HGNC name;Acc:HGNC:698]	DEG	-2.62	312.479	0	NA	0	NA
8910	ENSG00000127990	SGCE	sarcoglycan epsilon [Source:HGNC name;Acc:HGNC:10808]	DEG	-1.95	377.645	0	NA	0	NA
10577	ENSG00000119655	NPC2	NPC intracellular cholesterol transporter 2 [Source:HGNC name;Acc:HGNC:14537]	DEG	-1.8	202.233	0	NA	0	NA
23089	ENSG00000242265	PEG10	paternally expressed 10 [Source:HGNC name;Acc:HGNC:14005]	DEG	-1.68	259.7	0	NA	0	NA
26064	ENSG00000039560	RAI14	retinoic acid induced 14 [Source:HGNC name;Acc:HGNC:14873]	DEG	-1.38	139.698	0	NA	0	NA
5328	ENSG00000122861	PLAU	plasminogen activator, urokinase [Source:HGNC name;Acc:HGNC:9052]	DEG	-1.24	136.202	0	NA	0	NA
7077	ENSG00000035862	TIMP2	TIMP metallopeptidase inhibitor 2 [Source:HGNC name;Acc:HGNC:11821]	DEG	-1.23	123.62	1.41	137.051	0	NA
133	ENSG00000148926	ADM	adrenomedullin [Source:HGNC name;Acc:HGNC:259]	DEG	-1.2	96.4566	-1.53	149.822	0	NA
220	ENSG00000184254	ALDH1A3	aldehyde dehydrogenase 1 family member A3 [Source:HGNC name;Acc:HGNC:409]	DEG	0	NA	5.08	973.243	0	NA
397	ENSG00000111348	ARHGDIB	Rho GDP dissociation inhibitor beta [Source:HGNC name;Acc:HGNC:679]	DEG	0	NA	1.08	173.559	0	NA
1119	ENSG00000110721	CHKA	choline kinase alpha [Source:HGNC name;Acc:HGNC:1937]	DEG	0	NA	1.03	121.569	0	NA
1364	ENSG00000189143	CLDN4	claudin 4 [Source:HGNC name;Acc:HGNC:2046]	DEG	0	NA	3.13	NA	0	NA
1525	ENSG00000154639	CXADR	CXADR, Ig-like cell adhesion molecule [Source:HGNC name;Acc:HGNC:2559]	DEG	0	NA	2	249.85	0	NA
2261	ENSG00000068078	FGFR3	fibroblast growth factor receptor 3 [Source:HGNC name;Acc:HGNC:3690]	DEG	0	NA	1.19	202.592	0	NA
3566	ENSG00000077238	IL4R	interleukin 4 receptor [Source:HGNC name;Acc:HGNC:6015]	DEG	0	NA	1.19	169.244	0	NA
3691	ENSG00000132470	ITGB4	integrin subunit beta 4 [Source:HGNC name;Acc:HGNC:6158]	DEG	0	NA	1.09	158.116	0	NA
4644	ENSG00000197535	MYO5A	myosin VA [Source:HGNC name;Acc:HGNC:7602]	DEG	0	NA	-1.42	172.514	0	NA
4833	ENSG00000103202	NME4	NME/NM23 nucleoside diphosphate kinase 4 [Source:HGNC name;Acc:HGNC:7852]	DEG	0	NA	-1.85	324.671	0	NA
5166	ENSG00000004799	PDK4	pyruvate dehydrogenase kinase 4 [Source:HGNC name;Acc:HGNC:8812]	DEG	0	NA	1.32	145.1	0	NA
6386	ENSG00000137575	SDCBP	syndecan binding protein [Source:HGNC name;Acc:HGNC:10662]	DEG	0	NA	-1.65	208.925	0	NA
7280	ENSG00000137267	TUBB2A	tubulin beta 2A class IIa [Source:HGNC name;Acc:HGNC:12412]	DEG	0	NA	-1.13	120.405	0	NA
10205	ENSG00000149573	MPZL2	myelin protein zero like 2 [Source:HGNC name;Acc:HGNC:3496]	DEG	0	NA	1.06	234.046	0	NA
23266	ENSG00000117114	ADGRL2	adhesion G protein-coupled receptor L2 [Source:HGNC name;Acc:HGNC:18582]	DEG	0	NA	1.52	202.104	0	NA
27242	ENSG00000146072	TNFRSF21	TNF receptor superfamily member 21 [Source:HGNC name;Acc:HGNC:13469]	DEG	0	NA	3.36	808.41	0	NA
30001	ENSG00000197930	ERO1A	endoplasmic reticulum oxidoreductase 1 alpha [Source:HGNC name;Acc:HGNC:13280]	DEG	0	NA	1.15	95.9931	0	NA
51337	ENSG00000130193	THEM6	thioesterase superfamily member 6 [Source:HGNC name;Acc:HGNC:29656]	DEG	0	NA	1.11	129.811	0	NA
55450	ENSG00000162545	CAMK2N1	calcium/calmodulin dependent protein kinase II inhibitor 1 [Source:HGNC name;Acc:HGNC:24190]	DEG	0	NA	2.28	361.253	0	NA
64856	ENSG00000179403	VWA1	von Willebrand factor A domain containing 1 [Source:HGNC name;Acc:HGNC:30910]	DEG	0	NA	2.28	518.559	0	NA
79695	ENSG00000119514	GALNT12	polypeptide N-acetylgalactosaminyltransferase 12 [Source:HGNC name;Acc:HGNC:19877]	DEG	0	NA	1.28	216.617	0	NA
79789	ENSG00000165959	CLMN	calmin [Source:HGNC name;Acc:HGNC:19972]	DEG	0	NA	2.3	457.7	0	NA
79180	ENSG00000142634	EFHD2	EF-hand domain family member D2 [Source:HGNC name;Acc:HGNC:28670]	DEG	1.09	103.414	0	NA	0	NA
25825	ENSG00000182240	BACE2	beta-site APP-cleaving enzyme 2 [Source:HGNC name;Acc:HGNC:934]	DEG	1.18	169.874	1.03	116.038	0	NA
7804	ENSG00000157193	LRP8	LDL receptor related protein 8 [Source:HGNC name;Acc:HGNC:6700]	DEG	1.21	121.422	0	NA	0	NA
51280	ENSG00000135052	GOLM1	golgi membrane protein 1 [Source:HGNC name;Acc:HGNC:15451]	DEG	1.22	127.642	2.03	258.858	0	NA
7045	ENSG00000120708	TGFBI	transforming growth factor beta induced [Source:HGNC name;Acc:HGNC:11771]	DEG	1.44	122.448	0	NA	0	NA
2878	ENSG00000211445	GPX3	glutathione peroxidase 3 [Source:HGNC name;Acc:HGNC:4555]	DEG	1.69	295.092	0	NA	0	NA
6286	ENSG00000163993	S100P	S100 calcium binding protein P [Source:HGNC name;Acc:HGNC:10504]	DEG	1.71	254.058	3.3	563.153	0	NA
3915	ENSG00000135862	LAMC1	laminin subunit gamma 1 [Source:HGNC name;Acc:HGNC:6492]	DEG	1.72	229.034	2.46	348.074	0	NA
22936	ENSG00000118985	ELL2	elongation factor for RNA polymerase II 2 [Source:HGNC name;Acc:HGNC:17064]	DEG	1.72	241.463	1.3	126.361	0	NA
51097	ENSG00000143653	SCCPDH	saccharopine dehydrogenase (putative) [Source:HGNC name;Acc:HGNC:24275]	DEG	2.64	491.625	0	NA	0	NA
22998	ENSG00000064042	LIMCH1	LIM and calponin homology domains 1 [Source:HGNC name;Acc:HGNC:29191]	DEG	2.92	526.204	2.03	231.212	0	NA
51083	ENSG00000069482	GAL	galanin and GMAP prepropeptide [Source:HGNC name;Acc:HGNC:4114]	DEG	3.75	0	0	NA	0	NA
4208	ENSG00000081189	MEF2C	myocyte enhancer factor 2C [Source:HGNC name;Acc:HGNC:6996]	DEG	1.19	127.809	0	NA	1.03	41.3353
2150	ENSG00000164251	F2RL1	F2R like trypsin receptor 1 [Source:HGNC name;Acc:HGNC:3538]	DEG	-1.62	280.995	0	NA	1.32	51.6481
10644	ENSG00000073792	IGF2BP2	insulin like growth factor 2 mRNA binding protein 2 [Source:HGNC name;Acc:HGNC:28867]	DEG	-1.12	111.123	2.38	326.398	1.53	62.192
8061	ENSG00000175592	FOSL1	FOS like 1, AP-1 transcription factor subunit [Source:HGNC name;Acc:HGNC:13718]	DEG	0	NA	0	NA	1.9	60.9366
2273	ENSG00000022267	FHL1	four and a half LIM domains 1 [Source:HGNC name;Acc:HGNC:3702]	DEG	0	NA	0	NA	2.21	172.72
347	ENSG00000189058	APOD	apolipoprotein D [Source:HGNC name;Acc:HGNC:612]	-	-	-	-	-	-	-
360	ENSG00000165272	AQP3	aquaporin 3 (Gill blood Cluster) [Source:HGNC name;Acc:HGNC:636]	-	-	-	-	-	-	-
408	ENSG00000137486	ARRB1	arrestin beta 1 [Source:HGNC name;Acc:HGNC:711]	-	-	-	-	-	-	-
602	ENSG00000069399	BCL3	B-cell CLL/lymphoma 3 [Source:HGNC name;Acc:HGNC:998]	-	-	-	-	-	-	-
655	ENSG00000101144	BMP7	bone morphogenetic protein 7 [Source:HGNC name;Acc:HGNC:1074]	-	-	-	-	-	-	-
726	ENSG00000149260	CAPN5	calpain 5 [Source:HGNC name;Acc:HGNC:1482]	-	-	-	-	-	-	-
824	ENSG00000162909	CAPN2	calpain 2 [Source:HGNC name;Acc:HGNC:1479]	-	-	-	-	-	-	-
868	ENSG00000114423	CBLB	Cbl proto-oncogene B [Source:HGNC name;Acc:HGNC:1542]	-	-	-	-	-	-	-
1384	ENSG00000095321	CRAT	carnitine O-acetyltransferase [Source:HGNC name;Acc:HGNC:2342]	-	-	-	-	-	-	-
1543	ENSG00000140465	CYP1A1	cytochrome P450 family 1 subfamily A member 1 [Source:HGNC name;Acc:HGNC:2595]	-	-	-	-	-	-	-
1969	ENSG00000142627	EPHA2	EPH receptor A2 [Source:HGNC name;Acc:HGNC:3386]	-	-	-	-	-	-	-
2026	ENSG00000111674	ENO2	enolase 2 [Source:HGNC name;Acc:HGNC:3353]	-	-	-	-	-	-	-
2034	ENSG00000116016	EPAS1	endothelial PAS domain protein 1 [Source:HGNC name;Acc:HGNC:3374]	-	-	-	-	-	-	-
2041	ENSG00000146904	EPHA1	EPH receptor A1 [Source:HGNC name;Acc:HGNC:3385]	-	-	-	-	-	-	-
2052	ENSG00000143819	EPHX1	epoxide hydrolase 1 [Source:HGNC name;Acc:HGNC:3401]	-	-	-	-	-	-	-
2119	ENSG00000244405	ETV5	ETS variant 5 [Source:HGNC name;Acc:HGNC:3494]	-	-	-	-	-	-	-
2180	ENSG00000151726	ACSL1	acyl-CoA synthetase long chain family member 1 [Source:HGNC name;Acc:HGNC:3569]	-	-	-	-	-	-	-
2244	ENSG00000171564	FGB	fibrinogen beta chain [Source:HGNC name;Acc:HGNC:3662]	-	-	-	-	-	-	-
2650	ENSG00000187210	GCNT1	glucosaminyl (N-acetyl) transferase 1, core 2 [Source:HGNC name;Acc:HGNC:4203]	-	-	-	-	-	-	-
2983	ENSG00000061918	GUCY1B3	guanylate cyclase 1 soluble subunit beta [Source:HGNC name;Acc:HGNC:4687]	-	-	-	-	-	-	-
3730	ENSG00000011201	ANOS1	anosmin 1 [Source:HGNC name;Acc:HGNC:6211]	-	-	-	-	-	-	-
3783	ENSG00000104783	KCNN4	potassium calcium-activated channel subfamily N member 4 [Source:HGNC name;Acc:HGNC:6293]	-	-	-	-	-	-	-
3897	ENSG00000198910	L1CAM	L1 cell adhesion molecule [Source:HGNC name;Acc:HGNC:6470]	-	-	-	-	-	-	-
4016	ENSG00000129038	LOXL1	lysyl oxidase like 1 [Source:HGNC name;Acc:HGNC:6665]	-	-	-	-	-	-	-
4041	ENSG00000162337	LRP5	LDL receptor related protein 5 [Source:HGNC name;Acc:HGNC:6697]	-	-	-	-	-	-	-
4059	ENSG00000187244	BCAM	basal cell adhesion molecule (Lutheran blood Cluster) [Source:HGNC name;Acc:HGNC:6722]	-	-	-	-	-	-	-
4128	ENSG00000189221	MAOA	monoamine oxidase A [Source:HGNC name;Acc:HGNC:6833]	-	-	-	-	-	-	-
4293	ENSG00000006432	MAP3K9	mitogen-activated protein kinase kinase kinase 9 [Source:HGNC name;Acc:HGNC:6861]	-	-	-	-	-	-	-
4642	ENSG00000176658	MYO1D	myosin ID [Source:HGNC name;Acc:HGNC:7598]	-	-	-	-	-	-	-
4680	ENSG00000086548	CEACAM6	carcinoembryonic antigen related cell adhesion molecule 6 [Source:HGNC name;Acc:HGNC:1818]	-	-	-	-	-	-	-
4982	ENSG00000164761	TNFRSF11B	TNF receptor superfamily member 11b [Source:HGNC name;Acc:HGNC:11909]	-	-	-	-	-	-	-
5097	ENSG00000156453	PCDH1	protocadherin 1 [Source:HGNC name;Acc:HGNC:8655]	-	-	-	-	-	-	-
5447	ENSG00000127948	POR	cytochrome p450 oxidoreductase [Source:HGNC name;Acc:HGNC:9208]	-	-	-	-	-	-	-
5468	ENSG00000132170	PPARG	peroxisome proliferator activated receptor gamma [Source:HGNC name;Acc:HGNC:9236]	-	-	-	-	-	-	-
5569	ENSG00000171033	PKIA	cAMP-dependent protein kinase inhibitor alpha [Source:HGNC name;Acc:HGNC:9017]	-	-	-	-	-	-	-
5583	ENSG00000027075	PRKCH	protein kinase C eta [Source:HGNC name;Acc:HGNC:9403]	-	-	-	-	-	-	-
5734	ENSG00000171522	PTGER4	prostaglandin E receptor 4 [Source:HGNC name;Acc:HGNC:9596]	-	-	-	-	-	-	-
5754	ENSG00000112655	PTK7	protein tyrosine kinase 7 (inactive) [Source:HGNC name;Acc:HGNC:9618]	-	-	-	-	-	-	-
5763	ENSG00000159335	PTMS	parathymosin [Source:HGNC name;Acc:HGNC:9629]	-	-	-	-	-	-	-
5791	ENSG00000132334	PTPRE	protein tyrosine phosphatase, receptor type E [Source:HGNC name;Acc:HGNC:9669]	-	-	-	-	-	-	-
5878	ENSG00000108774	RAB5C	RAB5C, member RAS oncogene family [Source:HGNC name;Acc:HGNC:9785]	-	-	-	-	-	-	-
6310	ENSG00000124788	ATXN1	ataxin 1 [Source:HGNC name;Acc:HGNC:10548]	-	-	-	-	-	-	-
6484	ENSG00000110080	ST3GAL4	ST3 beta-galactoside alpha-2,3-sialyltransferase 4 [Source:HGNC name;Acc:HGNC:10864]	-	-	-	-	-	-	-
6533	ENSG00000131389	SLC6A6	solute carrier family 6 member 6 [Source:HGNC name;Acc:HGNC:11052]	-	-	-	-	-	-	-
6653	ENSG00000137642	SORL1	sortilin related receptor 1 [Source:HGNC name;Acc:HGNC:11185]	-	-	-	-	-	-	-
6674	ENSG00000104450	SPAG1	sperm associated antigen 1 [Source:HGNC name;Acc:HGNC:11212]	-	-	-	-	-	-	-
6712	ENSG00000173898	SPTBN2	spectrin beta, non-erythrocytic 2 [Source:HGNC name;Acc:HGNC:11276]	-	-	-	-	-	-	-
7041	ENSG00000140682	TGFB1I1	transforming growth factor beta 1 induced transcript 1 [Source:HGNC name;Acc:HGNC:11767]	-	-	-	-	-	-	-
7379	ENSG00000110375	UPK2	uroplakin 2 [Source:HGNC name;Acc:HGNC:12579]	-	-	-	-	-	-	-
7408	ENSG00000125753	VASP	vasodilator stimulated phosphoprotein [Source:HGNC name;Acc:HGNC:12652]	-	-	-	-	-	-	-
7852	ENSG00000121966	CXCR4	C-X-C motif chemokine receptor 4 [Source:HGNC name;Acc:HGNC:2561]	-	-	-	-	-	-	-
8611	ENSG00000067113	PLPP1	phospholipid phosphatase 1 [Source:HGNC name;Acc:HGNC:9228]	-	-	-	-	-	-	-
8650	ENSG00000133961	NUMB	NUMB, endocytic adaptor protein [Source:HGNC name;Acc:HGNC:8060]	-	-	-	-	-	-	-
8659	ENSG00000159423	ALDH4A1	aldehyde dehydrogenase 4 family member A1 [Source:HGNC name;Acc:HGNC:406]	-	-	-	-	-	-	-
9080	ENSG00000213937	CLDN9	claudin 9 [Source:HGNC name;Acc:HGNC:2051]	-	-	-	-	-	-	-
9244	ENSG00000006016	CRLF1	cytokine receptor like factor 1 [Source:HGNC name;Acc:HGNC:2364]	-	-	-	-	-	-	-
9260	ENSG00000196923	PDLIM7	PDZ and LIM domain 7 [Source:HGNC name;Acc:HGNC:22958]	-	-	-	-	-	-	-
9314	ENSG00000136826	KLF4	Kruppel like factor 4 [Source:HGNC name;Acc:HGNC:6348]	-	-	-	-	-	-	-
9415	ENSG00000134824	FADS2	fatty acid desaturase 2 [Source:HGNC name;Acc:HGNC:3575]	-	-	-	-	-	-	-
9517	ENSG00000100596	SPTLC2	serine palmitoyltransferase long chain base subunit 2 [Source:HGNC name;Acc:HGNC:11278]	-	-	-	-	-	-	-
9537	ENSG00000175274	TP53I11	tumor protein p53 inducible protein 11 [Source:HGNC name;Acc:HGNC:16842]	-	-	-	-	-	-	-
9568	ENSG00000136928	GABBR2	gamma-aminobutyric acid type B receptor subunit 2 [Source:HGNC name;Acc:HGNC:4507]	-	-	-	-	-	-	-
9578	ENSG00000198752	CDC42BPB	CDC42 binding protein kinase beta [Source:HGNC name;Acc:HGNC:1738]	-	-	-	-	-	-	-
9619	ENSG00000160179	ABCG1	ATP binding cassette subfamily G member 1 [Source:HGNC name;Acc:HGNC:73]	-	-	-	-	-	-	-
9645	ENSG00000133816	MICAL2	microtubule associated monooxygenase, calponin and LIM domain containing 2 [Source:HGNC name;Acc:HGNC:24693]	-	-	-	-	-	-	-
9870	ENSG00000119682	AREL1	apoptosis resistant E3 ubiquitin protein ligase 1 [Source:HGNC name;Acc:HGNC:20363]	-	-	-	-	-	-	-
10020	ENSG00000159921	GNE	glucosamine (UDP-N-acetyl)-2-epimerase/N-acetylmannosamine kinase [Source:HGNC name;Acc:HGNC:23657]	-	-	-	-	-	-	-
10076	ENSG00000060656	PTPRU	protein tyrosine phosphatase, receptor type U [Source:HGNC name;Acc:HGNC:9683]	-	-	-	-	-	-	-
10186	ENSG00000183722	LHFPL6	LHFPL tetraspan subfamily member 6 [Source:HGNC name;Acc:HGNC:6586]	-	-	-	-	-	-	-
10257	ENSG00000125257	ABCC4	ATP binding cassette subfamily C member 4 [Source:HGNC name;Acc:HGNC:55]	-	-	-	-	-	-	-
10331	ENSG00000179913	B3GNT3	UDP-GlcNAc:betaGal beta-1,3-N-acetylglucosaminyltransferase 3 [Source:HGNC name;Acc:HGNC:13528]	-	-	-	-	-	-	-
10479	ENSG00000198689	SLC9A6	solute carrier family 9 member A6 [Source:HGNC name;Acc:HGNC:11079]	-	-	-	-	-	-	-
10736	ENSG00000170577	SIX2	SIX homeobox 2 [Source:HGNC name;Acc:HGNC:10888]	-	-	-	-	-	-	-
10979	ENSG00000073712	FERMT2	fermitin family member 2 [Source:HGNC name;Acc:HGNC:15767]	-	-	-	-	-	-	-
11045	ENSG00000105668	UPK1A	uroplakin 1A [Source:HGNC name;Acc:HGNC:12577]	-	-	-	-	-	-	-
11138	ENSG00000204634	TBC1D8	TBC1 domain family member 8 [Source:HGNC name;Acc:HGNC:17791]	-	-	-	-	-	-	-
11151	ENSG00000102879	CORO1A	coronin 1A [Source:HGNC name;Acc:HGNC:2252]	-	-	-	-	-	-	-
11182	ENSG00000160326	SLC2A6	solute carrier family 2 member 6 [Source:HGNC name;Acc:HGNC:11011]	-	-	-	-	-	-	-
22978	ENSG00000076685	NT5C2	5'-nucleotidase, cytosolic II [Source:HGNC name;Acc:HGNC:8022]	-	-	-	-	-	-	-
23034	ENSG00000020577	SAMD4A	sterile alpha motif domain containing 4A [Source:HGNC name;Acc:HGNC:23023]	-	-	-	-	-	-	-
23180	ENSG00000131378	RFTN1	raftlin, lipid raft linker 1 [Source:HGNC name;Acc:HGNC:30278]	-	-	-	-	-	-	-
23368	ENSG00000088808	PPP1R13B	protein phosphatase 1 regulatory subunit 13B [Source:HGNC name;Acc:HGNC:14950]	-	-	-	-	-	-	-
23508	ENSG00000133985	TTC9	tetratricopeptide repeat domain 9 [Source:HGNC name;Acc:HGNC:20267]	-	-	-	-	-	-	-
23596	ENSG00000054277	OPN3	opsin 3 [Source:HGNC name;Acc:HGNC:14007]	-	-	-	-	-	-	-
23650	ENSG00000137699	TRIM29	tripartite motif containing 29 [Source:HGNC name;Acc:HGNC:17274]	-	-	-	-	-	-	-
25816	ENSG00000145779	TNFAIP8	TNF alpha induced protein 8 [Source:HGNC name;Acc:HGNC:17260]	-	-	-	-	-	-	-
25849	ENSG00000169116	PARM1	prostate androgen-regulated mucin-like protein 1 [Source:HGNC name;Acc:HGNC:24536]	-	-	-	-	-	-	-
29094	ENSG00000119862	LGALSL	galectin like [Source:HGNC name;Acc:HGNC:25012]	-	-	-	-	-	-	-
29763	ENSG00000165912	PACSIN3	protein kinase C and casein kinase substrate in neurons 3 [Source:HGNC name;Acc:HGNC:8572]	-	-	-	-	-	-	-
29888	ENSG00000090372	STRN4	striatin 4 [Source:HGNC name;Acc:HGNC:15721]	-	-	-	-	-	-	-
50515	ENSG00000171310	CHST11	carbohydrate sulfotransferase 11 [Source:HGNC name;Acc:HGNC:17422]	-	-	-	-	-	-	-
51129	ENSG00000167772	ANGPTL4	angiopoietin like 4 [Source:HGNC name;Acc:HGNC:16039]	-	-	-	-	-	-	-
51762	ENSG00000166128	RAB8B	RAB8B, member RAS oncogene family [Source:HGNC name;Acc:HGNC:30273]	-	-	-	-	-	-	-
53635	ENSG00000104960	PTOV1	prostate tumor overexpressed 1 [Source:HGNC name;Acc:HGNC:9632]	-	-	-	-	-	-	-
54491	ENSG00000145569	FAM105A	family with sequence similarity 105 member A [Source:HGNC name;Acc:HGNC:25629]	-	-	-	-	-	-	-
55640	ENSG00000119686	FLVCR2	feline leukemia virus subCluster C cellular receptor family member 2 [Source:HGNC name;Acc:HGNC:20105]	-	-	-	-	-	-	-
55690	ENSG00000175115	PACS1	phosphofurin acidic cluster sorting protein 1 [Source:HGNC name;Acc:HGNC:30032]	-	-	-	-	-	-	-
55765	ENSG00000163362	INAVA	innate immunity activator [Source:HGNC name;Acc:HGNC:25599]	-	-	-	-	-	-	-
56649	ENSG00000137648	TMPRSS4	transmembrane protease, serine 4 [Source:HGNC name;Acc:HGNC:11878]	-	-	-	-	-	-	-
56904	ENSG00000148341	SH3GLB2	SH3 domain containing GRB2 like, endophilin B2 [Source:HGNC name;Acc:HGNC:10834]	-	-	-	-	-	-	-
57214	ENSG00000103888	CEMIP	cell migration inducing hyaluronan binding protein [Source:HGNC name;Acc:HGNC:29213]	-	-	-	-	-	-	-
64943	ENSG00000168268	NT5DC2	5'-nucleotidase domain containing 2 [Source:HGNC name;Acc:HGNC:25717]	-	-	-	-	-	-	-
65983	ENSG00000155324	GRAMD2B	GRAM domain containing 2B [Source:HGNC name;Acc:HGNC:24911]	-	-	-	-	-	-	-
65998	ENSG00000188070	C11orf95	chromosome 11 open reading frame 95 [Source:HGNC name;Acc:HGNC:28449]	-	-	-	-	-	-	-
79007	ENSG00000003249	DBNDD1	dysbindin domain containing 1 [Source:HGNC name;Acc:HGNC:28455]	-	-	-	-	-	-	-
79616	ENSG00000135083	CCNJL	cyclin J like [Source:HGNC name;Acc:HGNC:25876]	-	-	-	-	-	-	-
79762	ENSG00000162817	C1orf115	chromosome 1 open reading frame 115 [Source:HGNC name;Acc:HGNC:25873]	-	-	-	-	-	-	-
80328	ENSG00000131015	ULBP2	UL16 binding protein 2 [Source:HGNC name;Acc:HGNC:14894]	-	-	-	-	-	-	-
81031	ENSG00000197496	SLC2A10	solute carrier family 2 member 10 [Source:HGNC name;Acc:HGNC:13444]	-	-	-	-	-	-	-
81537	ENSG00000126821	SGPP1	sphingosine-1-phosphate phosphatase 1 [Source:HGNC name;Acc:HGNC:17720]	-	-	-	-	-	-	-
93664	ENSG00000081803	CADPS2	calcium dependent secretion activator 2 [Source:HGNC name;Acc:HGNC:16018]	-	-	-	-	-	-	-
112399	ENSG00000129521	EGLN3	egl-9 family hypoxia inducible factor 3 [Source:HGNC name;Acc:HGNC:14661]	-	-	-	-	-	-	-
113178	ENSG00000227500	SCAMP4	secretory carrier membrane protein 4 [Source:HGNC name;Acc:HGNC:30385]	-	-	-	-	-	-	-
116987	ENSG00000157985	AGAP1	ArfGAP with GTPase domain, ankyrin repeat and PH domain 1 [Source:HGNC name;Acc:HGNC:16922]	-	-	-	-	-	-	-
151011	ENSG00000186522	SEPTIN10	septin 10 [Source:HGNC name;Acc:HGNC:14349]	-	-	-	-	-	-	-
254102	ENSG00000173442	EHBP1L1	EH domain binding protein 1 like 1 [Source:HGNC name;Acc:HGNC:30682]	-	-	-	-	-	-	-
404093	ENSG00000180891	CUEDC1	CUE domain containing 1 [Source:HGNC name;Acc:HGNC:31350]	-	-	-	-	-	-	-
439921	ENSG00000182534	MXRA7	matrix remodeling associated 7 [Source:HGNC name;Acc:HGNC:7541]	-	-	-	-	-	-	-
105375355	ENSG00000243566	UPK3B	uroplakin 3B [Source:HGNC name;Acc:HGNC:21444]	-	-	-	-	-	-	-

## Sheet: KRAS.KIDNEY_UP.V1_UP
NCBI gene ID	Ensemble gene ID	Gene name	Gene description	scRNA-seq DEG	Cluster1vs2 (FC at log2)	FDR-corrected p-value (-log2)	Cluster1vs3 (FC at log2)	FDR-corrected p-value (-log2)	Cluster1vs4 (FC at log2)	FDR-corrected p-value (-log2)
2	ENSG00000175899	A2M	alpha-2-macroglobulin [Source:HGNC name;Acc:HGNC:7]	-	-	-	-	-	-	-
107	ENSG00000164742	ADCY1	adenylate cyclase 1 [Source:HGNC name;Acc:HGNC:232]	-	-	-	-	-	-	-
216	ENSG00000165092	ALDH1A1	aldehyde dehydrogenase 1 family member A1 [Source:HGNC name;Acc:HGNC:402]	DEG	-2.55	116.444	-3.47	189.427	-4.69	117.594
287	ENSG00000145362	ANK2	ankyrin 2 [Source:HGNC name;Acc:HGNC:493]	-	-	-	-	-	-	-
288	ENSG00000151150	ANK3	ankyrin 3 [Source:HGNC name;Acc:HGNC:494]	DEG	1.81	416.775	1.86	371.433	0	NA
361	ENSG00000171885	AQP4	aquaporin 4 [Source:HGNC name;Acc:HGNC:637]	-	-	-	-	-	-	-
443	ENSG00000108381	ASPA	aspartoacylase [Source:HGNC name;Acc:HGNC:756]	-	-	-	-	-	-	-
477	ENSG00000018625	ATP1A2	ATPase Na+/K+ transporting subunit alpha 2 [Source:HGNC name;Acc:HGNC:800]	-	-	-	-	-	-	-
760	ENSG00000104267	CA2	carbonic anhydrase 2 [Source:HGNC name;Acc:HGNC:1373]	-	-	-	-	-	-	-
793	ENSG00000104327	CALB1	calbindin 1 [Source:HGNC name;Acc:HGNC:1434]	-	-	-	-	-	-	-
894	ENSG00000118971	CCND2	cyclin D2 [Source:HGNC name;Acc:HGNC:1583]	-	-	-	-	-	-	-
1038	ENSG00000288642	CDR1	cerebellar degeneration related protein 1 [Source:HGNC name;Acc:HGNC:1798]	-	-	-	-	-	-	-
1113	ENSG00000100604	CHGA	chromogranin A [Source:HGNC name;Acc:HGNC:1929]	-	-	-	-	-	-	-
1114	ENSG00000089199	CHGB	chromogranin B [Source:HGNC name;Acc:HGNC:1930]	-	-	-	-	-	-	-
1356	ENSG00000047457	CP	ceruloplasmin [Source:HGNC name;Acc:HGNC:2295]	-	-	-	-	-	-	-
1363	ENSG00000109472	CPE	carboxypeptidase E [Source:HGNC name;Acc:HGNC:2303]	-	-	-	-	-	-	-
1410	ENSG00000109846	CRYAB	crystallin alpha B [Source:HGNC name;Acc:HGNC:2389]	-	-	-	-	-	-	-
1428	ENSG00000103316	CRYM	crystallin mu [Source:HGNC name;Acc:HGNC:2418]	-	-	-	-	-	-	-
1656	ENSG00000110367	DDX6	DEAD-box helicase 6 [Source:HGNC name;Acc:HGNC:2747]	-	-	-	-	-	-	-
1780	ENSG00000158560	DYNC1I1	dynein cytoplasmic 1 intermediate chain 1 [Source:HGNC name;Acc:HGNC:2963]	-	-	-	-	-	-	-
1848	ENSG00000139318	DUSP6	dual specificity phosphatase 6 [Source:HGNC name;Acc:HGNC:3072]	DEG	0	NA	1.42	131.059	0	NA
2012	ENSG00000134531	EMP1	epithelial membrane protein 1 [Source:HGNC name;Acc:HGNC:3333]	DEG	0	NA	1.05	86.0736	1.9	126.261
2104	ENSG00000196482	ESRRG	estrogen related receptor gamma [Source:HGNC name;Acc:HGNC:3474]	-	-	-	-	-	-	-
2115	ENSG00000006468	ETV1	ETS variant transcription factor 1 [Source:HGNC name;Acc:HGNC:3490]	DEG	1.81	281.456	0	NA	0	NA
2254	ENSG00000102678	FGF9	fibroblast growth factor 9 [Source:HGNC name;Acc:HGNC:3687]	-	-	-	-	-	-	-
2554	ENSG00000022355	GABRA1	gamma-aminobutyric acid type A receptor subunit alpha1 [Source:HGNC name;Acc:HGNC:4075]	-	-	-	-	-	-	-
2558	ENSG00000186297	GABRA5	gamma-aminobutyric acid type A receptor subunit alpha5 [Source:HGNC name;Acc:HGNC:4079]	-	-	-	-	-	-	-
2560	ENSG00000163288	GABRB1	gamma-aminobutyric acid type A receptor subunit beta1 [Source:HGNC name;Acc:HGNC:4081]	-	-	-	-	-	-	-
2570	ENSG00000111886	GABRR2	gamma-aminobutyric acid type A receptor subunit rho2 [Source:HGNC name;Acc:HGNC:4091]	-	-	-	-	-	-	-
2571	ENSG00000128683	GAD1	glutamate decarboxylase 1 [Source:HGNC name;Acc:HGNC:4092]	-	-	-	-	-	-	-
2596	ENSG00000172020	GAP43	growth associated protein 43 [Source:HGNC name;Acc:HGNC:4140]	-	-	-	-	-	-	-
2628	ENSG00000171766	GATM	glycine amidinotransferase [Source:HGNC name;Acc:HGNC:4175]	-	-	-	-	-	-	-
2642	ENSG00000215644	GCGR	glucagon receptor [Source:HGNC name;Acc:HGNC:4192]	-	-	-	-	-	-	-
2691	ENSG00000118702	GHRH	growth hormone releasing hormone [Source:HGNC name;Acc:HGNC:4265]	-	-	-	-	-	-	-
2731	ENSG00000178445	GLDC	glycine decarboxylase [Source:HGNC name;Acc:HGNC:4313]	-	-	-	-	-	-	-
2823	ENSG00000150625	GPM6A	glycoprotein M6A [Source:HGNC name;Acc:HGNC:4460]	-	-	-	-	-	-	-
2842	ENSG00000183150	GPR19	G protein-coupled receptor 19 [Source:HGNC name;Acc:HGNC:4473]	-	-	-	-	-	-	-
2861	ENSG00000170775	GPR37	G protein-coupled receptor 37 [Source:HGNC name;Acc:HGNC:4494]	-	-	-	-	-	-	-
2891	ENSG00000120251	GRIA2	glutamate ionotropic receptor AMPA type subunit 2 [Source:HGNC name;Acc:HGNC:4572]	-	-	-	-	-	-	-
2898	ENSG00000164418	GRIK2	glutamate ionotropic receptor kainate type subunit 2 [Source:HGNC name;Acc:HGNC:4580]	-	-	-	-	-	-	-
2915	ENSG00000168959	GRM5	glutamate metabotropic receptor 5 [Source:HGNC name;Acc:HGNC:4597]	-	-	-	-	-	-	-
3741	ENSG00000130037	KCNA5	potassium voltage-gated channel subfamily A member 5 [Source:HGNC name;Acc:HGNC:6224]	-	-	-	-	-	-	-
3764	ENSG00000121361	KCNJ8	potassium inwardly rectifying channel subfamily J member 8 [Source:HGNC name;Acc:HGNC:6269]	-	-	-	-	-	-	-
3800	ENSG00000168280	KIF5C	kinesin family member 5C [Source:HGNC name;Acc:HGNC:6325]	-	-	-	-	-	-	-
3815	ENSG00000157404	KIT	KIT proto-oncogene, receptor tyrosine kinase [Source:HGNC name;Acc:HGNC:6342]	-	-	-	-	-	-	-
4208	ENSG00000081189	MEF2C	myocyte enhancer factor 2C [Source:HGNC name;Acc:HGNC:6996]	DEG	1.19	127.809	0	NA	1.03	41.3353
4674	ENSG00000186462	NAP1L2	nucleosome assembly protein 1 like 2 [Source:HGNC name;Acc:HGNC:7638]	-	-	-	-	-	-	-
4692	ENSG00000182636	NDN	necdin, MAGE family member [Source:HGNC name;Acc:HGNC:7675]	-	-	-	-	-	-	-
4747	ENSG00000277586	NEFL	neurofilament light [Source:HGNC name;Acc:HGNC:7739]	DEG	2.5	629.712	0	NA	0	NA
4897	ENSG00000091129	NRCAM	neuronal cell adhesion molecule [Source:HGNC name;Acc:HGNC:7994]	DEG	0	NA	-1.34	87.7051	-1.99	70.7118
5101	ENSG00000184226	PCDH9	protocadherin 9 [Source:HGNC name;Acc:HGNC:8661]	DEG	-1.74	128.194	-2.38	227.988	-2.32	75.2382
5121	ENSG00000183036	PCP4	Purkinje cell protein 4 [Source:HGNC name;Acc:HGNC:8742]	-	-	-	-	-	-	-
5175	ENSG00000261371	PECAM1	platelet and endothelial cell adhesion molecule 1 [Source:HGNC name;Acc:HGNC:8823]	-	-	-	-	-	-	-
5178	ENSG00000198300	PEG3	paternally expressed 3 [Source:HGNC name;Acc:HGNC:8826]	-	-	-	-	-	-	-
5274	ENSG00000163536	SERPINI1	serpin family I member 1 [Source:HGNC name;Acc:HGNC:8943]	-	-	-	-	-	-	-
5334	ENSG00000115896	PLCL1	phospholipase C like 1 (inactive) [Source:HGNC name;Acc:HGNC:9063]	-	-	-	-	-	-	-
5354	ENSG00000123560	PLP1	proteolipid protein 1 [Source:HGNC name;Acc:HGNC:9086]	-	-	-	-	-	-	-
5375	ENSG00000147588	PMP2	peripheral myelin protein 2 [Source:HGNC name;Acc:HGNC:9117]	-	-	-	-	-	-	-
5649	ENSG00000189056	RELN	reelin [Source:HGNC name;Acc:HGNC:9957]	-	-	-	-	-	-	-
6014	ENSG00000152214	RIT2	Ras like without CAAX 2 [Source:HGNC name;Acc:HGNC:10017]	-	-	-	-	-	-	-
6252	ENSG00000139970	RTN1	reticulon 1 [Source:HGNC name;Acc:HGNC:10467]	DEG	1.66	410.58	0	NA	0	NA
6304	ENSG00000182568	SATB1	SATB homeobox 1 [Source:HGNC name;Acc:HGNC:10541]	-	-	-	-	-	-	-
6324	ENSG00000105711	SCN1B	sodium voltage-gated channel beta subunit 1 [Source:HGNC name;Acc:HGNC:10586]	-	-	-	-	-	-	-
6326	ENSG00000136531	SCN2A	sodium voltage-gated channel alpha subunit 2 [Source:HGNC name;Acc:HGNC:10588]	-	-	-	-	-	-	-
6414	ENSG00000250722	SELENOP	selenoprotein P [Source:HGNC name;Acc:HGNC:10751]	-	-	-	-	-	-	-
6422	ENSG00000104332	SFRP1	secreted frizzled related protein 1 [Source:HGNC name;Acc:HGNC:10776]	-	-	-	-	-	-	-
6447	ENSG00000166922	SCG5	secretogranin V [Source:HGNC name;Acc:HGNC:10816]	-	-	-	-	-	-	-
6507	ENSG00000079215	SLC1A3	solute carrier family 1 member 3 [Source:HGNC name;Acc:HGNC:10941]	-	-	-	-	-	-	-
6529	ENSG00000157103	SLC6A1	solute carrier family 6 member 1 [Source:HGNC name;Acc:HGNC:11042]	-	-	-	-	-	-	-
6559	ENSG00000070915	SLC12A3	solute carrier family 12 member 3 [Source:HGNC name;Acc:HGNC:10912]	-	-	-	-	-	-	-
6616	ENSG00000132639	SNAP25	synaptosome associated protein 25 [Source:HGNC name;Acc:HGNC:11132]	-	-	-	-	-	-	-
6653	ENSG00000137642	SORL1	sortilin related receptor 1 [Source:HGNC name;Acc:HGNC:11185]	-	-	-	-	-	-	-
6857	ENSG00000067715	SYT1	synaptotagmin 1 [Source:HGNC name;Acc:HGNC:11509]	-	-	-	-	-	-	-
7102	ENSG00000156298	TSPAN7	tetraspanin 7 [Source:HGNC name;Acc:HGNC:11854]	DEG	1.89	504.279	0	NA	0	NA
7111	ENSG00000136842	TMOD1	tropomodulin 1 [Source:HGNC name;Acc:HGNC:11871]	-	-	-	-	-	-	-
7434	ENSG00000106018	VIPR2	vasoactive intestinal peptide receptor 2 [Source:HGNC name;Acc:HGNC:12695]	-	-	-	-	-	-	-
7504	ENSG00000047597	XK	X-linked Kx blood Cluster [Source:HGNC name;Acc:HGNC:12811]	-	-	-	-	-	-	-
7976	ENSG00000104290	FZD3	frizzled class receptor 3 [Source:HGNC name;Acc:HGNC:4041]	-	-	-	-	-	-	-
8382	ENSG00000112981	NME5	NME/NM23 family member 5 [Source:HGNC name;Acc:HGNC:7853]	-	-	-	-	-	-	-
8404	ENSG00000152583	SPARCL1	SPARC like 1 [Source:HGNC name;Acc:HGNC:11220]	-	-	-	-	-	-	-
8715	ENSG00000101746	NOL4	nucleolar protein 4 [Source:HGNC name;Acc:HGNC:7870]	-	-	-	-	-	-	-
8851	ENSG00000176749	CDK5R1	cyclin dependent kinase 5 regulatory subunit 1 [Source:HGNC name;Acc:HGNC:1775]	-	-	-	-	-	-	-
9053	ENSG00000135525	MAP7	microtubule associated protein 7 [Source:HGNC name;Acc:HGNC:6869]	DEG	1.14	105.569	0	NA	0	NA
9228	ENSG00000198010	DLGAP2	DLG associated protein 2 [Source:HGNC name;Acc:HGNC:2906]	-	-	-	-	-	-	-
9358	ENSG00000198542	ITGBL1	integrin subunit beta like 1 [Source:HGNC name;Acc:HGNC:6164]	-	-	-	-	-	-	-
9378	ENSG00000179915	NRXN1	neurexin 1 [Source:HGNC name;Acc:HGNC:8008]	-	-	-	-	-	-	-
9745	ENSG00000198597	ZNF536	zinc finger protein 536 [Source:HGNC name;Acc:HGNC:29025]	-	-	-	-	-	-	-
9865	ENSG00000255690	TRIL	TLR4 interactor with leucine rich repeats [Source:HGNC name;Acc:HGNC:22200]	-	-	-	-	-	-	-
9892	ENSG00000065609	SNAP91	synaptosome associated protein 91 [Source:HGNC name;Acc:HGNC:14986]	-	-	-	-	-	-	-
9899	ENSG00000185518	SV2B	synaptic vesicle glycoprotein 2B [Source:HGNC name;Acc:HGNC:16874]	-	-	-	-	-	-	-
9935	ENSG00000204103	MAFB	MAF bZIP transcription factor B [Source:HGNC name;Acc:HGNC:6408]	-	-	-	-	-	-	-
10205	ENSG00000149573	MPZL2	myelin protein zero like 2 [Source:HGNC name;Acc:HGNC:3496]	DEG	0	NA	1.06	234.046	0	NA
10231	ENSG00000172348	RCAN2	regulator of calcineurin 2 [Source:HGNC name;Acc:HGNC:3041]	-	-	-	-	-	-	-
10382	ENSG00000104833	TUBB4A	tubulin beta 4A class IVa [Source:HGNC name;Acc:HGNC:20774]	-	-	-	-	-	-	-
10402	ENSG00000064225	ST3GAL6	ST3 beta-galactoside alpha-2,3-sialyltransferase 6 [Source:HGNC name;Acc:HGNC:18080]	-	-	-	-	-	-	-
10457	ENSG00000136235	GPNMB	glycoprotein nmb [Source:HGNC name;Acc:HGNC:4462]	-	-	-	-	-	-	-
10529	ENSG00000078114	NEBL	nebulette [Source:HGNC name;Acc:HGNC:16932]	-	-	-	-	-	-	-
10580	ENSG00000095637	SORBS1	sorbin and SH3 domain containing 1 [Source:HGNC name;Acc:HGNC:14565]	-	-	-	-	-	-	-
10687	ENSG00000240694	PNMA2	PNMA family member 2 [Source:HGNC name;Acc:HGNC:9159]	-	-	-	-	-	-	-
10777	ENSG00000172995	ARPP21	cAMP regulated phosphoprotein 21 [Source:HGNC name;Acc:HGNC:16968]	-	-	-	-	-	-	-
11069	ENSG00000091428	RAPGEF4	Rap guanine nucleotide exchange factor 4 [Source:HGNC name;Acc:HGNC:16626]	-	-	-	-	-	-	-
11197	ENSG00000156076	WIF1	WNT inhibitory factor 1 [Source:HGNC name;Acc:HGNC:18081]	-	-	-	-	-	-	-
22849	ENSG00000107864	CPEB3	cytoplasmic polyadenylation element binding protein 3 [Source:HGNC name;Acc:HGNC:21746]	-	-	-	-	-	-	-
22998	ENSG00000064042	LIMCH1	LIM and calponin homology domains 1 [Source:HGNC name;Acc:HGNC:29191]	DEG	2.92	526.204	2.03	231.212	0	NA
23057	ENSG00000157064	NMNAT2	nicotinamide nucleotide adenylyltransferase 2 [Source:HGNC name;Acc:HGNC:16789]	-	-	-	-	-	-	-
23136	ENSG00000082397	EPB41L3	erythrocyte membrane protein band 4.1 like 3 [Source:HGNC name;Acc:HGNC:3380]	DEG	4.49	0	0	NA	0	NA
23236	ENSG00000182621	PLCB1	phospholipase C beta 1 [Source:HGNC name;Acc:HGNC:15917]	DEG	1.97	442.433	0	NA	0	NA
23302	ENSG00000179314	WSCD1	WSC domain containing 1 [Source:HGNC name;Acc:HGNC:29060]	-	-	-	-	-	-	-
23321	ENSG00000109654	TRIM2	tripartite motif containing 2 [Source:HGNC name;Acc:HGNC:15974]	DEG	1.44	313.184	2.05	411.236	0	NA
23462	ENSG00000164683	HEY1	hes related family bHLH transcription factor with YRPW motif 1 [Source:HGNC name;Acc:HGNC:4880]	-	-	-	-	-	-	-
25840	ENSG00000185432	METTL7A	methyltransferase like 7A [Source:HGNC name;Acc:HGNC:24550]	-	-	-	-	-	-	-
26052	ENSG00000197959	DNM3	dynamin 3 [Source:HGNC name;Acc:HGNC:29125]	-	-	-	-	-	-	-
26059	ENSG00000187672	ERC2	ELKS/RAB6-interacting/CAST family member 2 [Source:HGNC name;Acc:HGNC:31922]	-	-	-	-	-	-	-
26289	ENSG00000154027	AK5	adenylate kinase 5 [Source:HGNC name;Acc:HGNC:365]	DEG	0	NA	0	NA	2.32	178.705
26952	ENSG00000109208	SMR3A	submaxillary gland androgen regulated protein 3A [Source:HGNC name;Acc:HGNC:19216]	-	-	-	-	-	-	-
27065	ENSG00000168824	NSG1	neuronal vesicle trafficking associated 1 [Source:HGNC name;Acc:HGNC:18790]	-	-	-	-	-	-	-
28951	ENSG00000071575	TRIB2	tribbles pseudokinase 2 [Source:HGNC name;Acc:HGNC:30809]	-	-	-	-	-	-	-
28986	ENSG00000187601	MAGEH1	MAGE family member H1 [Source:HGNC name;Acc:HGNC:24092]	-	-	-	-	-	-	-
29106	ENSG00000104112	SCG3	secretogranin III [Source:HGNC name;Acc:HGNC:13707]	-	-	-	-	-	-	-
51299	ENSG00000124785	NRN1	neuritin 1 [Source:HGNC name;Acc:HGNC:17972]	-	-	-	-	-	-	-
51440	ENSG00000116983	HPCAL4	hippocalcin like 4 [Source:HGNC name;Acc:HGNC:18212]	-	-	-	-	-	-	-
51617	ENSG00000170091	NSG2	neuronal vesicle trafficking associated 2 [Source:HGNC name;Acc:HGNC:24955]	-	-	-	-	-	-	-
51704	ENSG00000167191	GPRC5B	G protein-coupled receptor class C Cluster 5 member B [Source:HGNC name;Acc:HGNC:13308]	DEG	0	NA	2.68	609.181	0	NA
55084	ENSG00000112320	SOBP	sine oculis binding protein homolog [Source:HGNC name;Acc:HGNC:29256]	-	-	-	-	-	-	-
55117	ENSG00000072041	SLC6A15	solute carrier family 6 member 15 [Source:HGNC name;Acc:HGNC:13621]	-	-	-	-	-	-	-
55190	ENSG00000196368	NUDT11	nudix hydrolase 11 [Source:HGNC name;Acc:HGNC:18011]	-	-	-	-	-	-	-
55273	ENSG00000166292	TMEM100	transmembrane protein 100 [Source:HGNC name;Acc:HGNC:25607]	-	-	-	-	-	-	-
55328	ENSG00000184719	RNLS	renalase, FAD dependent amine oxidase [Source:HGNC name;Acc:HGNC:25641]	-	-	-	-	-	-	-
55885	ENSG00000048540	LMO3	LIM domain only 3 [Source:HGNC name;Acc:HGNC:6643]	-	-	-	-	-	-	-
56253	ENSG00000109943	CRTAM	cytotoxic and regulatory T cell molecule [Source:HGNC name;Acc:HGNC:24313]	-	-	-	-	-	-	-
57088	ENSG00000114698	PLSCR4	phospholipid scramblase 4 [Source:HGNC name;Acc:HGNC:16497]	-	-	-	-	-	-	-
57161	ENSG00000139946	PELI2	pellino E3 ubiquitin protein ligase family member 2 [Source:HGNC name;Acc:HGNC:8828]	DEG	0	NA	1.08	170.159	0	NA
57468	ENSG00000124140	SLC12A5	solute carrier family 12 member 5 [Source:HGNC name;Acc:HGNC:13818]	-	-	-	-	-	-	-
64066	ENSG00000137675	MMP27	matrix metallopeptidase 27 [Source:HGNC name;Acc:HGNC:14250]	-	-	-	-	-	-	-
79846	ENSG00000105792	CFAP69	cilia and flagella associated protein 69 [Source:HGNC name;Acc:HGNC:26107]	-	-	-	-	-	-	-
81617	ENSG00000102547	CAB39L	calcium binding protein 39 like [Source:HGNC name;Acc:HGNC:20290]	-	-	-	-	-	-	-
114088	ENSG00000100505	TRIM9	tripartite motif containing 9 [Source:HGNC name;Acc:HGNC:16288]	-	-	-	-	-	-	-
140597	ENSG00000184905	TCEAL2	transcription elongation factor A like 2 [Source:HGNC name;Acc:HGNC:29818]	-	-	-	-	-	-	-
202134	ENSG00000182230	FAM153B	family with sequence similarity 153 member B [Source:HGNC name;Acc:HGNC:27323]	-	-	-	-	-	-	-
284266	ENSG00000197046	SIGLEC15	sialic acid binding Ig like lectin 15 [Source:HGNC name;Acc:HGNC:27596]	-	-	-	-	-	-	-

## Sheet: KRAS.LUNG.BREAST_UP.V1_UP
NCBI gene ID	Ensemble gene ID	Gene name	Gene description	scRNA-seq DEG	Cluster1vs2 (FC at log2)	FDR-corrected p-value (-log2)	Cluster1vs3 (FC at log2)	FDR-corrected p-value (-log2)	Cluster1vs4 (FC at log2)	FDR-corrected p-value (-log2)
330	ENSG00000023445	BIRC3	baculoviral IAP repeat containing 3 [Source:HGNC name;Acc:HGNC:591]	DEG	-2.2	240.281	1.71	111.692	0	NA
11343	ENSG00000074416	MGLL	monoglyceride lipase [Source:HGNC name;Acc:HGNC:17038]	DEG	-1.12	124.63	0	NA	0	NA
2921	ENSG00000163734	CXCL3	C-X-C motif chemokine ligand 3 [Source:HGNC name;Acc:HGNC:4604]	DEG	0	NA	1.99	297.794	0	NA
5743	ENSG00000073756	PTGS2	prostaglandin-endoperoxide synthase 2 [Source:HGNC name;Acc:HGNC:9605]	DEG	0	NA	1.67	172.039	0	NA
5801	ENSG00000153233	PTPRR	protein tyrosine phosphatase receptor type R [Source:HGNC name;Acc:HGNC:9680]	DEG	0	NA	1.61	314.038	0	NA
6035	ENSG00000129538	RNASE1	ribonuclease A family member 1, pancreatic [Source:HGNC name;Acc:HGNC:10044]	DEG	0	NA	3.72	784.45	0	NA
6690	ENSG00000164266	SPINK1	serine peptidase inhibitor Kazal type 1 [Source:HGNC name;Acc:HGNC:11244]	DEG	0	NA	3.32	468.589	0	NA
7869	ENSG00000012171	SEMA3B	semaphorin 3B [Source:HGNC name;Acc:HGNC:10724]	DEG	0	NA	1.14	213.782	0	NA
10103	ENSG00000117472	TSPAN1	tetraspanin 1 [Source:HGNC name;Acc:HGNC:20657]	DEG	0	NA	1.07	183.613	0	NA
50486	ENSG00000123689	G0S2	G0/G1 switch 2 [Source:HGNC name;Acc:HGNC:30229]	DEG	0	NA	0	NA	1.57	54.8765
28231	ENSG00000101187	SLCO4A1	solute carrier organic anion transporter family member 4A1 [Source:HGNC name;Acc:HGNC:10953]	DEG	1.03	173.651	0	NA	0	NA
3486	ENSG00000146674	IGFBP3	insulin like growth factor binding protein 3 [Source:HGNC name;Acc:HGNC:5472]	DEG	1.11	92.5762	5.96	0	0	NA
9047	ENSG00000027869	SH2D2A	SH2 domain containing 2A [Source:HGNC name;Acc:HGNC:10821]	DEG	1.15	178.241	0	NA	0	NA
7128	ENSG00000118503	TNFAIP3	TNF alpha induced protein 3 [Source:HGNC name;Acc:HGNC:11896]	DEG	1.46	245.198	0	NA	0	NA
3669	ENSG00000172183	ISG20	interferon stimulated exonuclease gene 20 [Source:HGNC name;Acc:HGNC:6130]	DEG	2.03	271.501	0	NA	0	NA
2745	ENSG00000173221	GLRX	glutaredoxin [Source:HGNC name;Acc:HGNC:4330]	DEG	2.49	347.686	0	NA	0	NA
6192	ENSG00000129824	RPS4Y1	ribosomal protein S4 Y-linked 1 [Source:HGNC name;Acc:HGNC:10425]	DEG	2.85	261.592	-2.8	244.786	-2.8	80.9553
6374	ENSG00000163735	CXCL5	C-X-C motif chemokine ligand 5 [Source:HGNC name;Acc:HGNC:10642]	DEG	3.02	405.068	5.59	899.208	-1.04	24.6182
2920	ENSG00000081041	CXCL2	C-X-C motif chemokine ligand 2 [Source:HGNC name;Acc:HGNC:4603]	DEG	3.51	475.175	2.82	262.691	0	NA
3576	ENSG00000169429	CXCL8	C-X-C motif chemokine ligand 8 [Source:HGNC name;Acc:HGNC:6025]	DEG	4.42	991.652	2.59	328.959	0	NA
2919	ENSG00000163739	CXCL1	C-X-C motif chemokine ligand 1 [Source:HGNC name;Acc:HGNC:4602]	DEG	7.14	0	3.64	522.136	0	NA
2	ENSG00000175899	A2M	alpha-2-macroglobulin [Source:HGNC name;Acc:HGNC:7]	-	-	-	-	-	-	-
101	ENSG00000151651	ADAM8	ADAM metallopeptidase domain 8 [Source:HGNC name;Acc:HGNC:215]	-	-	-	-	-	-	-
208	ENSG00000105221	AKT2	AKT serine/threonine kinase 2 [Source:HGNC name;Acc:HGNC:392]	-	-	-	-	-	-	-
266	ENSG00000099721	AMELY	amelogenin Y-linked [Source:HGNC name;Acc:HGNC:462]	-	-	-	-	-	-	-
639	ENSG00000057657	PRDM1	PR/SET domain 1 [Source:HGNC name;Acc:HGNC:9346]	-	-	-	-	-	-	-
654	ENSG00000153162	BMP6	bone morphogenetic protein 6 [Source:HGNC name;Acc:HGNC:1073]	-	-	-	-	-	-	-
793	ENSG00000104327	CALB1	calbindin 1 [Source:HGNC name;Acc:HGNC:1434]	-	-	-	-	-	-	-
909	ENSG00000158477	CD1A	CD1a molecule [Source:HGNC name;Acc:HGNC:1634]	-	-	-	-	-	-	-
919	ENSG00000198821	CD247	CD247 molecule [Source:HGNC name;Acc:HGNC:1677]	-	-	-	-	-	-	-
951	ENSG00000104894	CD37	CD37 molecule [Source:HGNC name;Acc:HGNC:1666]	-	-	-	-	-	-	-
1041	ENSG00000204539	CDSN	corneodesmosin [Source:HGNC name;Acc:HGNC:1802]	-	-	-	-	-	-	-
1084	ENSG00000170956	CEACAM3	CEA cell adhesion molecule 3 [Source:HGNC name;Acc:HGNC:1815]	-	-	-	-	-	-	-
1135	ENSG00000120903	CHRNA2	cholinergic receptor nicotinic alpha 2 subunit [Source:HGNC name;Acc:HGNC:1956]	-	-	-	-	-	-	-
1208	ENSG00000137392	CLPS	colipase [Source:HGNC name;Acc:HGNC:2085]	-	-	-	-	-	-	-
1235	ENSG00000112486	CCR6	C-C motif chemokine receptor 6 [Source:HGNC name;Acc:HGNC:1607]	-	-	-	-	-	-	-
1240	ENSG00000174600	CMKLR1	chemerin chemokine-like receptor 1 [Source:HGNC name;Acc:HGNC:2121]	-	-	-	-	-	-	-
1437	ENSG00000164400	CSF2	colony stimulating factor 2 [Source:HGNC name;Acc:HGNC:2434]	-	-	-	-	-	-	-
1440	ENSG00000108342	CSF3	colony stimulating factor 3 [Source:HGNC name;Acc:HGNC:2438]	-	-	-	-	-	-	-
1496	ENSG00000066032	CTNNA2	catenin alpha 2 [Source:HGNC name;Acc:HGNC:2510]	-	-	-	-	-	-	-
1770	ENSG00000007174	DNAH9	dynein axonemal heavy chain 9 [Source:HGNC name;Acc:HGNC:2953]	-	-	-	-	-	-	-
1839	ENSG00000113070	HBEGF	heparin binding EGF like growth factor [Source:HGNC name;Acc:HGNC:3059]	-	-	-	-	-	-	-
2113	ENSG00000134954	ETS1	ETS proto-oncogene 1, transcription factor [Source:HGNC name;Acc:HGNC:3488]	-	-	-	-	-	-	-
2556	ENSG00000011677	GABRA3	gamma-aminobutyric acid type A receptor subunit alpha3 [Source:HGNC name;Acc:HGNC:4077]	-	-	-	-	-	-	-
2672	ENSG00000162676	GFI1	growth factor independent 1 transcriptional repressor [Source:HGNC name;Acc:HGNC:4237]	-	-	-	-	-	-	-
2828	ENSG00000177464	GPR4	G protein-coupled receptor 4 [Source:HGNC name;Acc:HGNC:4497]	-	-	-	-	-	-	-
2922	ENSG00000134443	GRP	gastrin releasing peptide [Source:HGNC name;Acc:HGNC:4605]	-	-	-	-	-	-	-
2995	ENSG00000136732	GYPC	glycophorin C (Gerbich blood Cluster) [Source:HGNC name;Acc:HGNC:4704]	-	-	-	-	-	-	-
3037	ENSG00000170961	HAS2	hyaluronan synthase 2 [Source:HGNC name;Acc:HGNC:4819]	-	-	-	-	-	-	-
3237	ENSG00000128713	HOXD11	homeobox D11 [Source:HGNC name;Acc:HGNC:5134]	-	-	-	-	-	-	-
3249	ENSG00000105707	HPN	hepsin [Source:HGNC name;Acc:HGNC:5155]	-	-	-	-	-	-	-
3290	ENSG00000117594	HSD11B1	hydroxysteroid 11-beta dehydrogenase 1 [Source:HGNC name;Acc:HGNC:5208]	-	-	-	-	-	-	-
3294	ENSG00000086696	HSD17B2	hydroxysteroid 17-beta dehydrogenase 2 [Source:HGNC name;Acc:HGNC:5211]	-	-	-	-	-	-	-
3398	ENSG00000115738	ID2	inhibitor of DNA binding 2 [Source:HGNC name;Acc:HGNC:5361]	-	-	-	-	-	-	-
3445	ENSG00000120242	IFNA8	interferon alpha 8 [Source:HGNC name;Acc:HGNC:5429]	-	-	-	-	-	-	-
3598	ENSG00000123496	IL13RA2	interleukin 13 receptor subunit alpha 2 [Source:HGNC name;Acc:HGNC:5975]	-	-	-	-	-	-	-
3624	ENSG00000122641	INHBA	inhibin subunit beta A [Source:HGNC name;Acc:HGNC:6066]	-	-	-	-	-	-	-
3673	ENSG00000164171	ITGA2	integrin subunit alpha 2 [Source:HGNC name;Acc:HGNC:6137]	-	-	-	-	-	-	-
3706	ENSG00000137825	ITPKA	inositol-trisphosphate 3-kinase A [Source:HGNC name;Acc:HGNC:6178]	-	-	-	-	-	-	-
3746	ENSG00000129159	KCNC1	potassium voltage-gated channel subfamily C member 1 [Source:HGNC name;Acc:HGNC:6233]	-	-	-	-	-	-	-
3747	ENSG00000166006	KCNC2	potassium voltage-gated channel subfamily C member 2 [Source:HGNC name;Acc:HGNC:6234]	-	-	-	-	-	-	-
3770	ENSG00000182324	KCNJ14	potassium inwardly rectifying channel subfamily J member 14 [Source:HGNC name;Acc:HGNC:6260]	-	-	-	-	-	-	-
3798	ENSG00000155980	KIF5A	kinesin family member 5A [Source:HGNC name;Acc:HGNC:6323]	-	-	-	-	-	-	-
3800	ENSG00000168280	KIF5C	kinesin family member 5C [Source:HGNC name;Acc:HGNC:6325]	-	-	-	-	-	-	-
3885	ENSG00000131737	KRT34	keratin 34 [Source:HGNC name;Acc:HGNC:6452]	-	-	-	-	-	-	-
3976	ENSG00000128342	LIF	LIF interleukin 6 family cytokine [Source:HGNC name;Acc:HGNC:6596]	-	-	-	-	-	-	-
4312	ENSG00000196611	MMP1	matrix metallopeptidase 1 [Source:HGNC name;Acc:HGNC:7155]	-	-	-	-	-	-	-
4318	ENSG00000100985	MMP9	matrix metallopeptidase 9 [Source:HGNC name;Acc:HGNC:7176]	-	-	-	-	-	-	-
4319	ENSG00000166670	MMP10	matrix metallopeptidase 10 [Source:HGNC name;Acc:HGNC:7156]	-	-	-	-	-	-	-
4620	ENSG00000125414	MYH2	myosin heavy chain 2 [Source:HGNC name;Acc:HGNC:7572]	-	-	-	-	-	-	-
4753	ENSG00000184613	NELL2	neural EGFL like 2 [Source:HGNC name;Acc:HGNC:7751]	-	-	-	-	-	-	-
4879	ENSG00000120937	NPPB	natriuretic peptide B [Source:HGNC name;Acc:HGNC:7940]	-	-	-	-	-	-	-
4901	ENSG00000129535	NRL	neural retina leucine zipper [Source:HGNC name;Acc:HGNC:8002]	-	-	-	-	-	-	-
5138	ENSG00000186642	PDE2A	phosphodiesterase 2A [Source:HGNC name;Acc:HGNC:8777]	-	-	-	-	-	-	-
5473	ENSG00000163736	PPBP	pro-platelet basic protein [Source:HGNC name;Acc:HGNC:9240]	-	-	-	-	-	-	-
5617	ENSG00000172179	PRL	prolactin [Source:HGNC name;Acc:HGNC:9445]	-	-	-	-	-	-	-
5646	ENSG00000010438	PRSS3	serine protease 3 [Source:HGNC name;Acc:HGNC:9486]	-	-	-	-	-	-	-
5649	ENSG00000189056	RELN	reelin [Source:HGNC name;Acc:HGNC:9957]	-	-	-	-	-	-	-
5950	ENSG00000138207	RBP4	retinol binding protein 4 [Source:HGNC name;Acc:HGNC:9922]	-	-	-	-	-	-	-
6364	ENSG00000115009	CCL20	C-C motif chemokine ligand 20 [Source:HGNC name;Acc:HGNC:10619]	-	-	-	-	-	-	-
6447	ENSG00000166922	SCG5	secretogranin V [Source:HGNC name;Acc:HGNC:10816]	-	-	-	-	-	-	-
6473	ENSG00000185960	SHOX	short stature homeobox [Source:HGNC name;Acc:HGNC:10853]	-	-	-	-	-	-	-
6616	ENSG00000132639	SNAP25	synaptosome associated protein 25 [Source:HGNC name;Acc:HGNC:11132]	-	-	-	-	-	-	-
6781	ENSG00000159167	STC1	stanniocalcin 1 [Source:HGNC name;Acc:HGNC:11373]	-	-	-	-	-	-	-
6926	ENSG00000135111	TBX3	T-box transcription factor 3 [Source:HGNC name;Acc:HGNC:11602]	-	-	-	-	-	-	-
7015	ENSG00000164362	TERT	telomerase reverse transcriptase [Source:HGNC name;Acc:HGNC:11730]	-	-	-	-	-	-	-
7185	ENSG00000056558	TRAF1	TNF receptor associated factor 1 [Source:HGNC name;Acc:HGNC:12031]	-	-	-	-	-	-	-
7258	ENSG00000258992	TSPY1	testis specific protein Y-linked 1 [Source:HGNC name;Acc:HGNC:12381]	-	-	-	-	-	-	-
7462	ENSG00000086730	LAT2	linker for activation of T cells family member 2 [Source:HGNC name;Acc:HGNC:12749]	-	-	-	-	-	-	-
7681	ENSG00000179455	MKRN3	makorin ring finger protein 3 [Source:HGNC name;Acc:HGNC:7114]	-	-	-	-	-	-	-
7850	ENSG00000115590	IL1R2	interleukin 1 receptor type 2 [Source:HGNC name;Acc:HGNC:5994]	-	-	-	-	-	-	-
8728	ENSG00000135074	ADAM19	ADAM metallopeptidase domain 19 [Source:HGNC name;Acc:HGNC:197]	-	-	-	-	-	-	-
9038	ENSG00000135569	TAAR5	trace amine associated receptor 5 [Source:HGNC name;Acc:HGNC:30236]	-	-	-	-	-	-	-
9081	ENSG00000169789	PRY	PTPN13 like Y-linked [Source:HGNC name;Acc:HGNC:14024]	-	-	-	-	-	-	-
9173	ENSG00000115602	IL1RL1	interleukin 1 receptor like 1 [Source:HGNC name;Acc:HGNC:5998]	-	-	-	-	-	-	-
9732	ENSG00000128512	DOCK4	dedicator of cytokinesis 4 [Source:HGNC name;Acc:HGNC:19192]	-	-	-	-	-	-	-
9892	ENSG00000065609	SNAP91	synaptosome associated protein 91 [Source:HGNC name;Acc:HGNC:14986]	-	-	-	-	-	-	-
9966	ENSG00000181634	TNFSF15	TNF superfamily member 15 [Source:HGNC name;Acc:HGNC:11931]	-	-	-	-	-	-	-
9971	ENSG00000012504	NR1H4	nuclear receptor subfamily 1 Cluster H member 4 [Source:HGNC name;Acc:HGNC:7967]	-	-	-	-	-	-	-
10170	ENSG00000073737	DHRS9	dehydrogenase/reductase 9 [Source:HGNC name;Acc:HGNC:16888]	-	-	-	-	-	-	-
10253	ENSG00000136158	SPRY2	sprouty RTK signaling antagonist 2 [Source:HGNC name;Acc:HGNC:11270]	-	-	-	-	-	-	-
10402	ENSG00000064225	ST3GAL6	ST3 beta-galactoside alpha-2,3-sialyltransferase 6 [Source:HGNC name;Acc:HGNC:18080]	-	-	-	-	-	-	-
11082	ENSG00000164283	ESM1	endothelial cell specific molecule 1 [Source:HGNC name;Acc:HGNC:3466]	-	-	-	-	-	-	-
11155	ENSG00000122367	LDB3	LIM domain binding 3 [Source:HGNC name;Acc:HGNC:15710]	-	-	-	-	-	-	-
11174	ENSG00000049192	ADAMTS6	ADAM metallopeptidase with thrombospondin type 1 motif 6 [Source:HGNC name;Acc:HGNC:222]	-	-	-	-	-	-	-
23676	ENSG00000091482	SMPX	small muscle protein X-linked [Source:HGNC name;Acc:HGNC:11122]	-	-	-	-	-	-	-
23762	ENSG00000184792	OSBP2	oxysterol binding protein 2 [Source:HGNC name;Acc:HGNC:8504]	-	-	-	-	-	-	-
25758	ENSG00000110427	KIAA1549L	KIAA1549 like [Source:HGNC name;Acc:HGNC:24836]	-	-	-	-	-	-	-
26212	ENSG00000124657	OR2B6	olfactory receptor family 2 subfamily B member 6 [Source:HGNC name;Acc:HGNC:8241]	-	-	-	-	-	-	-
27112	ENSG00000130054	FAM155B	family with sequence similarity 155 member B [Source:HGNC name;Acc:HGNC:30701]	-	-	-	-	-	-	-
27158	ENSG00000188566	NDOR1	NADPH dependent diflavin oxidoreductase 1 [Source:HGNC name;Acc:HGNC:29838]	-	-	-	-	-	-	-
27178	ENSG00000125571	IL37	interleukin 37 [Source:HGNC name;Acc:HGNC:15563]	-	-	-	-	-	-	-
27288	ENSG00000170748	RBMXL2	RBMX like 2 [Source:HGNC name;Acc:HGNC:17886]	-	-	-	-	-	-	-
27434	ENSG00000122678	POLM	DNA polymerase mu [Source:HGNC name;Acc:HGNC:9185]	-	-	-	-	-	-	-
28424	ENSG00000211964	IGHV3-48	immunoglobulin heavy variable 3-48	-	-	-	-	-	-	-
29114	ENSG00000144834	TAGLN3	transgelin 3 [Source:HGNC name;Acc:HGNC:29868]	-	-	-	-	-	-	-
29948	ENSG00000140961	OSGIN1	oxidative stress induced growth inhibitor 1 [Source:HGNC name;Acc:HGNC:30093]	-	-	-	-	-	-	-
51129	ENSG00000167772	ANGPTL4	angiopoietin like 4 [Source:HGNC name;Acc:HGNC:16039]	-	-	-	-	-	-	-
51193	ENSG00000121864	ZNF639	zinc finger protein 639 [Source:HGNC name;Acc:HGNC:30950]	-	-	-	-	-	-	-
51270	ENSG00000183434	TFDP3	transcription factor Dp family member 3 [Source:HGNC name;Acc:HGNC:24603]	-	-	-	-	-	-	-
51454	ENSG00000144366	GULP1	GULP PTB domain containing engulfment adaptor 1 [Source:HGNC name;Acc:HGNC:18649]	-	-	-	-	-	-	-
51561	ENSG00000110944	IL23A	interleukin 23 subunit alpha [Source:HGNC name;Acc:HGNC:15488]	-	-	-	-	-	-	-
54544	ENSG00000169509	CRCT1	cysteine rich C-terminal 1 [Source:HGNC name;Acc:HGNC:29875]	-	-	-	-	-	-	-
54752	ENSG00000073598	FNDC8	fibronectin type III domain containing 8 [Source:HGNC name;Acc:HGNC:25286]	-	-	-	-	-	-	-
55001	ENSG00000006555	TTC22	tetratricopeptide repeat domain 22 [Source:HGNC name;Acc:HGNC:26067]	-	-	-	-	-	-	-
56729	ENSG00000104918	RETN	resistin [Source:HGNC name;Acc:HGNC:20389]	-	-	-	-	-	-	-
57733	ENSG00000249948	GBA3	glucosylceramidase beta 3 (gene/pseudogene) [Source:HGNC name;Acc:HGNC:19069]	-	-	-	-	-	-	-
57821	ENSG00000117477	CCDC181	coiled-coil domain containing 181 [Source:HGNC name;Acc:HGNC:28051]	-	-	-	-	-	-	-
57829	ENSG00000116996	ZP4	zona pellucida glycoprotein 4 [Source:HGNC name;Acc:HGNC:15770]	-	-	-	-	-	-	-
60598	ENSG00000124249	KCNK15	potassium two pore domain channel subfamily K member 15 [Source:HGNC name;Acc:HGNC:13814]	-	-	-	-	-	-	-
64084	ENSG00000158258	CLSTN2	calsyntenin 2 [Source:HGNC name;Acc:HGNC:17448]	-	-	-	-	-	-	-
79168	ENSG00000244482	LILRA6	leukocyte immunoglobulin like receptor A6 [Source:HGNC name;Acc:HGNC:15495]	-	-	-	-	-	-	-
79368	ENSG00000132704	FCRL2	Fc receptor like 2 [Source:HGNC name;Acc:HGNC:14875]	-	-	-	-	-	-	-
80380	ENSG00000197646	PDCD1LG2	programmed cell death 1 ligand 2 [Source:HGNC name;Acc:HGNC:18731]	-	-	-	-	-	-	-
81796	ENSG00000137571	SLCO5A1	solute carrier organic anion transporter family member 5A1 [Source:HGNC name;Acc:HGNC:19046]	-	-	-	-	-	-	-
83447	ENSG00000151475	SLC25A31	solute carrier family 25 member 31 [Source:HGNC name;Acc:HGNC:25319]	-	-	-	-	-	-	-
83734	ENSG00000152348	ATG10	autophagy related 10 [Source:HGNC name;Acc:HGNC:20315]	-	-	-	-	-	-	-
89795	ENSG00000067798	NAV3	neuron navigator 3 [Source:HGNC name;Acc:HGNC:15998]	-	-	-	-	-	-	-
196475	ENSG00000255794	RMST	rhabdomyosarcoma 2 associated transcript [Source:HGNC name;Acc:HGNC:29893]	-	-	-	-	-	-	-
400451	ENSG00000185442	FAM174B	family with sequence similarity 174 member B [Source:HGNC name;Acc:HGNC:34339]	-	-	-	-	-	-	-

## Sheet: EGFR_UP.V1_UP
NCBI gene ID	Ensemble gene ID	Gene name	Gene description	scRNA-seq DEG	Cluster1vs2 (FC at log2)	FDR-corrected p-value (-log2)	Cluster1vs3 (FC at log2)	FDR-corrected p-value (-log2)	Cluster1vs4 (FC at log2)	FDR-corrected p-value (-log2)
3887	ENSG00000205426	KRT81	keratin 81 [Source:HGNC name;Acc:HGNC:6458]	DEG	-4.25	241.672	-5.18	337.003	-5.2	117.004
9590	ENSG00000131016	AKAP12	A-kinase anchoring protein 12 [Source:HGNC name;Acc:HGNC:370]	DEG	-4.06	774.413	-3.13	413.363	1.04	25.3683
3855	ENSG00000135480	KRT7	keratin 7 [Source:HGNC name;Acc:HGNC:6445]	DEG	-3.02	248.997	1.23	44.442	-3.26	93.0332
23406	ENSG00000103187	COTL1	coactosin like F-actin binding protein 1 [Source:HGNC name;Acc:HGNC:18304]	DEG	-2.96	666.605	-1.19	161.183	0	NA
1906	ENSG00000078401	EDN1	endothelin 1 [Source:HGNC name;Acc:HGNC:3176]	DEG	-1.83	159.978	0	NA	-2.27	81.0043
5101	ENSG00000184226	PCDH9	protocadherin 9 [Source:HGNC name;Acc:HGNC:8661]	DEG	-1.74	128.194	-2.38	227.988	-2.32	75.2382
7138	ENSG00000105048	TNNT1	troponin T1, slow skeletal type [Source:HGNC name;Acc:HGNC:11948]	DEG	-1.69	267.525	0	NA	0	NA
2150	ENSG00000164251	F2RL1	F2R like trypsin receptor 1 [Source:HGNC name;Acc:HGNC:3538]	DEG	-1.62	280.995	0	NA	1.32	51.6481
10184	ENSG00000145685	LHFPL2	LHFPL tetraspan subfamily member 2 [Source:HGNC name;Acc:HGNC:6588]	DEG	-1.4	131.098	0	NA	0	NA
2004	ENSG00000111145	ELK3	ETS transcription factor ELK3 [Source:HGNC name;Acc:HGNC:3325]	DEG	-1.31	136.656	0	NA	0	NA
4017	ENSG00000134013	LOXL2	lysyl oxidase like 2 [Source:HGNC name;Acc:HGNC:6666]	DEG	-1.29	135.045	-1.46	167.013	0	NA
1956	ENSG00000146648	EGFR	epidermal growth factor receptor [Source:HGNC name;Acc:HGNC:3236]	DEG	-1.21	98.8389	0	NA	0	NA
133	ENSG00000148926	ADM	adrenomedullin [Source:HGNC name;Acc:HGNC:259]	DEG	-1.2	96.4566	-1.53	149.822	0	NA
3491	ENSG00000142871	CCN1	cellular communication network factor 1 [Source:HGNC name;Acc:HGNC:2654]	DEG	-1.18	71.5384	2.28	198.671	1.31	25.7441
64759	ENSG00000136205	TNS3	tensin 3 [Source:HGNC name;Acc:HGNC:21616]	DEG	-1.18	77.9429	0	NA	-1.83	62.8482
10644	ENSG00000073792	IGF2BP2	insulin like growth factor 2 mRNA binding protein 2 [Source:HGNC name;Acc:HGNC:28867]	DEG	-1.12	111.123	2.38	326.398	1.53	62.192
11343	ENSG00000074416	MGLL	monoglyceride lipase [Source:HGNC name;Acc:HGNC:17038]	DEG	-1.12	124.63	0	NA	0	NA
444	ENSG00000198363	ASPH	aspartate beta-hydroxylase [Source:HGNC name;Acc:HGNC:757]	DEG	0	NA	-1.94	268.824	-2.03	140.209
467	ENSG00000162772	ATF3	activating transcription factor 3 [Source:HGNC name;Acc:HGNC:785]	DEG	0	NA	3.13	616.782	0	NA
1052	ENSG00000221869	CEBPD	CCAAT enhancer binding protein delta [Source:HGNC name;Acc:HGNC:1835]	DEG	0	NA	1.22	117.834	0	NA
1490	ENSG00000118523	CCN2	cellular communication network factor 2 [Source:HGNC name;Acc:HGNC:2500]	DEG	0	NA	4.51	652.465	1.04	24.7437
1525	ENSG00000154639	CXADR	CXADR Ig-like cell adhesion molecule [Source:HGNC name;Acc:HGNC:2559]	DEG	0	NA	2	249.85	0	NA
1827	ENSG00000159200	RCAN1	regulator of calcineurin 1 [Source:HGNC name;Acc:HGNC:3040]	DEG	0	NA	1.41	209.345	0	NA
1848	ENSG00000139318	DUSP6	dual specificity phosphatase 6 [Source:HGNC name;Acc:HGNC:3072]	DEG	0	NA	1.42	131.059	0	NA
2114	ENSG00000157557	ETS2	ETS proto-oncogene 2, transcription factor [Source:HGNC name;Acc:HGNC:3489]	DEG	0	NA	1.46	193.913	0	NA
2261	ENSG00000068078	FGFR3	fibroblast growth factor receptor 3 [Source:HGNC name;Acc:HGNC:3690]	DEG	0	NA	1.19	202.592	0	NA
2633	ENSG00000117228	GBP1	guanylate binding protein 1 [Source:HGNC name;Acc:HGNC:4182]	DEG	0	NA	1.16	235.957	0	NA
2634	ENSG00000162645	GBP2	guanylate binding protein 2 [Source:HGNC name;Acc:HGNC:4183]	DEG	0	NA	2.02	420.336	0	NA
2730	ENSG00000023909	GCLM	glutamate-cysteine ligase modifier subunit [Source:HGNC name;Acc:HGNC:4312]	DEG	0	NA	-1.71	174.146	0	NA
3566	ENSG00000077238	IL4R	interleukin 4 receptor [Source:HGNC name;Acc:HGNC:6015]	DEG	0	NA	1.19	169.244	0	NA
3612	ENSG00000133731	IMPA1	inositol monophosphatase 1 [Source:HGNC name;Acc:HGNC:6050]	DEG	0	NA	-1.57	190.021	0	NA
3694	ENSG00000115221	ITGB6	integrin subunit beta 6 [Source:HGNC name;Acc:HGNC:6161]	DEG	0	NA	2.08	483.993	0	NA
4026	ENSG00000145012	LPP	LIM domain containing preferred translocation partner in lipoma [Source:HGNC name;Acc:HGNC:6679]	DEG	0	NA	2.46	376.453	0	NA
5366	ENSG00000141682	PMAIP1	phorbol-12-myristate-13-acetate-induced protein 1 [Source:HGNC name;Acc:HGNC:9108]	DEG	0	NA	1.31	129.745	0	NA
6303	ENSG00000130066	SAT1	spermidine/spermine N1-acetyltransferase 1 [Source:HGNC name;Acc:HGNC:10540]	DEG	0	NA	1.28	119.82	-1.2	37.2082
6386	ENSG00000137575	SDCBP	syndecan binding protein [Source:HGNC name;Acc:HGNC:10662]	DEG	0	NA	-1.65	208.925	0	NA
6558	ENSG00000064651	SLC12A2	solute carrier family 12 member 2 [Source:HGNC name;Acc:HGNC:10911]	DEG	0	NA	3.34	471.5	-1.11	27.1153
7035	ENSG00000003436	TFPI	tissue factor pathway inhibitor [Source:HGNC name;Acc:HGNC:11760]	DEG	0	NA	1.14	74.4867	-1.76	73.3668
7280	ENSG00000137267	TUBB2A	tubulin beta 2A class IIa [Source:HGNC name;Acc:HGNC:12412]	DEG	0	NA	-1.13	120.405	0	NA
7851	ENSG00000144063	MALL	mal, T cell differentiation protein like [Source:HGNC name;Acc:HGNC:6818]	DEG	0	NA	0	NA	-1.75	78.4154
8714	ENSG00000108846	ABCC3	ATP binding cassette subfamily C member 3 [Source:HGNC name;Acc:HGNC:54]	DEG	0	NA	0	NA	-1.9	72.4138
9076	ENSG00000163347	CLDN1	claudin 1 [Source:HGNC name;Acc:HGNC:2032]	DEG	0	NA	3.35	582.818	0	NA
10161	ENSG00000139679	LPAR6	lysophosphatidic acid receptor 6 [Source:HGNC name;Acc:HGNC:15520]	DEG	0	NA	1.21	208.245	0	NA
10205	ENSG00000149573	MPZL2	myelin protein zero like 2 [Source:HGNC name;Acc:HGNC:3496]	DEG	0	NA	1.06	234.046	0	NA
10451	ENSG00000134215	VAV3	vav guanine nucleotide exchange factor 3 [Source:HGNC name;Acc:HGNC:12659]	DEG	0	NA	1.79	258.985	0	NA
10484	ENSG00000100934	SEC23A	Sec23 homolog A, COPII coat complex component [Source:HGNC name;Acc:HGNC:10701]	DEG	0	NA	-1.07	94.2298	0	NA
22822	ENSG00000139289	PHLDA1	pleckstrin homology like domain family A member 1 [Source:HGNC name;Acc:HGNC:8933]	DEG	0	NA	0	NA	1.02	25.9714
23231	ENSG00000091490	SEL1L3	SEL1L family member 3 [Source:HGNC name;Acc:HGNC:29108]	DEG	0	NA	1.91	312.861	0	NA
25897	ENSG00000034677	RNF19A	ring finger protein 19A, RBR E3 ubiquitin protein ligase [Source:HGNC name;Acc:HGNC:13432]	DEG	0	NA	1.41	109.828	0	NA
26286	ENSG00000242247	ARFGAP3	ADP ribosylation factor GTPase activating protein 3 [Source:HGNC name;Acc:HGNC:661]	DEG	0	NA	1.06	81.3905	0	NA
27242	ENSG00000146072	TNFRSF21	TNF receptor superfamily member 21 [Source:HGNC name;Acc:HGNC:13469]	DEG	0	NA	3.36	808.41	0	NA
30001	ENSG00000197930	ERO1A	endoplasmic reticulum oxidoreductase 1 alpha [Source:HGNC name;Acc:HGNC:13280]	DEG	0	NA	1.15	95.9931	0	NA
55604	ENSG00000079691	CARMIL1	capping protein regulator and myosin 1 linker 1 [Source:HGNC name;Acc:HGNC:21581]	DEG	0	NA	2.27	448.86	0	NA
55790	ENSG00000147408	CSGALNACT1	chondroitin sulfate N-acetylgalactosaminyltransferase 1 [Source:HGNC name;Acc:HGNC:24290]	DEG	0	NA	0	NA	-1.56	56.0191
64778	ENSG00000075420	FNDC3B	fibronectin type III domain containing 3B [Source:HGNC name;Acc:HGNC:24670]	DEG	0	NA	3.22	522.98	0	NA
84159	ENSG00000150347	ARID5B	AT-rich interaction domain 5B [Source:HGNC name;Acc:HGNC:17362]	DEG	0	NA	1.61	248.639	0	NA
1846	ENSG00000120875	DUSP4	dual specificity phosphatase 4 [Source:HGNC name;Acc:HGNC:3070]	DEG	1.01	67.655	0	NA	-1.47	57.3477
8727	ENSG00000119326	CTNNAL1	catenin alpha like 1 [Source:HGNC name;Acc:HGNC:2512]	DEG	1.03	89.6533	-2.25	289.593	0	NA
5698	ENSG00000240065	PSMB9	proteasome 20S subunit beta 9 [Source:HGNC name;Acc:HGNC:9546]	-	1.09	105.198	2.29	330.033	0	NA
25825	ENSG00000182240	BACE2	beta-secretase 2 [Source:HGNC name;Acc:HGNC:934]	DEG	1.18	169.874	1.03	116.038	0	NA
7804	ENSG00000157193	LRP8	LDL receptor related protein 8 [Source:HGNC name;Acc:HGNC:6700]	DEG	1.21	121.422	0	NA	0	NA
1545	ENSG00000138061	CYP1B1	cytochrome P450 family 1 subfamily B member 1 [Source:HGNC name;Acc:HGNC:2597]	DEG	1.32	86.8542	0	NA	-1.82	56.8357
840	ENSG00000165806	CASP7	caspase 7 [Source:HGNC name;Acc:HGNC:1508]	DEG	1.69	296.702	0	NA	0	NA
6286	ENSG00000163993	S100P	S100 calcium binding protein P [Source:HGNC name;Acc:HGNC:10504]	DEG	1.71	254.058	3.3	563.153	0	NA
22936	ENSG00000118985	ELL2	elongation factor for RNA polymerase II 2 [Source:HGNC name;Acc:HGNC:17064]	DEG	1.72	241.463	1.3	126.361	0	NA
65124	ENSG00000198142	SOWAHC	sosondowah ankyrin repeat domain family member C [Source:HGNC name;Acc:HGNC:26149]	DEG	1.78	288.528	0	NA	0	NA
3669	ENSG00000172183	ISG20	interferon stimulated exonuclease gene 20 [Source:HGNC name;Acc:HGNC:6130]	DEG	2.03	271.501	0	NA	0	NA
23657	ENSG00000151012	SLC7A11	solute carrier family 7 member 11 [Source:HGNC name;Acc:HGNC:11059]	DEG	2.09	211.768	0	NA	-2.18	72.1006
2745	ENSG00000173221	GLRX	glutaredoxin [Source:HGNC name;Acc:HGNC:4330]	DEG	2.49	347.686	0	NA	0	NA
9060	ENSG00000198682	PAPSS2	3'-phosphoadenosine 5'-phosphosulfate synthase 2 [Source:HGNC name;Acc:HGNC:8604]	DEG	2.59	459.552	0	NA	0	NA
51097	ENSG00000143653	SCCPDH	saccharopine dehydrogenase (putative) [Source:HGNC name;Acc:HGNC:24275]	DEG	2.64	491.625	0	NA	0	NA
1290	ENSG00000204262	COL5A2	collagen type V alpha 2 chain [Source:HGNC name;Acc:HGNC:2210]	DEG	3.69	624.472	-1.57	163.228	-1.55	50.9097
51083	ENSG00000069482	GAL	galanin and GMAP prepropeptide [Source:HGNC name;Acc:HGNC:4114]	DEG	3.75	0	0	NA	0	NA
2	ENSG00000175899	A2M	alpha-2-macroglobulin [Source:HGNC name;Acc:HGNC:7]	-	-	-	-	-	-	-
72	ENSG00000163017	ACTG2	actin gamma 2, smooth muscle [Source:HGNC name;Acc:HGNC:145]	-	-	-	-	-	-	-
211	ENSG00000023330	ALAS1	5'-aminolevulinate synthase 1 [Source:HGNC name;Acc:HGNC:396]	-	-	-	-	-	-	-
316	ENSG00000138356	AOX1	aldehyde oxidase 1 [Source:HGNC name;Acc:HGNC:553]	-	-	-	-	-	-	-
602	ENSG00000069399	BCL3	BCL3 transcription coactivator [Source:HGNC name;Acc:HGNC:998]	-	-	-	-	-	-	-
655	ENSG00000101144	BMP7	bone morphogenetic protein 7 [Source:HGNC name;Acc:HGNC:1074]	-	-	-	-	-	-	-
824	ENSG00000162909	CAPN2	calpain 2 [Source:HGNC name;Acc:HGNC:1479]	-	-	-	-	-	-	-
868	ENSG00000114423	CBLB	Cbl proto-oncogene B [Source:HGNC name;Acc:HGNC:1542]	-	-	-	-	-	-	-
1594	ENSG00000111012	CYP27B1	cytochrome P450 family 27 subfamily B member 1 [Source:HGNC name;Acc:HGNC:2606]	-	-	-	-	-	-	-
1839	ENSG00000113070	HBEGF	heparin binding EGF like growth factor [Source:HGNC name;Acc:HGNC:3059]	-	-	-	-	-	-	-
1847	ENSG00000138166	DUSP5	dual specificity phosphatase 5 [Source:HGNC name;Acc:HGNC:3071]	-	-	-	-	-	-	-
2034	ENSG00000116016	EPAS1	endothelial PAS domain protein 1 [Source:HGNC name;Acc:HGNC:3374]	-	-	-	-	-	-	-
2119	ENSG00000244405	ETV5	ETS variant transcription factor 5 [Source:HGNC name;Acc:HGNC:3494]	-	-	-	-	-	-	-
2131	ENSG00000182197	EXT1	exostosin glycosyltransferase 1 [Source:HGNC name;Acc:HGNC:3512]	-	-	-	-	-	-	-
2244	ENSG00000171564	FGB	fibrinogen beta chain [Source:HGNC name;Acc:HGNC:3662]	-	-	-	-	-	-	-
2266	ENSG00000171557	FGG	fibrinogen gamma chain [Source:HGNC name;Acc:HGNC:3694]	-	-	-	-	-	-	-
2650	ENSG00000187210	GCNT1	glucosaminyl (N-acetyl) transferase 1 [Source:HGNC name;Acc:HGNC:4203]	-	-	-	-	-	-	-
2697	ENSG00000152661	GJA1	gap junction protein alpha 1 [Source:HGNC name;Acc:HGNC:4274]	-	-	-	-	-	-	-
2710	ENSG00000198814	GK	glycerol kinase [Source:HGNC name;Acc:HGNC:4289]	-	-	-	-	-	-	-
2713	ENSG00000229894	GK3P	glycerol kinase 3 pseudogene	-	-	-	-	-	-	-
3097	ENSG00000010818	HIVEP2	HIVEP zinc finger 2 [Source:HGNC name;Acc:HGNC:4921]	-	-	-	-	-	-	-
3099	ENSG00000159399	HK2	hexokinase 2 [Source:HGNC name;Acc:HGNC:4923]	-	-	-	-	-	-	-
3306	ENSG00000126803	HSPA2	heat shock protein family A (Hsp70) member 2 [Source:HGNC name;Acc:HGNC:5235]	-	-	-	-	-	-	-
3383	ENSG00000090339	ICAM1	intercellular adhesion molecule 1 [Source:HGNC name;Acc:HGNC:5344]	-	-	-	-	-	-	-
3437	ENSG00000119917	IFIT3	interferon induced protein with tetratricopeptide repeats 3 [Source:HGNC name;Acc:HGNC:5411]	-	-	-	-	-	-	-
3554	ENSG00000115594	IL1R1	interleukin 1 receptor type 1 [Source:HGNC name;Acc:HGNC:5993]	-	-	-	-	-	-	-
3601	ENSG00000134470	IL15RA	interleukin 15 receptor subunit alpha [Source:HGNC name;Acc:HGNC:5978]	-	-	-	-	-	-	-
3620	ENSG00000131203	IDO1	indoleamine 2,3-dioxygenase 1 [Source:HGNC name;Acc:HGNC:6059]	-	-	-	-	-	-	-
3624	ENSG00000122641	INHBA	inhibin subunit beta A [Source:HGNC name;Acc:HGNC:6066]	-	-	-	-	-	-	-
3659	ENSG00000125347	IRF1	interferon regulatory factor 1 [Source:HGNC name;Acc:HGNC:6116]	-	-	-	-	-	-	-
3673	ENSG00000164171	ITGA2	integrin subunit alpha 2 [Source:HGNC name;Acc:HGNC:6137]	-	-	-	-	-	-	-
3675	ENSG00000005884	ITGA3	integrin subunit alpha 3 [Source:HGNC name;Acc:HGNC:6139]	-	-	-	-	-	-	-
3726	ENSG00000171223	JUNB	JunB proto-oncogene, AP-1 transcription factor subunit [Source:HGNC name;Acc:HGNC:6205]	-	-	-	-	-	-	-
3790	ENSG00000170745	KCNS3	potassium voltage-gated channel modifier subfamily S member 3 [Source:HGNC name;Acc:HGNC:6302]	-	-	-	-	-	-	-
3895	ENSG00000126777	KTN1	kinectin 1 [Source:HGNC name;Acc:HGNC:6467]	-	-	-	-	-	-	-
3976	ENSG00000128342	LIF	LIF interleukin 6 family cytokine [Source:HGNC name;Acc:HGNC:6596]	-	-	-	-	-	-	-
3995	ENSG00000221968	FADS3	fatty acid desaturase 3 [Source:HGNC name;Acc:HGNC:3576]	-	-	-	-	-	-	-
4128	ENSG00000189221	MAOA	monoamine oxidase A [Source:HGNC name;Acc:HGNC:6833]	-	-	-	-	-	-	-
4213	NA	MEIS3P1	Meis homeobox 3 pseudogene 1	-	-	-	-	-	-	-
4217	ENSG00000197442	MAP3K5	mitogen-activated protein kinase kinase kinase 5 [Source:HGNC name;Acc:HGNC:6857]	-	-	-	-	-	-	-
4312	ENSG00000196611	MMP1	matrix metallopeptidase 1 [Source:HGNC name;Acc:HGNC:7155]	-	-	-	-	-	-	-
4319	ENSG00000166670	MMP10	matrix metallopeptidase 10 [Source:HGNC name;Acc:HGNC:7156]	-	-	-	-	-	-	-
4680	ENSG00000086548	CEACAM6	CEA cell adhesion molecule 6 [Source:HGNC name;Acc:HGNC:1818]	-	-	-	-	-	-	-
4783	ENSG00000165030	NFIL3	nuclear factor, interleukin 3 regulated [Source:HGNC name;Acc:HGNC:7787]	-	-	-	-	-	-	-
4791	ENSG00000077150	NFKB2	nuclear factor kappa B subunit 2 [Source:HGNC name;Acc:HGNC:7795]	-	-	-	-	-	-	-
4982	ENSG00000164761	TNFRSF11B	TNF receptor superfamily member 11b [Source:HGNC name;Acc:HGNC:11909]	-	-	-	-	-	-	-
5031	ENSG00000171631	P2RY6	pyrimidinergic receptor P2Y6 [Source:HGNC name;Acc:HGNC:8543]	-	-	-	-	-	-	-
5142	ENSG00000184588	PDE4B	phosphodiesterase 4B [Source:HGNC name;Acc:HGNC:8781]	-	-	-	-	-	-	-
5167	ENSG00000197594	ENPP1	ectonucleotide pyrophosphatase/phosphodiesterase 1 [Source:HGNC name;Acc:HGNC:3356]	-	-	-	-	-	-	-
5238	ENSG00000013375	PGM3	phosphoglucomutase 3 [Source:HGNC name;Acc:HGNC:8907]	-	-	-	-	-	-	-
5277	ENSG00000165195	PIGA	phosphatidylinositol glycan anchor biosynthesis class A [Source:HGNC name;Acc:HGNC:8957]	-	-	-	-	-	-	-
5325	ENSG00000118495	PLAGL1	PLAG1 like zinc finger 1 [Source:HGNC name;Acc:HGNC:9046]	-	-	-	-	-	-	-
5699	ENSG00000205220	PSMB10	proteasome 20S subunit beta 10 [Source:HGNC name;Acc:HGNC:9538]	-	-	-	-	-	-	-
5791	ENSG00000132334	PTPRE	protein tyrosine phosphatase receptor type E [Source:HGNC name;Acc:HGNC:9669]	-	-	-	-	-	-	-
5873	ENSG00000069974	RAB27A	RAB27A, member RAS oncogene family [Source:HGNC name;Acc:HGNC:9766]	-	-	-	-	-	-	-
6004	ENSG00000143333	RGS16	regulator of G protein signaling 16 [Source:HGNC name;Acc:HGNC:9997]	-	-	-	-	-	-	-
6197	ENSG00000177189	RPS6KA3	ribosomal protein S6 kinase A3 [Source:HGNC name;Acc:HGNC:10432]	-	-	-	-	-	-	-
6279	ENSG00000143546	S100A8	S100 calcium binding protein A8 [Source:HGNC name;Acc:HGNC:10498]	-	-	-	-	-	-	-
6280	ENSG00000163220	S100A9	S100 calcium binding protein A9 [Source:HGNC name;Acc:HGNC:10499]	-	-	-	-	-	-	-
6310	ENSG00000124788	ATXN1	ataxin 1 [Source:HGNC name;Acc:HGNC:10548]	-	-	-	-	-	-	-
6347	ENSG00000108691	CCL2	C-C motif chemokine ligand 2 [Source:HGNC name;Acc:HGNC:10618]	-	-	-	-	-	-	-
6367	ENSG00000102962	CCL22	C-C motif chemokine ligand 22 [Source:HGNC name;Acc:HGNC:10621]	-	-	-	-	-	-	-
6416	ENSG00000065559	MAP2K4	mitogen-activated protein kinase kinase 4 [Source:HGNC name;Acc:HGNC:6844]	-	-	-	-	-	-	-
6578	ENSG00000174640	SLCO2A1	solute carrier organic anion transporter family member 2A1 [Source:HGNC name;Acc:HGNC:10955]	-	-	-	-	-	-	-
6617	ENSG00000023608	SNAPC1	small nuclear RNA activating complex polypeptide 1 [Source:HGNC name;Acc:HGNC:11134]	-	-	-	-	-	-	-
6674	ENSG00000104450	SPAG1	sperm associated antigen 1 [Source:HGNC name;Acc:HGNC:11212]	-	-	-	-	-	-	-
6890	ENSG00000168394	TAP1	transporter 1, ATP binding cassette subfamily B member [Source:HGNC name;Acc:HGNC:43]	-	-	-	-	-	-	-
7042	ENSG00000092969	TGFB2	transforming growth factor beta 2 [Source:HGNC name;Acc:HGNC:11768]	-	-	-	-	-	-	-
7474	ENSG00000114251	WNT5A	Wnt family member 5A [Source:HGNC name;Acc:HGNC:12784]	-	-	-	-	-	-	-
8418	ENSG00000168405	CMAHP	cytidine monophospho-N-acetylneuraminic acid hydroxylase, pseudogene	-	-	-	-	-	-	-
8835	ENSG00000120833	SOCS2	suppressor of cytokine signaling 2 [Source:HGNC name;Acc:HGNC:19382]	-	-	-	-	-	-	-
9015	ENSG00000143498	TAF1A	TATA-box binding protein associated factor, RNA polymerase I subunit A [Source:HGNC name;Acc:HGNC:11532]	-	-	-	-	-	-	-
9260	ENSG00000196923	PDLIM7	PDZ and LIM domain 7 [Source:HGNC name;Acc:HGNC:22958]	-	-	-	-	-	-	-
9314	ENSG00000136826	KLF4	Kruppel like factor 4 [Source:HGNC name;Acc:HGNC:6348]	-	-	-	-	-	-	-
9456	ENSG00000152413	HOMER1	homer scaffold protein 1 [Source:HGNC name;Acc:HGNC:17512]	-	-	-	-	-	-	-
9497	ENSG00000033867	SLC4A7	solute carrier family 4 member 7 [Source:HGNC name;Acc:HGNC:11033]	-	-	-	-	-	-	-
9517	ENSG00000100596	SPTLC2	serine palmitoyltransferase long chain base subunit 2 [Source:HGNC name;Acc:HGNC:11278]	-	-	-	-	-	-	-
9568	ENSG00000136928	GABBR2	gamma-aminobutyric acid type B receptor subunit 2 [Source:HGNC name;Acc:HGNC:4507]	-	-	-	-	-	-	-
9582	ENSG00000179750	APOBEC3B	apolipoprotein B mRNA editing enzyme catalytic subunit 3B [Source:HGNC name;Acc:HGNC:17352]	-	-	-	-	-	-	-
9766	ENSG00000100647	SUSD6	sushi domain containing 6 [Source:HGNC name;Acc:HGNC:19956]	-	-	-	-	-	-	-
9915	ENSG00000172379	ARNT2	aryl hydrocarbon receptor nuclear translocator 2 [Source:HGNC name;Acc:HGNC:16876]	-	-	-	-	-	-	-
10150	ENSG00000139793	MBNL2	muscleblind like splicing regulator 2 [Source:HGNC name;Acc:HGNC:16746]	-	-	-	-	-	-	-
10479	ENSG00000198689	SLC9A6	solute carrier family 9 member A6 [Source:HGNC name;Acc:HGNC:11079]	-	-	-	-	-	-	-
10761	ENSG00000170965	PLAC1	placenta enriched 1 [Source:HGNC name;Acc:HGNC:9044]	-	-	-	-	-	-	-
10979	ENSG00000073712	FERMT2	fermitin family member 2 [Source:HGNC name;Acc:HGNC:15767]	-	-	-	-	-	-	-
11138	ENSG00000204634	TBC1D8	TBC1 domain family member 8 [Source:HGNC name;Acc:HGNC:17791]	-	-	-	-	-	-	-
11320	ENSG00000071073	MGAT4A	alpha-1,3-mannosyl-glycoprotein 4-beta-N-acetylglucosaminyltransferase A [Source:HGNC name;Acc:HGNC:7047]	-	-	-	-	-	-	-
22978	ENSG00000076685	NT5C2	5'-nucleotidase, cytosolic II [Source:HGNC name;Acc:HGNC:8022]	-	-	-	-	-	-	-
23034	ENSG00000020577	SAMD4A	sterile alpha motif domain containing 4A [Source:HGNC name;Acc:HGNC:23023]	-	-	-	-	-	-	-
23175	ENSG00000134324	LPIN1	lipin 1 [Source:HGNC name;Acc:HGNC:13345]	-	-	-	-	-	-	-
23433	ENSG00000119729	RHOQ	ras homolog family member Q [Source:HGNC name;Acc:HGNC:17736]	-	-	-	-	-	-	-
23474	ENSG00000105755	ETHE1	ETHE1 persulfide dioxygenase [Source:HGNC name;Acc:HGNC:23287]	-	-	-	-	-	-	-
23528	ENSG00000162702	ZNF281	zinc finger protein 281 [Source:HGNC name;Acc:HGNC:13075]	-	-	-	-	-	-	-
25816	ENSG00000145779	TNFAIP8	TNF alpha induced protein 8 [Source:HGNC name;Acc:HGNC:17260]	-	-	-	-	-	-	-
27161	ENSG00000123908	AGO2	argonaute RISC catalytic component 2 [Source:HGNC name;Acc:HGNC:3263]	-	-	-	-	-	-	-
27289	ENSG00000172602	RND1	Rho family GTPase 1 [Source:HGNC name;Acc:HGNC:18314]	-	-	-	-	-	-	-
29109	ENSG00000135723	FHOD1	formin homology 2 domain containing 1 [Source:HGNC name;Acc:HGNC:17905]	-	-	-	-	-	-	-
51129	ENSG00000167772	ANGPTL4	angiopoietin like 4 [Source:HGNC name;Acc:HGNC:16039]	-	-	-	-	-	-	-
55062	ENSG00000070540	WIPI1	WD repeat domain, phosphoinositide interacting 1 [Source:HGNC name;Acc:HGNC:25471]	-	-	-	-	-	-	-
55076	ENSG00000181458	TMEM45A	transmembrane protein 45A [Source:HGNC name;Acc:HGNC:25480]	-	-	-	-	-	-	-
55332	ENSG00000136048	DRAM1	DNA damage regulated autophagy modulator 1 [Source:HGNC name;Acc:HGNC:25645]	-	-	-	-	-	-	-
55861	ENSG00000244274	DBNDD2	dysbindin domain containing 2 [Source:HGNC name;Acc:HGNC:15881]	-	-	-	-	-	-	-
56892	ENSG00000176907	TCIM	transcriptional and immune response regulator [Source:HGNC name;Acc:HGNC:1357]	-	-	-	-	-	-	-
56935	ENSG00000166002	SMCO4	single-pass membrane protein with coiled-coil domains 4 [Source:HGNC name;Acc:HGNC:24810]	-	-	-	-	-	-	-
57214	ENSG00000103888	CEMIP	cell migration inducing hyaluronidase 1 [Source:HGNC name;Acc:HGNC:29213]	-	-	-	-	-	-	-
58472	ENSG00000137767	SQOR	sulfide quinone oxidoreductase [Source:HGNC name;Acc:HGNC:20390]	-	-	-	-	-	-	-
64089	ENSG00000104497	SNX16	sorting nexin 16 [Source:HGNC name;Acc:HGNC:14980]	-	-	-	-	-	-	-
65983	ENSG00000155324	GRAMD2B	GRAM domain containing 2B [Source:HGNC name;Acc:HGNC:24911]	-	-	-	-	-	-	-
80323	ENSG00000166510	CCDC68	coiled-coil domain containing 68 [Source:HGNC name;Acc:HGNC:24350]	-	-	-	-	-	-	-
80757	ENSG00000184986	TMEM121	transmembrane protein 121 [Source:HGNC name;Acc:HGNC:20511]	-	-	-	-	-	-	-
81537	ENSG00000126821	SGPP1	sphingosine-1-phosphate phosphatase 1 [Source:HGNC name;Acc:HGNC:17720]	-	-	-	-	-	-	-
83716	ENSG00000103196	CRISPLD2	cysteine rich secretory protein LCCL domain containing 2 [Source:HGNC name;Acc:HGNC:25248]	-	-	-	-	-	-	-
84223	ENSG00000114473	IQCG	IQ motif containing G [Source:HGNC name;Acc:HGNC:25251]	-	-	-	-	-	-	-
84981	ENSG00000186594	MIR22HG	MIR22 host gene [Source:HGNC name;Acc:HGNC:28219]	-	-	-	-	-	-	-
93664	ENSG00000081803	CADPS2	calcium dependent secretion activator 2 [Source:HGNC name;Acc:HGNC:16018]	-	-	-	-	-	-	-
112399	ENSG00000129521	EGLN3	egl-9 family hypoxia inducible factor 3 [Source:HGNC name;Acc:HGNC:14661]	-	-	-	-	-	-	-
116984	ENSG00000047365	ARAP2	ArfGAP with RhoGAP domain, ankyrin repeat and PH domain 2 [Source:HGNC name;Acc:HGNC:16924]	-	-	-	-	-	-	-
151011	ENSG00000186522	SEPTIN10	septin 10 [Source:HGNC name;Acc:HGNC:14349]	-	-	-	-	-	-	-
259230	ENSG00000198964	SGMS1	sphingomyelin synthase 1 [Source:HGNC name;Acc:HGNC:29799]	-	-	-	-	-	-	-

## Sheet: LEF1_UP.V1_DN
NCBI gene ID	Ensemble gene ID	Gene name	Gene description	scRNA-seq DEG	Cluster1vs2 (FC at log2)	FDR-corrected p-value (-log2)	Cluster1vs3 (FC at log2)	FDR-corrected p-value (-log2)	Cluster1vs4 (FC at log2)	FDR-corrected p-value (-log2)
28978	ENSG00000096092	TMEM14A	transmembrane protein 14A [Source:HGNC name;Acc:HGNC:21076]	DEG	-1.02	90.2595	-1.3	127.635	0	NA
23312	ENSG00000104093	DMXL2	Dmx like 2 [Source:HGNC name;Acc:HGNC:2938]	DEG	0	NA	-1.19	126.257	0	NA
1266	ENSG00000117519	CNN3	calponin 3 [Source:HGNC name;Acc:HGNC:2157]	DEG	0	NA	0	NA	1.28	44.3826
1545	ENSG00000138061	CYP1B1	cytochrome P450 family 1 subfamily B member 1 [Source:HGNC name;Acc:HGNC:2597]	DEG	1.32	86.8542	0	NA	-1.82	56.8357
2581	ENSG00000054983	GALC	galactosylceramidase [Source:HGNC name;Acc:HGNC:4115]	DEG	1.16	110.128	0	NA	0	NA
3606	ENSG00000150782	IL18	interleukin 18 [Source:HGNC name;Acc:HGNC:5986]	DEG	-1.26	157.722	0	NA	-1.27	47.3794
4208	ENSG00000081189	MEF2C	myocyte enhancer factor 2C [Source:HGNC name;Acc:HGNC:6996]	DEG	1.19	127.809	0	NA	1.03	41.3353
4938	ENSG00000089127	OAS1	2'-5'-oligoadenylate synthetase 1 [Source:HGNC name;Acc:HGNC:8086]	DEG	1.86	357.517	0	NA	0	NA
7168	ENSG00000140416	TPM1	tropomyosin 1 [Source:HGNC name;Acc:HGNC:12010]	DEG	-2.79	463.114	0	NA	0	NA
8644	ENSG00000196139	AKR1C3	aldo-keto reductase family 1 member C3 [Source:HGNC name;Acc:HGNC:386]	DEG	1.13	27.4837	0	NA	-4.47	110.768
8991	ENSG00000143416	SELENBP1	selenium binding protein 1 [Source:HGNC name;Acc:HGNC:10719]	DEG	1	173.574	0	NA	0	NA
9060	ENSG00000198682	PAPSS2	3'-phosphoadenosine 5'-phosphosulfate synthase 2 [Source:HGNC name;Acc:HGNC:8604]	DEG	2.59	459.552	0	NA	0	NA
23423	ENSG00000166557	TMED3	transmembrane p24 trafficking protein 3 [Source:HGNC name;Acc:HGNC:28889]	DEG	0	NA	0	NA	-1.17	42.6685
55314	ENSG00000164124	TMEM144	transmembrane protein 144 [Source:HGNC name;Acc:HGNC:25633]	DEG	2.04	390.538	0	NA	0	NA
64759	ENSG00000136205	TNS3	tensin 3 [Source:HGNC name;Acc:HGNC:21616]	DEG	-1.18	77.9429	0	NA	-1.83	62.8482
55655	ENSG00000022556	NLRP2	NLR family pyrin domain containing 2 [Source:HGNC name;Acc:HGNC:22948]	DEG	0	NA	1.03	122.475	0	NA
8507	ENSG00000171617	ENC1	ectodermal-neural cortex 1 [Source:HGNC name;Acc:HGNC:3345]	DEG	0	NA	1.07	87.4034	0	NA
10103	ENSG00000117472	TSPAN1	tetraspanin 1 [Source:HGNC name;Acc:HGNC:20657]	DEG	0	NA	1.07	183.613	0	NA
3169	ENSG00000129514	FOXA1	forkhead box A1 [Source:HGNC name;Acc:HGNC:5021]	DEG	0	NA	1.09	196.092	0	NA
9961	ENSG00000013364	MVP	major vault protein [Source:HGNC name;Acc:HGNC:7531]	DEG	0	NA	1.09	105.748	0	NA
54682	ENSG00000111261	MANSC1	MANSC domain containing 1 [Source:HGNC name;Acc:HGNC:25505]	DEG	0	NA	1.13	180.618	0	NA
4071	ENSG00000169908	TM4SF1	transmembrane 4 L six family member 1 [Source:HGNC name;Acc:HGNC:11853]	DEG	0	NA	1.16	137.662	0	NA
79170	ENSG00000167183	PRR15L	proline rich 15 like [Source:HGNC name;Acc:HGNC:28149]	DEG	0	NA	1.21	229.416	0	NA
847	ENSG00000121691	CAT	catalase [Source:HGNC name;Acc:HGNC:1516]	DEG	0	NA	1.28	130.607	0	NA
3397	ENSG00000125968	ID1	inhibitor of DNA binding 1, HLH protein [Source:HGNC name;Acc:HGNC:5360]	DEG	-1.27	111.078	1.28	120.863	0	NA
79695	ENSG00000119514	GALNT12	polypeptide N-acetylgalactosaminyltransferase 12 [Source:HGNC name;Acc:HGNC:19877]	DEG	0	NA	1.28	216.617	0	NA
6505	ENSG00000106688	SLC1A1	solute carrier family 1 member 1 [Source:HGNC name;Acc:HGNC:10939]	DEG	0	NA	1.29	234.439	0	NA
5352	ENSG00000152952	PLOD2	procollagen-lysine,2-oxoglutarate 5-dioxygenase 2 [Source:HGNC name;Acc:HGNC:9082]	DEG	-1.58	181.398	1.32	102.29	-1.06	29.37
6451	ENSG00000131171	SH3BGRL	SH3 domain binding glutamate rich protein like [Source:HGNC name;Acc:HGNC:10823]	DEG	0	NA	1.34	118.371	0	NA
56034	ENSG00000145431	PDGFC	platelet derived growth factor C [Source:HGNC name;Acc:HGNC:8801]	DEG	0	NA	1.34	191.928	0	NA
54502	ENSG00000163694	RBM47	RNA binding motif protein 47 [Source:HGNC name;Acc:HGNC:30358]	DEG	0	NA	1.45	132.158	-1.19	45.9769
64762	ENSG00000141441	GAREM1	GRB2 associated regulator of MAPK1 subtype 1 [Source:HGNC name;Acc:HGNC:26136]	DEG	0	NA	1.49	265.223	0	NA
79932	ENSG00000142687	KIAA0319L	KIAA0319 like [Source:HGNC name;Acc:HGNC:30071]	DEG	0	NA	1.52	204.853	0	NA
57402	ENSG00000189334	S100A14	S100 calcium binding protein A14 [Source:HGNC name;Acc:HGNC:18901]	DEG	0	NA	1.55	416.173	0	NA
1612	ENSG00000196730	DAPK1	death associated protein kinase 1 [Source:HGNC name;Acc:HGNC:2674]	DEG	0	NA	1.77	236.062	0	NA
288	ENSG00000151150	ANK3	ankyrin 3 [Source:HGNC name;Acc:HGNC:494]	DEG	1.81	416.775	1.86	371.433	0	NA
481	ENSG00000143153	ATP1B1	ATPase Na+/K+ transporting subunit beta 1 [Source:HGNC name;Acc:HGNC:804]	DEG	0	NA	1.89	253.627	0	NA
2947	ENSG00000134202	GSTM3	glutathione S-transferase mu 3 [Source:HGNC name;Acc:HGNC:4635]	DEG	2.14	496.312	1.95	350.899	0	NA
1803	ENSG00000197635	DPP4	dipeptidyl peptidase 4 [Source:HGNC name;Acc:HGNC:3009]	DEG	0	NA	2	448.256	0	NA
22998	ENSG00000064042	LIMCH1	LIM and calponin homology domains 1 [Source:HGNC name;Acc:HGNC:29191]	DEG	2.92	526.204	2.03	231.212	0	NA
57111	ENSG00000132698	RAB25	RAB25, member RAS oncogene family [Source:HGNC name;Acc:HGNC:18238]	DEG	0	NA	2.08	601.97	0	NA
2627	ENSG00000141448	GATA6	GATA binding protein 6 [Source:HGNC name;Acc:HGNC:4174]	DEG	0	NA	2.09	438.643	0	NA
10551	ENSG00000106541	AGR2	anterior gradient 2, protein disulphide isomerase family member [Source:HGNC name;Acc:HGNC:328]	DEG	3.76	602.872	2.24	209.122	-1.32	36.6464
6928	ENSG00000275410	HNF1B	HNF1 homeobox B [Source:HGNC name;Acc:HGNC:11630]	DEG	0	NA	2.32	466.151	0	NA
214	ENSG00000170017	ALCAM	activated leukocyte cell adhesion molecule [Source:HGNC name;Acc:HGNC:400]	DEG	0	NA	2.47	296.598	-1.39	37.7588
64167	ENSG00000164308	ERAP2	endoplasmic reticulum aminopeptidase 2 [Source:HGNC name;Acc:HGNC:29499]	DEG	0	NA	2.53	575.615	0	NA
54809	ENSG00000205413	SAMD9	sterile alpha motif domain containing 9 [Source:HGNC name;Acc:HGNC:1348]	DEG	0	NA	2.54	404.665	0	NA
80736	ENSG00000204385	SLC44A4	solute carrier family 44 member 4 [Source:HGNC name;Acc:HGNC:13941]	-	0	NA	2.63	750.351	0	NA
2920	ENSG00000081041	CXCL2	C-X-C motif chemokine ligand 2 [Source:HGNC name;Acc:HGNC:4603]	DEG	3.51	475.175	2.82	262.691	0	NA
1512	ENSG00000103811	CTSH	cathepsin H [Source:HGNC name;Acc:HGNC:2535]	DEG	0	NA	3.23	787.921	0	NA
1999	ENSG00000163435	ELF3	E74 like ETS transcription factor 3 [Source:HGNC name;Acc:HGNC:3318]	DEG	-2.09	242.378	3.24	390.656	-2.11	75.2713
1490	ENSG00000118523	CCN2	cellular communication network factor 2 [Source:HGNC name;Acc:HGNC:2500]	DEG	0	NA	4.51	652.465	1.04	24.7437
26298	ENSG00000135373	EHF	ETS homologous factor [Source:HGNC name;Acc:HGNC:3246]	DEG	0	NA	4.71	0	0	NA
7103	ENSG00000127324	TSPAN8	tetraspanin 8 [Source:HGNC name;Acc:HGNC:11855]	DEG	1.47	315.174	4.74	0	0	NA
6374	ENSG00000163735	CXCL5	C-X-C motif chemokine ligand 5 [Source:HGNC name;Acc:HGNC:10642]	DEG	3.02	405.068	5.59	899.208	-1.04	24.6182
10158	ENSG00000162366	PDZK1IP1	PDZK1 interacting protein 1 [Source:HGNC name;Acc:HGNC:16887]	DEG	0	NA	5.84	0	0	NA
1080	ENSG00000001626	CFTR	CF transmembrane conductance regulator [Source:HGNC name;Acc:HGNC:1884]	DEG	0	NA	6.07	0	0	NA
202	ENSG00000112297	CRYBG1	crystallin beta-gamma domain containing 1 [Source:HGNC name;Acc:HGNC:356]	-	-	-	-	-	-	-
487	ENSG00000196296	ATP2A1	ATPase sarcoplasmic/endoplasmic reticulum Ca2+ transporting 1 [Source:HGNC name;Acc:HGNC:811]	-	-	-	-	-	-	-
624	ENSG00000168398	BDKRB2	bradykinin receptor B2 [Source:HGNC name;Acc:HGNC:1030]	-	-	-	-	-	-	-
725	ENSG00000123843	C4BPB	complement component 4 binding protein beta [Source:HGNC name;Acc:HGNC:1328]	-	-	-	-	-	-	-
956	ENSG00000168032	ENTPD3	ectonucleoside triphosphate diphosphohydrolase 3 [Source:HGNC name;Acc:HGNC:3365]	-	-	-	-	-	-	-
1015	ENSG00000079112	CDH17	cadherin 17 [Source:HGNC name;Acc:HGNC:1756]	-	-	-	-	-	-	-
1018	ENSG00000250506	CDK3	cyclin dependent kinase 3 [Source:HGNC name;Acc:HGNC:1772]	-	-	-	-	-	-	-
1045	ENSG00000165556	CDX2	caudal type homeobox 2 [Source:HGNC name;Acc:HGNC:1806]	-	-	-	-	-	-	-
1363	ENSG00000109472	CPE	carboxypeptidase E [Source:HGNC name;Acc:HGNC:2303]	-	-	-	-	-	-	-
1371	ENSG00000080819	CPOX	coproporphyrinogen oxidase [Source:HGNC name;Acc:HGNC:2321]	-	-	-	-	-	-	-
1573	ENSG00000134716	CYP2J2	cytochrome P450 family 2 subfamily J member 2 [Source:HGNC name;Acc:HGNC:2634]	-	-	-	-	-	-	-
1666	ENSG00000104325	DECR1	2,4-dienoyl-CoA reductase 1 [Source:HGNC name;Acc:HGNC:2753]	-	-	-	-	-	-	-
1690	ENSG00000100473	COCH	cochlin [Source:HGNC name;Acc:HGNC:2180]	-	-	-	-	-	-	-
1809	ENSG00000113657	DPYSL3	dihydropyrimidinase like 3 [Source:HGNC name;Acc:HGNC:3015]	-	-	-	-	-	-	-
1948	ENSG00000125266	EFNB2	ephrin B2 [Source:HGNC name;Acc:HGNC:3227]	-	-	-	-	-	-	-
2888	ENSG00000115290	GRB14	growth factor receptor bound protein 14 [Source:HGNC name;Acc:HGNC:4565]	-	-	-	-	-	-	-
3399	ENSG00000117318	ID3	inhibitor of DNA binding 3, HLH protein [Source:HGNC name;Acc:HGNC:5362]	-	-	-	-	-	-	-
3784	ENSG00000053918	KCNQ1	potassium voltage-gated channel subfamily Q member 1 [Source:HGNC name;Acc:HGNC:6294]	-	-	-	-	-	-	-
3815	ENSG00000157404	KIT	KIT proto-oncogene, receptor tyrosine kinase [Source:HGNC name;Acc:HGNC:6342]	-	-	-	-	-	-	-
3823	ENSG00000205810	KLRC3	killer cell lectin like receptor C3 [Source:HGNC name;Acc:HGNC:6376]	-	-	-	-	-	-	-
4089	ENSG00000141646	SMAD4	SMAD family member 4 [Source:HGNC name;Acc:HGNC:6770]	-	-	-	-	-	-	-
4126	ENSG00000109323	MANBA	mannosidase beta [Source:HGNC name;Acc:HGNC:6831]	-	-	-	-	-	-	-
4240	ENSG00000140545	MFGE8	milk fat globule EGF and factor V/VIII domain containing [Source:HGNC name;Acc:HGNC:7036]	-	-	-	-	-	-	-
4300	ENSG00000171843	MLLT3	MLLT3 super elongation complex subunit [Source:HGNC name;Acc:HGNC:7136]	-	-	-	-	-	-	-
4832	ENSG00000103024	NME3	NME/NM23 nucleoside diphosphate kinase 3 [Source:HGNC name;Acc:HGNC:7851]	-	-	-	-	-	-	-
4940	ENSG00000111331	OAS3	2'-5'-oligoadenylate synthetase 3 [Source:HGNC name;Acc:HGNC:8088]	-	-	-	-	-	-	-
4973	ENSG00000173391	OLR1	oxidized low density lipoprotein receptor 1 [Source:HGNC name;Acc:HGNC:8133]	-	-	-	-	-	-	-
5002	ENSG00000110628	SLC22A18	solute carrier family 22 member 18 [Source:HGNC name;Acc:HGNC:10964]	-	-	-	-	-	-	-
5058	ENSG00000149269	PAK1	p21 (RAC1) activated kinase 1 [Source:HGNC name;Acc:HGNC:8590]	-	-	-	-	-	-	-
5121	ENSG00000183036	PCP4	Purkinje cell protein 4 [Source:HGNC name;Acc:HGNC:8742]	-	-	-	-	-	-	-
5157	ENSG00000104213	PDGFRL	platelet derived growth factor receptor like [Source:HGNC name;Acc:HGNC:8805]	-	-	-	-	-	-	-
5196	ENSG00000163737	PF4	platelet factor 4 [Source:HGNC name;Acc:HGNC:8861]	-	-	-	-	-	-	-
5308	ENSG00000164093	PITX2	paired like homeodomain 2 [Source:HGNC name;Acc:HGNC:9005]	-	-	-	-	-	-	-
5627	ENSG00000184500	PROS1	protein S [Source:HGNC name;Acc:HGNC:9456]	-	-	-	-	-	-	-
5644	ENSG00000204983	PRSS1	serine protease 1 [Source:HGNC name;Acc:HGNC:9475]	-	-	-	-	-	-	-
5652	ENSG00000052344	PRSS8	serine protease 8 [Source:HGNC name;Acc:HGNC:9491]	-	-	-	-	-	-	-
5783	ENSG00000163629	PTPN13	protein tyrosine phosphatase non-receptor type 13 [Source:HGNC name;Acc:HGNC:9646]	-	-	-	-	-	-	-
5874	ENSG00000041353	RAB27B	RAB27B, member RAS oncogene family [Source:HGNC name;Acc:HGNC:9767]	-	-	-	-	-	-	-
5880	ENSG00000128340	RAC2	Rac family small GTPase 2 [Source:HGNC name;Acc:HGNC:9802]	-	-	-	-	-	-	-
5950	ENSG00000138207	RBP4	retinol binding protein 4 [Source:HGNC name;Acc:HGNC:9922]	-	-	-	-	-	-	-
6364	ENSG00000115009	CCL20	C-C motif chemokine ligand 20 [Source:HGNC name;Acc:HGNC:10619]	-	-	-	-	-	-	-
6405	ENSG00000001617	SEMA3F	semaphorin 3F [Source:HGNC name;Acc:HGNC:10728]	-	-	-	-	-	-	-
6414	ENSG00000250722	SELENOP	selenoprotein P [Source:HGNC name;Acc:HGNC:10751]	-	-	-	-	-	-	-
6447	ENSG00000166922	SCG5	secretogranin V [Source:HGNC name;Acc:HGNC:10816]	-	-	-	-	-	-	-
6456	ENSG00000107295	SH3GL2	SH3 domain containing GRB2 like 2, endophilin A1 [Source:HGNC name;Acc:HGNC:10831]	-	-	-	-	-	-	-
6653	ENSG00000137642	SORL1	sortilin related receptor 1 [Source:HGNC name;Acc:HGNC:11185]	-	-	-	-	-	-	-
6775	ENSG00000138378	STAT4	signal transducer and activator of transcription 4 [Source:HGNC name;Acc:HGNC:11365]	-	-	-	-	-	-	-
6819	ENSG00000198203	SULT1C2	sulfotransferase family 1C member 2 [Source:HGNC name;Acc:HGNC:11456]	-	-	-	-	-	-	-
7031	ENSG00000160182	TFF1	trefoil factor 1 [Source:HGNC name;Acc:HGNC:11755]	-	-	-	-	-	-	-
7098	ENSG00000164342	TLR3	toll like receptor 3 [Source:HGNC name;Acc:HGNC:11849]	-	-	-	-	-	-	-
7134	ENSG00000114854	TNNC1	troponin C1, slow skeletal and cardiac type [Source:HGNC name;Acc:HGNC:11943]	-	-	-	-	-	-	-
7504	ENSG00000047597	XK	X-linked Kx blood Cluster [Source:HGNC name;Acc:HGNC:12811]	-	-	-	-	-	-	-
7552	ENSG00000147180	ZNF711	zinc finger protein 711 [Source:HGNC name;Acc:HGNC:13128]	-	-	-	-	-	-	-
7915	ENSG00000112294	ALDH5A1	aldehyde dehydrogenase 5 family member A1 [Source:HGNC name;Acc:HGNC:408]	-	-	-	-	-	-	-
8284	ENSG00000012817	KDM5D	lysine demethylase 5D [Source:HGNC name;Acc:HGNC:11115]	-	-	-	-	-	-	-
8549	ENSG00000139292	LGR5	leucine rich repeat containing G protein-coupled receptor 5 [Source:HGNC name;Acc:HGNC:4504]	-	-	-	-	-	-	-
8790	ENSG00000254685	FPGT	fucose-1-phosphate guanylyltransferase [Source:HGNC name;Acc:HGNC:3825]	-	-	-	-	-	-	-
9187	ENSG00000074621	SLC24A1	solute carrier family 24 member 1 [Source:HGNC name;Acc:HGNC:10975]	-	-	-	-	-	-	-
9338	ENSG00000172465	TCEAL1	transcription elongation factor A like 1 [Source:HGNC name;Acc:HGNC:11616]	-	-	-	-	-	-	-
9781	ENSG00000151692	RNF144A	ring finger protein 144A [Source:HGNC name;Acc:HGNC:20457]	-	-	-	-	-	-	-
9966	ENSG00000181634	TNFSF15	TNF superfamily member 15 [Source:HGNC name;Acc:HGNC:11931]	-	-	-	-	-	-	-
9982	ENSG00000137440	FGFBP1	fibroblast growth factor binding protein 1 [Source:HGNC name;Acc:HGNC:19695]	-	-	-	-	-	-	-
10053	ENSG00000129354	AP1M2	adaptor related protein complex 1 subunit mu 2 [Source:HGNC name;Acc:HGNC:558]	-	-	-	-	-	-	-
10325	ENSG00000083750	RRAGB	Ras related GTP binding B [Source:HGNC name;Acc:HGNC:19901]	-	-	-	-	-	-	-
10384	ENSG00000111801	BTN3A3	butyrophilin subfamily 3 member A3 [Source:HGNC name;Acc:HGNC:1140]	-	-	-	-	-	-	-
10396	ENSG00000124406	ATP8A1	ATPase phospholipid transporting 8A1 [Source:HGNC name;Acc:HGNC:13531]	-	-	-	-	-	-	-
10401	ENSG00000131788	PIAS3	protein inhibitor of activated STAT 3 [Source:HGNC name;Acc:HGNC:16861]	-	-	-	-	-	-	-
10481	ENSG00000159184	HOXB13	homeobox B13 [Source:HGNC name;Acc:HGNC:5112]	-	-	-	-	-	-	-
10595	ENSG00000134398	ERN2	endoplasmic reticulum to nucleus signaling 2 [Source:HGNC name;Acc:HGNC:16942]	-	-	-	-	-	-	-
10758	ENSG00000056972	TRAF3IP2	TRAF3 interacting protein 2 [Source:HGNC name;Acc:HGNC:1343]	-	-	-	-	-	-	-
10919	ENSG00000204371	EHMT2	euchromatic histone lysine methyltransferase 2 [Source:HGNC name;Acc:HGNC:14129]	-	-	-	-	-	-	-
10924	ENSG00000172594	SMPDL3A	sphingomyelin phosphodiesterase acid like 3A [Source:HGNC name;Acc:HGNC:17389]	-	-	-	-	-	-	-
11162	ENSG00000170917	NUDT6	nudix hydrolase 6 [Source:HGNC name;Acc:HGNC:8053]	-	-	-	-	-	-	-
11223	ENSG00000186715	MST1L	macrophage stimulating 1 like [Source:HGNC name;Acc:HGNC:7390]	-	-	-	-	-	-	-
11274	ENSG00000184979	USP18	ubiquitin specific peptidase 18 [Source:HGNC name;Acc:HGNC:12616]	-	-	-	-	-	-	-
23221	ENSG00000008853	RHOBTB2	Rho related BTB domain containing 2 [Source:HGNC name;Acc:HGNC:18756]	-	-	-	-	-	-	-
23586	ENSG00000107201	DDX58	DExD/H-box helicase 58 [Source:HGNC name;Acc:HGNC:19102]	-	-	-	-	-	-	-
23596	ENSG00000054277	OPN3	opsin 3 [Source:HGNC name;Acc:HGNC:14007]	-	-	-	-	-	-	-
23708	ENSG00000189369	GSPT2	G1 to S phase transition 2 [Source:HGNC name;Acc:HGNC:4622]	-	-	-	-	-	-	-
25837	ENSG00000167964	RAB26	RAB26, member RAS oncogene family [Source:HGNC name;Acc:HGNC:14259]	-	-	-	-	-	-	-
25924	ENSG00000170011	MYRIP	myosin VIIA and Rab interacting protein [Source:HGNC name;Acc:HGNC:19156]	-	-	-	-	-	-	-
25956	ENSG00000075826	SEC31B	SEC31 homolog B, COPII coat complex component [Source:HGNC name;Acc:HGNC:23197]	-	-	-	-	-	-	-
27012	ENSG00000164794	KCNV1	potassium voltage-gated channel modifier subfamily V member 1 [Source:HGNC name;Acc:HGNC:18861]	-	-	-	-	-	-	-
27185	ENSG00000162946	DISC1	DISC1 scaffold protein [Source:HGNC name;Acc:HGNC:2888]	-	-	-	-	-	-	-
29121	ENSG00000069493	CLEC2D	C-type lectin domain family 2 member D [Source:HGNC name;Acc:HGNC:14351]	-	-	-	-	-	-	-
29969	ENSG00000135272	MDFIC	MyoD family inhibitor domain containing [Source:HGNC name;Acc:HGNC:28870]	-	-	-	-	-	-	-
50853	ENSG00000136059	VILL	villin like [Source:HGNC name;Acc:HGNC:30906]	-	-	-	-	-	-	-
51090	ENSG00000102934	PLLP	plasmolipin [Source:HGNC name;Acc:HGNC:18553]	-	-	-	-	-	-	-
51149	ENSG00000161010	MRNIP	MRN complex interacting protein [Source:HGNC name;Acc:HGNC:30817]	-	-	-	-	-	-	-
51257	ENSG00000099785	MARCHF2	membrane associated ring-CH-type finger 2 [Source:HGNC name;Acc:HGNC:28038]	-	-	-	-	-	-	-
51316	ENSG00000145287	PLAC8	placenta associated 8 [Source:HGNC name;Acc:HGNC:19254]	-	-	-	-	-	-	-
51348	ENSG00000150045	KLRF1	killer cell lectin like receptor F1 [Source:HGNC name;Acc:HGNC:13342]	-	-	-	-	-	-	-
51479	ENSG00000185722	ANKFY1	ankyrin repeat and FYVE domain containing 1 [Source:HGNC name;Acc:HGNC:20763]	-	-	-	-	-	-	-
51573	ENSG00000006007	GDE1	glycerophosphodiester phosphodiesterase 1 [Source:HGNC name;Acc:HGNC:29644]	-	-	-	-	-	-	-
51626	ENSG00000138036	DYNC2LI1	dynein cytoplasmic 2 light intermediate chain 1 [Source:HGNC name;Acc:HGNC:24595]	-	-	-	-	-	-	-
51703	ENSG00000197142	ACSL5	acyl-CoA synthetase long chain family member 5 [Source:HGNC name;Acc:HGNC:16526]	-	-	-	-	-	-	-
53832	ENSG00000016402	IL20RA	interleukin 20 receptor subunit alpha [Source:HGNC name;Acc:HGNC:6003]	-	-	-	-	-	-	-
54463	ENSG00000154153	RETREG1	reticulophagy regulator 1 [Source:HGNC name;Acc:HGNC:25964]	-	-	-	-	-	-	-
54474	ENSG00000171431	KRT20	keratin 20 [Source:HGNC name;Acc:HGNC:20412]	-	-	-	-	-	-	-
54716	ENSG00000163817	SLC6A20	solute carrier family 6 member 20 [Source:HGNC name;Acc:HGNC:30927]	-	-	-	-	-	-	-
54795	ENSG00000130529	TRPM4	transient receptor potential cation channel subfamily M member 4 [Source:HGNC name;Acc:HGNC:17993]	-	-	-	-	-	-	-
54854	ENSG00000105523	FAM83E	family with sequence similarity 83 member E [Source:HGNC name;Acc:HGNC:25972]	-	-	-	-	-	-	-
54930	ENSG00000092036	HAUS4	HAUS augmin like complex subunit 4 [Source:HGNC name;Acc:HGNC:20163]	-	-	-	-	-	-	-
54985	ENSG00000103145	HCFC1R1	host cell factor C1 regulator 1 [Source:HGNC name;Acc:HGNC:21198]	-	-	-	-	-	-	-
55008	ENSG00000138642	HERC6	HECT and RLD domain containing E3 ubiquitin protein ligase family member 6 [Source:HGNC name;Acc:HGNC:26072]	-	-	-	-	-	-	-
55034	ENSG00000075643	MOCOS	molybdenum cofactor sulfurase [Source:HGNC name;Acc:HGNC:18234]	-	-	-	-	-	-	-
55540	ENSG00000056736	IL17RB	interleukin 17 receptor B [Source:HGNC name;Acc:HGNC:18015]	-	-	-	-	-	-	-
55684	ENSG00000196642	RABL6	RAB, member RAS oncogene family like 6 [Source:HGNC name;Acc:HGNC:24703]	-	-	-	-	-	-	-
56155	ENSG00000121101	TEX14	testis expressed 14, intercellular bridge forming factor [Source:HGNC name;Acc:HGNC:11737]	-	-	-	-	-	-	-
56603	ENSG00000003137	CYP26B1	cytochrome P450 family 26 subfamily B member 1 [Source:HGNC name;Acc:HGNC:20581]	-	-	-	-	-	-	-
56898	ENSG00000164039	BDH2	3-hydroxybutyrate dehydrogenase 2 [Source:HGNC name;Acc:HGNC:32389]	-	-	-	-	-	-	-
57088	ENSG00000114698	PLSCR4	phospholipid scramblase 4 [Source:HGNC name;Acc:HGNC:16497]	-	-	-	-	-	-	-
64172	ENSG00000128694	OSGEPL1	O-sialoglycoprotein endopeptidase like 1 [Source:HGNC name;Acc:HGNC:23075]	-	-	-	-	-	-	-
64699	ENSG00000160183	TMPRSS3	transmembrane serine protease 3 [Source:HGNC name;Acc:HGNC:11877]	-	-	-	-	-	-	-
64757	ENSG00000186205	MTARC1	mitochondrial amidoxime reducing component 1 [Source:HGNC name;Acc:HGNC:26189]	-	-	-	-	-	-	-
65084	ENSG00000166575	TMEM135	transmembrane protein 135 [Source:HGNC name;Acc:HGNC:26167]	-	-	-	-	-	-	-
79153	ENSG00000102886	GDPD3	glycerophosphodiester phosphodiesterase domain containing 3 [Source:HGNC name;Acc:HGNC:28638]	-	-	-	-	-	-	-
79176	ENSG00000107872	FBXL15	F-box and leucine rich repeat protein 15 [Source:HGNC name;Acc:HGNC:28155]	-	-	-	-	-	-	-
79639	ENSG00000126106	TMEM53	transmembrane protein 53 [Source:HGNC name;Acc:HGNC:26186]	-	-	-	-	-	-	-
79694	ENSG00000172469	MANEA	mannosidase endo-alpha [Source:HGNC name;Acc:HGNC:21072]	-	-	-	-	-	-	-
79762	ENSG00000162817	C1orf115	chromosome 1 open reading frame 115 [Source:HGNC name;Acc:HGNC:25873]	-	-	-	-	-	-	-
79873	ENSG00000275074	NUDT18	nudix hydrolase 18 [Source:HGNC name;Acc:HGNC:26194]	-	-	-	-	-	-	-
80221	ENSG00000167107	ACSF2	acyl-CoA synthetase family member 2 [Source:HGNC name;Acc:HGNC:26101]	-	-	-	-	-	-	-
80237	ENSG00000128886	ELL3	elongation factor for RNA polymerase II 3 [Source:HGNC name;Acc:HGNC:23113]	-	-	-	-	-	-	-
80303	ENSG00000115468	EFHD1	EF-hand domain family member D1 [Source:HGNC name;Acc:HGNC:29556]	-	-	-	-	-	-	-
83463	ENSG00000213347	MXD3	MAX dimerization protein 3 [Source:HGNC name;Acc:HGNC:14008]	-	-	-	-	-	-	-
83989	ENSG00000113391	FAM172A	family with sequence similarity 172 member A [Source:HGNC name;Acc:HGNC:25365]	-	-	-	-	-	-	-
85458	ENSG00000150764	DIXDC1	DIX domain containing 1 [Source:HGNC name;Acc:HGNC:23695]	-	-	-	-	-	-	-
90865	ENSG00000137033	IL33	interleukin 33 [Source:HGNC name;Acc:HGNC:16028]	-	-	-	-	-	-	-
221078	ENSG00000241058	NSUN6	NOP2/Sun RNA methyltransferase 6 [Source:HGNC name;Acc:HGNC:23529]	-	-	-	-	-	-	-

## Sheet: MEL18_DN.V1_DN
NCBI gene ID	Ensemble gene ID	Gene name	Gene description	scRNA-seq DEG	Cluster1vs2 (FC at log2)	FDR-corrected p-value (-log2)	Cluster1vs3 (FC at log2)	FDR-corrected p-value (-log2)	Cluster1vs4 (FC at log2)	FDR-corrected p-value (-log2)
2	ENSG00000175899	A2M	alpha-2-macroglobulin [Source:HGNC name;Acc:HGNC:7]	-	-	-	-	-	-	-
40	ENSG00000108684	ASIC2	acid sensing ion channel subunit 2 [Source:HGNC name;Acc:HGNC:99]	-	-	-	-	-	-	-
203	ENSG00000106992	AK1	adenylate kinase 1 [Source:HGNC name;Acc:HGNC:361]	-	-	-	-	-	-	-
348	ENSG00000130203	APOE	apolipoprotein E [Source:HGNC name;Acc:HGNC:613]	-	-	-	-	-	-	-
360	ENSG00000165272	AQP3	aquaporin 3 (Gill blood Cluster) [Source:HGNC name;Acc:HGNC:636]	-	-	-	-	-	-	-
684	ENSG00000130303	BST2	bone marrow stromal cell antigen 2 [Source:HGNC name;Acc:HGNC:1119]	-	-	-	-	-	-	-
744	ENSG00000066382	MPPED2	metallophosphoesterase domain containing 2 [Source:HGNC name;Acc:HGNC:1180]	-	-	-	-	-	-	-
760	ENSG00000104267	CA2	carbonic anhydrase 2 [Source:HGNC name;Acc:HGNC:1373]	-	-	-	-	-	-	-
886	ENSG00000163394	CCKAR	cholecystokinin A receptor [Source:HGNC name;Acc:HGNC:1570]	-	-	-	-	-	-	-
1008	ENSG00000040731	CDH10	cadherin 10 [Source:HGNC name;Acc:HGNC:1749]	-	-	-	-	-	-	-
1124	ENSG00000285162	AC004593.2	chimerin 2 [Source:NCBI gene (formerly Entrezgene);Acc:1124]	-	-	-	-	-	-	-
1299	ENSG00000092758	COL9A3	collagen type IX alpha 3 chain [Source:HGNC name;Acc:HGNC:2219]	-	-	-	-	-	-	-
1381	ENSG00000166426	CRABP1	cellular retinoic acid binding protein 1 [Source:HGNC name;Acc:HGNC:2338]	-	-	-	-	-	-	-
1382	ENSG00000143320	CRABP2	cellular retinoic acid binding protein 2 [Source:HGNC name;Acc:HGNC:2339]	-	-	-	-	-	-	-
1390	ENSG00000095794	CREM	cAMP responsive element modulator [Source:HGNC name;Acc:HGNC:2352]	DEG	1.35	139.066	0	NA	0	NA
1396	ENSG00000213145	CRIP1	cysteine rich protein 1 [Source:HGNC name;Acc:HGNC:2360]	-	-	-	-	-	-	-
1644	ENSG00000132437	DDC	dopa decarboxylase [Source:HGNC name;Acc:HGNC:2719]	-	-	-	-	-	-	-
1734	ENSG00000211448	DIO2	iodothyronine deiodinase 2 [Source:HGNC name;Acc:HGNC:2884]	-	-	-	-	-	-	-
1756	ENSG00000198947	DMD	dystrophin [Source:HGNC name;Acc:HGNC:2928]	-	-	-	-	-	-	-
1806	ENSG00000188641	DPYD	dihydropyrimidine dehydrogenase [Source:HGNC name;Acc:HGNC:3012]	DEG	0	NA	1.05	163.734	0	NA
1844	ENSG00000158050	DUSP2	dual specificity phosphatase 2 [Source:HGNC name;Acc:HGNC:3068]	-	-	-	-	-	-	-
1917	ENSG00000101210	EEF1A2	eukaryotic translation elongation factor 1 alpha 2 [Source:HGNC name;Acc:HGNC:3192]	DEG	1.04	167.664	1.38	257.035	0	NA
1958	ENSG00000120738	EGR1	early growth response 1 [Source:HGNC name;Acc:HGNC:3238]	DEG	0	NA	2.91	426.63	0	NA
2042	ENSG00000044524	EPHA3	EPH receptor A3 [Source:HGNC name;Acc:HGNC:3387]	-	-	-	-	-	-	-
2070	ENSG00000112319	EYA4	EYA transcriptional coactivator and phosphatase 4 [Source:HGNC name;Acc:HGNC:3522]	-	-	-	-	-	-	-
2188	ENSG00000183161	FANCF	FA complementation Cluster F [Source:HGNC name;Acc:HGNC:3587]	-	-	-	-	-	-	-
2353	ENSG00000170345	FOS	Fos proto-oncogene, AP-1 transcription factor subunit [Source:HGNC name;Acc:HGNC:3796]	DEG	0	NA	1.7	126.429	1.03	17.5596
2537	ENSG00000126709	IFI6	interferon alpha inducible protein 6 [Source:HGNC name;Acc:HGNC:4054]	DEG	0	NA	1.99	308.41	0	NA
2620	ENSG00000148935	GAS2	growth arrest specific 2 [Source:HGNC name;Acc:HGNC:4167]	-	-	-	-	-	-	-
2788	ENSG00000176533	GNG7	G protein subunit gamma 7 [Source:HGNC name;Acc:HGNC:4410]	-	-	-	-	-	-	-
2969	ENSG00000263001	GTF2I	general transcription factor IIi [Source:HGNC name;Acc:HGNC:4659]	DEG	-1.17	156.879	0	NA	0	NA
3398	ENSG00000115738	ID2	inhibitor of DNA binding 2 [Source:HGNC name;Acc:HGNC:5361]	-	-	-	-	-	-	-
3400	ENSG00000172201	ID4	inhibitor of DNA binding 4, HLH protein [Source:HGNC name;Acc:HGNC:5363]	-	-	-	-	-	-	-
3429	ENSG00000165949	IFI27	interferon alpha inducible protein 27 [Source:HGNC name;Acc:HGNC:5397]	DEG	0	NA	2.34	416.956	0	NA
3433	ENSG00000119922	IFIT2	interferon induced protein with tetratricopeptide repeats 2 [Source:HGNC name;Acc:HGNC:5409]	-	-	-	-	-	-	-
3434	ENSG00000185745	IFIT1	interferon induced protein with tetratricopeptide repeats 1 [Source:HGNC name;Acc:HGNC:5407]	-	-	-	-	-	-	-
3554	ENSG00000115594	IL1R1	interleukin 1 receptor type 1 [Source:HGNC name;Acc:HGNC:5993]	-	-	-	-	-	-	-
3728	ENSG00000173801	JUP	junction plakoglobin [Source:HGNC name;Acc:HGNC:6207]	DEG	0	NA	3.25	563.58	-1.3	49.5542
3773	ENSG00000153822	KCNJ16	potassium inwardly rectifying channel subfamily J member 16 [Source:HGNC name;Acc:HGNC:6262]	-	-	-	-	-	-	-
4061	ENSG00000160932	LY6E	lymphocyte antigen 6 family member E [Source:HGNC name;Acc:HGNC:6727]	-	-	-	-	-	-	-
4094	ENSG00000178573	MAF	MAF bZIP transcription factor [Source:HGNC name;Acc:HGNC:6776]	-	-	-	-	-	-	-
4129	ENSG00000069535	MAOB	monoamine oxidase B [Source:HGNC name;Acc:HGNC:6834]	DEG	0	NA	1.73	359.664	0	NA
4287	ENSG00000066427	ATXN3	ataxin 3 [Source:HGNC name;Acc:HGNC:7106]	-	-	-	-	-	-	-
4329	ENSG00000119711	ALDH6A1	aldehyde dehydrogenase 6 family member A1 [Source:HGNC name;Acc:HGNC:7179]	-	-	-	-	-	-	-
4922	ENSG00000133636	NTS	neurotensin [Source:HGNC name;Acc:HGNC:8038]	-	-	-	-	-	-	-
4938	ENSG00000089127	OAS1	2'-5'-oligoadenylate synthetase 1 [Source:HGNC name;Acc:HGNC:8086]	DEG	1.86	357.517	0	NA	0	NA
5100	ENSG00000136099	PCDH8	protocadherin 8 [Source:HGNC name;Acc:HGNC:8660]	-	-	-	-	-	-	-
5121	ENSG00000183036	PCP4	Purkinje cell protein 4 [Source:HGNC name;Acc:HGNC:8742]	-	-	-	-	-	-	-
5142	ENSG00000184588	PDE4B	phosphodiesterase 4B [Source:HGNC name;Acc:HGNC:8781]	-	-	-	-	-	-	-
5178	ENSG00000198300	PEG3	paternally expressed 3 [Source:HGNC name;Acc:HGNC:8826]	-	-	-	-	-	-	-
5179	ENSG00000181195	PENK	proenkephalin [Source:HGNC name;Acc:HGNC:8831]	-	-	-	-	-	-	-
5264	ENSG00000107537	PHYH	phytanoyl-CoA 2-hydroxylase [Source:HGNC name;Acc:HGNC:8940]	-	-	-	-	-	-	-
5274	ENSG00000163536	SERPINI1	serpin family I member 1 [Source:HGNC name;Acc:HGNC:8943]	-	-	-	-	-	-	-
5287	ENSG00000133056	PIK3C2B	phosphatidylinositol-4-phosphate 3-kinase catalytic subunit type 2 beta [Source:HGNC name;Acc:HGNC:8972]	-	-	-	-	-	-	-
5318	ENSG00000057294	PKP2	plakophilin 2 [Source:HGNC name;Acc:HGNC:9024]	DEG	0	NA	1.24	172.604	0	NA
5350	ENSG00000198523	PLN	phospholamban [Source:HGNC name;Acc:HGNC:9080]	-	-	-	-	-	-	-
5950	ENSG00000138207	RBP4	retinol binding protein 4 [Source:HGNC name;Acc:HGNC:9922]	-	-	-	-	-	-	-
5997	ENSG00000116741	RGS2	regulator of G protein signaling 2 [Source:HGNC name;Acc:HGNC:9998]	DEG	5	0	0	NA	0	NA
6337	ENSG00000111319	SCNN1A	sodium channel epithelial 1 subunit alpha [Source:HGNC name;Acc:HGNC:10599]	DEG	0	NA	2.8	610.574	0	NA
6414	ENSG00000250722	SELENOP	selenoprotein P [Source:HGNC name;Acc:HGNC:10751]	-	-	-	-	-	-	-
6451	ENSG00000131171	SH3BGRL	SH3 domain binding glutamate rich protein like [Source:HGNC name;Acc:HGNC:10823]	DEG	0	NA	1.34	118.371	0	NA
6492	ENSG00000112246	SIM1	SIM bHLH transcription factor 1 [Source:HGNC name;Acc:HGNC:10882]	-	-	-	-	-	-	-
6590	ENSG00000124107	SLPI	secretory leukocyte peptidase inhibitor [Source:HGNC name;Acc:HGNC:11092]	DEG	0	NA	3.8	929.592	0	NA
6657	ENSG00000181449	SOX2	SRY-box transcription factor 2 [Source:HGNC name;Acc:HGNC:11195]	-	-	-	-	-	-	-
7020	ENSG00000137203	TFAP2A	transcription factor AP-2 alpha [Source:HGNC name;Acc:HGNC:11742]	-	-	-	-	-	-	-
7107	ENSG00000077585	GPR137B	G protein-coupled receptor 137B [Source:HGNC name;Acc:HGNC:11862]	-	-	-	-	-	-	-
7111	ENSG00000136842	TMOD1	tropomodulin 1 [Source:HGNC name;Acc:HGNC:11871]	-	-	-	-	-	-	-
7373	ENSG00000187955	COL14A1	collagen type XIV alpha 1 chain [Source:HGNC name;Acc:HGNC:2191]	-	-	-	-	-	-	-
7703	ENSG00000277258	PCGF2	polycomb Cluster ring finger 2 [Source:HGNC name;Acc:HGNC:12929]	-	-	-	-	-	-	-
8190	ENSG00000261857	MIA	MIA SH3 domain containing [Source:HGNC name;Acc:HGNC:7076]	-	-	-	-	-	-	-
8365	ENSG00000158406	H4C8	H4 clustered histone 8 [Source:HGNC name;Acc:HGNC:4788]	-	-	-	-	-	-	-
8519	ENSG00000185885	IFITM1	interferon induced transmembrane protein 1 [Source:HGNC name;Acc:HGNC:5412]	-	-	-	-	-	-	-
8522	ENSG00000007237	GAS7	growth arrest specific 7 [Source:HGNC name;Acc:HGNC:4169]	-	-	-	-	-	-	-
8633	ENSG00000182168	UNC5C	unc-5 netrin receptor C [Source:HGNC name;Acc:HGNC:12569]	-	-	-	-	-	-	-
8654	ENSG00000138735	PDE5A	phosphodiesterase 5A [Source:HGNC name;Acc:HGNC:8784]	DEG	0	NA	1.24	210.171	0	NA
8788	ENSG00000185559	DLK1	delta like non-canonical Notch ligand 1 [Source:HGNC name;Acc:HGNC:2907]	-	-	-	-	-	-	-
8835	ENSG00000120833	SOCS2	suppressor of cytokine signaling 2 [Source:HGNC name;Acc:HGNC:19382]	-	-	-	-	-	-	-
8842	ENSG00000007062	PROM1	prominin 1 [Source:HGNC name;Acc:HGNC:9454]	DEG	0	NA	2.55	529.802	0	NA
8935	ENSG00000005020	SKAP2	src kinase associated phosphoprotein 2 [Source:HGNC name;Acc:HGNC:15687]	DEG	0	NA	1.48	147.283	0	NA
9053	ENSG00000135525	MAP7	microtubule associated protein 7 [Source:HGNC name;Acc:HGNC:6869]	DEG	1.14	105.569	0	NA	0	NA
9077	ENSG00000162595	DIRAS3	DIRAS family GTPase 3 [Source:HGNC name;Acc:HGNC:687]	-	-	-	-	-	-	-
9122	ENSG00000168679	SLC16A4	solute carrier family 16 member 4 [Source:HGNC name;Acc:HGNC:10925]	DEG	1.07	114.09	0	NA	0	NA
9246	ENSG00000156587	UBE2L6	ubiquitin conjugating enzyme E2 L6 [Source:HGNC name;Acc:HGNC:12490]	DEG	0	NA	1.19	114.039	0	NA
9262	ENSG00000081320	STK17B	serine/threonine kinase 17b [Source:HGNC name;Acc:HGNC:11396]	DEG	0	NA	1.57	244.853	0	NA
9317	ENSG00000165983	PTER	phosphotriesterase related [Source:HGNC name;Acc:HGNC:9590]	-	-	-	-	-	-	-
9531	ENSG00000151929	BAG3	BAG cochaperone 3 [Source:HGNC name;Acc:HGNC:939]	-	-	-	-	-	-	-
9547	ENSG00000145824	CXCL14	C-X-C motif chemokine ligand 14 [Source:HGNC name;Acc:HGNC:10640]	-	-	-	-	-	-	-
9627	ENSG00000064692	SNCAIP	synuclein alpha interacting protein [Source:HGNC name;Acc:HGNC:11139]	-	-	-	-	-	-	-
9723	ENSG00000170381	SEMA3E	semaphorin 3E [Source:HGNC name;Acc:HGNC:10727]	DEG	0	NA	1.1	131.477	0	NA
9747	ENSG00000198420	TCAF1	TRPM8 channel associated factor 1 [Source:HGNC name;Acc:HGNC:22201]	-	-	-	-	-	-	-
9961	ENSG00000013364	MVP	major vault protein [Source:HGNC name;Acc:HGNC:7531]	DEG	0	NA	1.09	105.748	0	NA
10102	ENSG00000123297	TSFM	Ts translation elongation factor, mitochondrial [Source:HGNC name;Acc:HGNC:12367]	-	-	-	-	-	-	-
10103	ENSG00000117472	TSPAN1	tetraspanin 1 [Source:HGNC name;Acc:HGNC:20657]	DEG	0	NA	1.07	183.613	0	NA
10379	ENSG00000213928	IRF9	interferon regulatory factor 9 [Source:HGNC name;Acc:HGNC:6131]	-	-	-	-	-	-	-
10406	ENSG00000101443	WFDC2	WAP four-disulfide core domain 2 [Source:HGNC name;Acc:HGNC:15939]	DEG	0	NA	4.76	0	0	NA
10451	ENSG00000134215	VAV3	vav guanine nucleotide exchange factor 3 [Source:HGNC name;Acc:HGNC:12659]	DEG	0	NA	1.79	258.985	0	NA
10481	ENSG00000159184	HOXB13	homeobox B13 [Source:HGNC name;Acc:HGNC:5112]	-	-	-	-	-	-	-
10562	ENSG00000102837	OLFM4	olfactomedin 4 [Source:HGNC name;Acc:HGNC:17190]	DEG	0	NA	1.56	148.896	0	NA
10611	ENSG00000163110	PDLIM5	PDZ and LIM domain 5 [Source:HGNC name;Acc:HGNC:17468]	DEG	0	NA	0	NA	-1.47	45.9063
10879	ENSG00000171201	SMR3B	submaxillary gland androgen regulated protein 3B [Source:HGNC name;Acc:HGNC:17326]	-	-	-	-	-	-	-
10891	ENSG00000109819	PPARGC1A	PPARG coactivator 1 alpha [Source:HGNC name;Acc:HGNC:9237]	-	-	-	-	-	-	-
11036	ENSG00000242441	GTF2A1L	general transcription factor IIA subunit 1 like [Source:HGNC name;Acc:HGNC:30727]	-	-	-	-	-	-	-
11037	ENSG00000243244	STON1	stonin 1 [Source:HGNC name;Acc:HGNC:17003]	-	-	-	-	-	-	-
11061	ENSG00000136110	CNMD	chondromodulin [Source:HGNC name;Acc:HGNC:17005]	-	-	-	-	-	-	-
23057	ENSG00000157064	NMNAT2	nicotinamide nucleotide adenylyltransferase 2 [Source:HGNC name;Acc:HGNC:16789]	-	-	-	-	-	-	-
23136	ENSG00000082397	EPB41L3	erythrocyte membrane protein band 4.1 like 3 [Source:HGNC name;Acc:HGNC:3380]	DEG	4.49	0	0	NA	0	NA
23150	ENSG00000114541	FRMD4B	FERM domain containing 4B [Source:HGNC name;Acc:HGNC:24886]	DEG	0	NA	1.03	161.305	0	NA
23171	ENSG00000152642	GPD1L	glycerol-3-phosphate dehydrogenase 1 like [Source:HGNC name;Acc:HGNC:28956]	-	-	-	-	-	-	-
23213	ENSG00000137573	SULF1	sulfatase 1 [Source:HGNC name;Acc:HGNC:20391]	-	-	-	-	-	-	-
23236	ENSG00000182621	PLCB1	phospholipase C beta 1 [Source:HGNC name;Acc:HGNC:15917]	DEG	1.97	442.433	0	NA	0	NA
23316	ENSG00000111249	CUX2	cut like homeobox 2 [Source:HGNC name;Acc:HGNC:19347]	-	-	-	-	-	-	-
23321	ENSG00000109654	TRIM2	tripartite motif containing 2 [Source:HGNC name;Acc:HGNC:15974]	DEG	1.44	313.184	2.05	411.236	0	NA
23355	ENSG00000156931	VPS8	VPS8 subunit of CORVET complex [Source:HGNC name;Acc:HGNC:29122]	-	-	-	-	-	-	-
24148	ENSG00000101161	PRPF6	pre-mRNA processing factor 6 [Source:HGNC name;Acc:HGNC:15860]	-	-	-	-	-	-	-
25975	ENSG00000198759	EGFL6	EGF like domain multiple 6 [Source:HGNC name;Acc:HGNC:3235]	-	-	-	-	-	-	-
25999	ENSG00000105270	CLIP3	CAP-Gly domain containing linker protein 3 [Source:HGNC name;Acc:HGNC:24314]	-	-	-	-	-	-	-
27087	ENSG00000109956	B3GAT1	beta-1,3-glucuronyltransferase 1 [Source:HGNC name;Acc:HGNC:921]	-	-	-	-	-	-	-
27115	ENSG00000171408	PDE7B	phosphodiesterase 7B [Source:HGNC name;Acc:HGNC:8792]	-	-	-	-	-	-	-
27165	ENSG00000135423	GLS2	glutaminase 2 [Source:HGNC name;Acc:HGNC:29570]	-	-	-	-	-	-	-
28959	ENSG00000106565	TMEM176B	transmembrane protein 176B [Source:HGNC name;Acc:HGNC:29596]	-	-	-	-	-	-	-
28985	ENSG00000232119	MCTS1	MCTS1 re-initiation and release factor [Source:HGNC name;Acc:HGNC:23357]	-	-	-	-	-	-	-
29105	ENSG00000070761	CFAP20	cilia and flagella associated protein 20 [Source:HGNC name;Acc:HGNC:29523]	-	-	-	-	-	-	-
29760	ENSG00000095585	BLNK	B cell linker [Source:HGNC name;Acc:HGNC:14211]	-	-	-	-	-	-	-
51454	ENSG00000144366	GULP1	GULP PTB domain containing engulfment adaptor 1 [Source:HGNC name;Acc:HGNC:18649]	-	-	-	-	-	-	-
51760	ENSG00000103528	SYT17	synaptotagmin 17 [Source:HGNC name;Acc:HGNC:24119]	-	-	-	-	-	-	-
54112	ENSG00000181656	GPR88	G protein-coupled receptor 88 [Source:HGNC name;Acc:HGNC:4539]	-	-	-	-	-	-	-
54845	ENSG00000104413	ESRP1	epithelial splicing regulatory protein 1 [Source:HGNC name;Acc:HGNC:25966]	DEG	0	NA	1.86	442.457	0	NA
55022	ENSG00000153823	PID1	phosphotyrosine interaction domain containing 1 [Source:HGNC name;Acc:HGNC:26084]	-	-	-	-	-	-	-
55228	ENSG00000182013	PNMA8A	PNMA family member 8A [Source:HGNC name;Acc:HGNC:25578]	-	-	-	-	-	-	-
55365	ENSG00000002933	TMEM176A	transmembrane protein 176A [Source:HGNC name;Acc:HGNC:24930]	-	-	-	-	-	-	-
55601	ENSG00000137628	DDX60	DExD/H-box helicase 60 [Source:HGNC name;Acc:HGNC:25942]	-	-	-	-	-	-	-
55603	ENSG00000112773	TENT5A	terminal nucleotidyltransferase 5A [Source:HGNC name;Acc:HGNC:18345]	DEG	3.08	742.073	0	NA	0	NA
55683	ENSG00000114982	KANSL3	KAT8 regulatory NSL complex subunit 3 [Source:HGNC name;Acc:HGNC:25473]	-	-	-	-	-	-	-
55816	ENSG00000101134	DOK5	docking protein 5 [Source:HGNC name;Acc:HGNC:16173]	-	-	-	-	-	-	-
55848	ENSG00000107020	PLGRKT	plasminogen receptor with a C-terminal lysine [Source:HGNC name;Acc:HGNC:23633]	-	-	-	-	-	-	-
57084	ENSG00000091664	SLC17A6	solute carrier family 17 member 6 [Source:HGNC name;Acc:HGNC:16703]	-	-	-	-	-	-	-
57447	ENSG00000165795	NDRG2	NDRG family member 2 [Source:HGNC name;Acc:HGNC:14460]	-	-	-	-	-	-	-
57664	ENSG00000105559	PLEKHA4	pleckstrin homology domain containing A4 [Source:HGNC name;Acc:HGNC:14339]	DEG	0	NA	2.08	499.171	0	NA
64405	ENSG00000149654	CDH22	cadherin 22 [Source:HGNC name;Acc:HGNC:13251]	-	-	-	-	-	-	-
64641	ENSG00000221818	EBF2	EBF transcription factor 2 [Source:HGNC name;Acc:HGNC:19090]	-	-	-	-	-	-	-
79090	ENSG00000007255	TRAPPC6A	trafficking protein particle complex 6A [Source:HGNC name;Acc:HGNC:23069]	DEG	-1.07	145.675	1.24	116.842	0	NA
79630	ENSG00000118292	C1orf54	chromosome 1 open reading frame 54 [Source:HGNC name;Acc:HGNC:26258]	-	-	-	-	-	-	-
79870	ENSG00000164929	BAALC	BAALC binder of MAP3K1 and KLF4 [Source:HGNC name;Acc:HGNC:14333]	-	-	-	-	-	-	-
80303	ENSG00000115468	EFHD1	EF-hand domain family member D1 [Source:HGNC name;Acc:HGNC:29556]	-	-	-	-	-	-	-
114884	ENSG00000144645	OSBPL10	oxysterol binding protein like 10 [Source:HGNC name;Acc:HGNC:16395]	-	-	-	-	-	-	-
140597	ENSG00000184905	TCEAL2	transcription elongation factor A like 2 [Source:HGNC name;Acc:HGNC:29818]	-	-	-	-	-	-	-
219654	ENSG00000165424	ZCCHC24	zinc finger CCHC-type containing 24 [Source:HGNC name;Acc:HGNC:26911]	-	-	-	-	-	-	-

## Sheet: PTEN_DN.V1_DN
NCBI gene ID	Ensemble gene ID	Gene name	Gene description	scRNA-seq DEG	Cluster1vs2 (FC at log2)	FDR-corrected p-value (-log2)	Cluster1vs3 (FC at log2)	FDR-corrected p-value (-log2)	Cluster1vs4 (FC at log2)	FDR-corrected p-value (-log2)
117	ENSG00000078549	ADCYAP1R1	ADCYAP receptor type I [Source:HGNC name;Acc:HGNC:242]	-	-	-	-	-	-	-
189	ENSG00000172482	AGXT	alanine--glyoxylate and serine--pyruvate aminotransferase [Source:HGNC name;Acc:HGNC:341]	-	-	-	-	-	-	-
257	ENSG00000156150	ALX3	ALX homeobox 3 [Source:HGNC name;Acc:HGNC:449]	-	-	-	-	-	-	-
434	ENSG00000101440	ASIP	agouti signaling protein [Source:HGNC name;Acc:HGNC:745]	-	-	-	-	-	-	-
722	ENSG00000123838	C4BPA	complement component 4 binding protein alpha [Source:HGNC name;Acc:HGNC:1325]	-	-	-	-	-	-	-
752	ENSG00000184922	FMNL1	formin like 1 [Source:HGNC name;Acc:HGNC:1212]	-	-	-	-	-	-	-
765	ENSG00000131686	CA6	carbonic anhydrase 6 [Source:HGNC name;Acc:HGNC:1380]	-	-	-	-	-	-	-
915	ENSG00000167286	CD3D	CD3d molecule [Source:HGNC name;Acc:HGNC:1673]	-	-	-	-	-	-	-
976	ENSG00000123146	ADGRE5	adhesion G protein-coupled receptor E5 [Source:HGNC name;Acc:HGNC:1711]	-	-	-	-	-	-	-
1008	ENSG00000040731	CDH10	cadherin 10 [Source:HGNC name;Acc:HGNC:1749]	-	-	-	-	-	-	-
1009	ENSG00000140937	CDH11	cadherin 11 [Source:HGNC name;Acc:HGNC:1750]	DEG	4.31	0	0	NA	0	NA
1036	ENSG00000129596	CDO1	cysteine dioxygenase type 1 [Source:HGNC name;Acc:HGNC:1795]	-	-	-	-	-	-	-
1116	ENSG00000133048	CHI3L1	chitinase 3 like 1 [Source:HGNC name;Acc:HGNC:1932]	-	-	-	-	-	-	-
1607	ENSG00000136267	DGKB	diacylglycerol kinase beta [Source:HGNC name;Acc:HGNC:2850]	-	-	-	-	-	-	-
1669	ENSG00000164821	DEFA4	defensin alpha 4 [Source:HGNC name;Acc:HGNC:2763]	-	-	-	-	-	-	-
1758	ENSG00000152592	DMP1	dentin matrix acidic phosphoprotein 1 [Source:HGNC name;Acc:HGNC:2932]	-	-	-	-	-	-	-
1775	ENSG00000167968	DNASE1L2	deoxyribonuclease 1 like 2 [Source:HGNC name;Acc:HGNC:2958]	-	-	-	-	-	-	-
2014	ENSG00000142227	EMP3	epithelial membrane protein 3 [Source:HGNC name;Acc:HGNC:3335]	-	-	-	-	-	-	-
2119	ENSG00000244405	ETV5	ETS variant transcription factor 5 [Source:HGNC name;Acc:HGNC:3494]	-	-	-	-	-	-	-
2268	ENSG00000000938	FGR	FGR proto-oncogene, Src family tyrosine kinase [Source:HGNC name;Acc:HGNC:3697]	-	-	-	-	-	-	-
2315	ENSG00000120215	MLANA	melan-A [Source:HGNC name;Acc:HGNC:7124]	-	-	-	-	-	-	-
2352	ENSG00000110203	FOLR3	folate receptor gamma [Source:HGNC name;Acc:HGNC:3795]	-	-	-	-	-	-	-
2515	ENSG00000104755	ADAM2	ADAM metallopeptidase domain 2 [Source:HGNC name;Acc:HGNC:198]	-	-	-	-	-	-	-
2560	ENSG00000163288	GABRB1	gamma-aminobutyric acid type A receptor subunit beta1 [Source:HGNC name;Acc:HGNC:4081]	-	-	-	-	-	-	-
2583	ENSG00000135454	B4GALNT1	beta-1,4-N-acetyl-galactosaminyltransferase 1 [Source:HGNC name;Acc:HGNC:4117]	-	-	-	-	-	-	-
2791	ENSG00000127920	GNG11	G protein subunit gamma 11 [Source:HGNC name;Acc:HGNC:4403]	DEG	0	NA	-3.12	581.811	-1.3	69.7106
2823	ENSG00000150625	GPM6A	glycoprotein M6A [Source:HGNC name;Acc:HGNC:4460]	-	-	-	-	-	-	-
3108	ENSG00000204257	HLA-DMA	major histocompatibility complex, class II, DM alpha [Source:HGNC name;Acc:HGNC:4934]	DEG	0	NA	3	765.567	0	NA
3113	ENSG00000231389	HLA-DPA1	major histocompatibility complex, class II, DP alpha 1 [Source:HGNC name;Acc:HGNC:4938]	-	0	NA	2.07	331.903	0	NA
3115	ENSG00000223865	HLA-DPB1	major histocompatibility complex, class II, DP beta 1 [Source:HGNC name;Acc:HGNC:4940]	-	0	NA	1.75	284.876	0	NA
3119	ENSG00000179344	HLA-DQB1	major histocompatibility complex, class II, DQ beta 1 [Source:HGNC name;Acc:HGNC:4944]	DEG	0	NA	3.31	941.777	0	NA
3122	ENSG00000204287	HLA-DRA	major histocompatibility complex, class II, DR alpha [Source:HGNC name;Acc:HGNC:4947]	DEG	0	NA	5.74	0	0	NA
3123	ENSG00000196126	HLA-DRB1	major histocompatibility complex, class II, DR beta 1 [Source:HGNC name;Acc:HGNC:4948]	DEG	0	NA	3.67	NA	0	NA
3126	ENSG00000227826	HLA-DRB4	major histocompatibility complex, class II, DR beta 4 [Source:HGNC name;Acc:HGNC:4952]	-	-	-	-	-	-	-
3157	ENSG00000112972	HMGCS1	3-hydroxy-3-methylglutaryl-CoA synthase 1 [Source:HGNC name;Acc:HGNC:5007]	-	-	-	-	-	-	-
3211	ENSG00000120094	HOXB1	homeobox B1 [Source:HGNC name;Acc:HGNC:5111]	-	-	-	-	-	-	-
3452	ENSG00000137080	IFNA21	interferon alpha 21 [Source:HGNC name;Acc:HGNC:5424]	-	-	-	-	-	-	-
3605	ENSG00000112115	IL17A	interleukin 17A [Source:HGNC name;Acc:HGNC:5981]	-	-	-	-	-	-	-
3699	ENSG00000162267	ITIH3	inter-alpha-trypsin inhibitor heavy chain 3 [Source:HGNC name;Acc:HGNC:6168]	-	-	-	-	-	-	-
3761	ENSG00000168135	KCNJ4	potassium inwardly rectifying channel subfamily J member 4 [Source:HGNC name;Acc:HGNC:6265]	-	-	-	-	-	-	-
3766	ENSG00000177807	KCNJ10	potassium inwardly rectifying channel subfamily J member 10 [Source:HGNC name;Acc:HGNC:6256]	-	-	-	-	-	-	-
3824	ENSG00000134539	KLRD1	killer cell lectin like receptor D1 [Source:HGNC name;Acc:HGNC:6378]	-	-	-	-	-	-	-
3861	ENSG00000186847	KRT14	keratin 14 [Source:HGNC name;Acc:HGNC:6416]	-	-	-	-	-	-	-
3887	ENSG00000205426	KRT81	keratin 81 [Source:HGNC name;Acc:HGNC:6458]	DEG	-4.25	241.672	-5.18	337.003	-5.2	117.004
3936	ENSG00000136167	LCP1	lymphocyte cytosolic protein 1 [Source:HGNC name;Acc:HGNC:6528]	-	-	-	-	-	-	-
4060	ENSG00000139329	LUM	lumican [Source:HGNC name;Acc:HGNC:6724]	-	-	-	-	-	-	-
4148	ENSG00000132031	MATN3	matrilin 3 [Source:HGNC name;Acc:HGNC:6909]	-	-	-	-	-	-	-
4160	ENSG00000166603	MC4R	melanocortin 4 receptor [Source:HGNC name;Acc:HGNC:6932]	-	-	-	-	-	-	-
4306	ENSG00000151623	NR3C2	nuclear receptor subfamily 3 Cluster C member 2 [Source:HGNC name;Acc:HGNC:7979]	-	-	-	-	-	-	-
4488	ENSG00000120149	MSX2	msh homeobox 2 [Source:HGNC name;Acc:HGNC:7392]	-	-	-	-	-	-	-
4703	ENSG00000183091	NEB	nebulin [Source:HGNC name;Acc:HGNC:7720]	-	-	-	-	-	-	-
4879	ENSG00000120937	NPPB	natriuretic peptide B [Source:HGNC name;Acc:HGNC:7940]	-	-	-	-	-	-	-
4988	ENSG00000112038	OPRM1	opioid receptor mu 1 [Source:HGNC name;Acc:HGNC:8156]	-	-	-	-	-	-	-
5003	ENSG00000254827	SLC22A18AS	solute carrier family 22 member 18 antisense [Source:HGNC name;Acc:HGNC:10965]	-	-	-	-	-	-	-
5053	ENSG00000171759	PAH	phenylalanine hydroxylase [Source:HGNC name;Acc:HGNC:8582]	DEG	0	NA	1.14	210.568	0	NA
5055	ENSG00000197632	SERPINB2	serpin family B member 2 [Source:HGNC name;Acc:HGNC:8584]	DEG	3.58	887.193	1.69	299.749	0	NA
5132	ENSG00000116703	PDC	phosducin [Source:HGNC name;Acc:HGNC:8759]	-	-	-	-	-	-	-
5270	ENSG00000135919	SERPINE2	serpin family E member 2 [Source:HGNC name;Acc:HGNC:8951]	DEG	3.67	656.932	0	NA	0	NA
5288	ENSG00000139144	PIK3C2G	phosphatidylinositol-4-phosphate 3-kinase catalytic subunit type 2 gamma [Source:HGNC name;Acc:HGNC:8973]	-	-	-	-	-	-	-
5446	ENSG00000105852	PON3	paraoxonase 3 [Source:HGNC name;Acc:HGNC:9206]	DEG	-1.83	214.372	-1.12	68.4302	-1.89	69.4312
5613	ENSG00000183943	PRKX	protein kinase X-linked [Source:HGNC name;Acc:HGNC:9441]	-	-	-	-	-	-	-
5629	ENSG00000117707	PROX1	prospero homeobox 1 [Source:HGNC name;Acc:HGNC:9459]	-	-	-	-	-	-	-
5645	ENSG00000275896	PRSS2	serine protease 2 [Source:HGNC name;Acc:HGNC:9483]	-	-	-	-	-	-	-
5646	ENSG00000010438	PRSS3	serine protease 3 [Source:HGNC name;Acc:HGNC:9486]	-	-	-	-	-	-	-
5657	ENSG00000196415	PRTN3	proteinase 3 [Source:HGNC name;Acc:HGNC:9495]	-	-	-	-	-	-	-
5698	ENSG00000240065	PSMB9	proteasome 20S subunit beta 9 [Source:HGNC name;Acc:HGNC:9546]	-	1.09	105.198	2.29	330.033	0	NA
5728	ENSG00000171862	PTEN	phosphatase and tensin homolog [Source:HGNC name;Acc:HGNC:9588]	DEG	1.79	274.876	0	NA	0	NA
5790	ENSG00000213402	PTPRCAP	protein tyrosine phosphatase receptor type C associated protein [Source:HGNC name;Acc:HGNC:9667]	-	-	-	-	-	-	-
5918	ENSG00000118849	RARRES1	retinoic acid receptor responder 1 [Source:HGNC name;Acc:HGNC:9867]	DEG	0	NA	7.73	0	0	NA
6019	ENSG00000107014	RLN2	relaxin 2 [Source:HGNC name;Acc:HGNC:10027]	-	-	-	-	-	-	-
6317	ENSG00000057149	SERPINB3	serpin family B member 3 [Source:HGNC name;Acc:HGNC:10569]	-	-	-	-	-	-	-
6336	ENSG00000185313	SCN10A	sodium voltage-gated channel alpha subunit 10 [Source:HGNC name;Acc:HGNC:10582]	-	-	-	-	-	-	-
6360	ENSG00000275152	CCL16	C-C motif chemokine ligand 16 [Source:HGNC name;Acc:HGNC:10614]	-	-	-	-	-	-	-
6373	ENSG00000169248	CXCL11	C-X-C motif chemokine ligand 11 [Source:HGNC name;Acc:HGNC:10638]	-	-	-	-	-	-	-
6402	ENSG00000188404	SELL	selectin L [Source:HGNC name;Acc:HGNC:10720]	-	-	-	-	-	-	-
6451	ENSG00000131171	SH3BGRL	SH3 domain binding glutamate rich protein like [Source:HGNC name;Acc:HGNC:10823]	DEG	0	NA	1.34	118.371	0	NA
6527	ENSG00000100191	SLC5A4	solute carrier family 5 member 4 [Source:HGNC name;Acc:HGNC:11039]	-	-	-	-	-	-	-
6563	ENSG00000141469	SLC14A1	solute carrier family 14 member 1 (Kidd blood Cluster) [Source:HGNC name;Acc:HGNC:10918]	-	-	-	-	-	-	-
6702	NA	SPRR2C	small proline rich protein 2C (pseudogene)	-	-	-	-	-	-	-
6899	ENSG00000184058	TBX1	T-box transcription factor 1 [Source:HGNC name;Acc:HGNC:11592]	-	-	-	-	-	-	-
6926	ENSG00000135111	TBX3	T-box transcription factor 3 [Source:HGNC name;Acc:HGNC:11602]	-	-	-	-	-	-	-
7039	ENSG00000163235	TGFA	transforming growth factor alpha [Source:HGNC name;Acc:HGNC:11765]	DEG	0	NA	1.38	261.169	0	NA
7102	ENSG00000156298	TSPAN7	tetraspanin 7 [Source:HGNC name;Acc:HGNC:11854]	DEG	1.89	504.279	0	NA	0	NA
7143	ENSG00000116147	TNR	tenascin R [Source:HGNC name;Acc:HGNC:11953]	-	-	-	-	-	-	-
7291	ENSG00000122691	TWIST1	twist family bHLH transcription factor 1 [Source:HGNC name;Acc:HGNC:12428]	-	-	-	-	-	-	-
7310	ENSG00000212643	ZRSR2P1	ZRSR2 pseudogene 1	-	-	-	-	-	-	-
7367	ENSG00000197888	UGT2B17	UDP glucuronosyltransferase family 2 member B17 [Source:HGNC name;Acc:HGNC:12547]	-	-	-	-	-	-	-
7368	ENSG00000174607	UGT8	UDP glycosyltransferase 8 [Source:HGNC name;Acc:HGNC:12555]	-	-	-	-	-	-	-
7431	ENSG00000026025	VIM	vimentin [Source:HGNC name;Acc:HGNC:12692]	DEG	0	NA	-2.96	533.924	0	NA
7504	ENSG00000047597	XK	X-linked Kx blood Cluster [Source:HGNC name;Acc:HGNC:12811]	-	-	-	-	-	-	-
7691	ENSG00000131849	ZNF132	zinc finger protein 132 [Source:HGNC name;Acc:HGNC:12916]	-	-	-	-	-	-	-
8061	ENSG00000175592	FOSL1	FOS like 1, AP-1 transcription factor subunit [Source:HGNC name;Acc:HGNC:13718]	DEG	0	NA	0	NA	1.9	60.9366
8309	ENSG00000168306	ACOX2	acyl-CoA oxidase 2 [Source:HGNC name;Acc:HGNC:120]	-	-	-	-	-	-	-
8360	ENSG00000277157	H4C4	H4 clustered histone 4 [Source:HGNC name;Acc:HGNC:4782]	-	-	-	-	-	-	-
8536	ENSG00000134072	CAMK1	calcium/calmodulin dependent protein kinase I [Source:HGNC name;Acc:HGNC:1459]	-	-	-	-	-	-	-
8547	ENSG00000142748	FCN3	ficolin 3 [Source:HGNC name;Acc:HGNC:3625]	-	-	-	-	-	-	-
8807	ENSG00000115607	IL18RAP	interleukin 18 receptor accessory protein [Source:HGNC name;Acc:HGNC:5989]	-	-	-	-	-	-	-
8821	ENSG00000109452	INPP4B	inositol polyphosphate-4-phosphatase type II B [Source:HGNC name;Acc:HGNC:6075]	DEG	0	NA	2.48	414.615	0	NA
8825	ENSG00000111052	LIN7A	lin-7 homolog A, crumbs cell polarity complex component [Source:HGNC name;Acc:HGNC:17787]	DEG	1.34	210.709	0	NA	0	NA
8838	ENSG00000112761	CCN6	cellular communication network factor 6 [Source:HGNC name;Acc:HGNC:12771]	-	-	-	-	-	-	-
8910	ENSG00000127990	SGCE	sarcoglycan epsilon [Source:HGNC name;Acc:HGNC:10808]	DEG	-1.95	377.645	0	NA	0	NA
9071	ENSG00000134873	CLDN10	claudin 10 [Source:HGNC name;Acc:HGNC:2033]	DEG	0	NA	1.93	433.763	0	NA
9086	ENSG00000198692	EIF1AY	eukaryotic translation initiation factor 1A Y-linked [Source:HGNC name;Acc:HGNC:3252]	DEG	1.94	245.131	-1.35	155.916	-1.37	51.6085
9173	ENSG00000115602	IL1RL1	interleukin 1 receptor like 1 [Source:HGNC name;Acc:HGNC:5998]	-	-	-	-	-	-	-
9348	ENSG00000164100	NDST3	N-deacetylase and N-sulfotransferase 3 [Source:HGNC name;Acc:HGNC:7682]	-	-	-	-	-	-	-
9486	ENSG00000115526	CHST10	carbohydrate sulfotransferase 10 [Source:HGNC name;Acc:HGNC:19650]	-	-	-	-	-	-	-
9739	ENSG00000099381	SETD1A	SET domain containing 1A, histone lysine methyltransferase [Source:HGNC name;Acc:HGNC:29010]	-	-	-	-	-	-	-
9808	ENSG00000122548	KIAA0087	KIAA0087 lncRNA [Source:HGNC name;Acc:HGNC:22191]	-	-	-	-	-	-	-
9855	ENSG00000006607	FARP2	FERM, ARH/RhoGEF and pleckstrin domain protein 2 [Source:HGNC name;Acc:HGNC:16460]	-	-	-	-	-	-	-
9899	ENSG00000185518	SV2B	synaptic vesicle glycoprotein 2B [Source:HGNC name;Acc:HGNC:16874]	-	-	-	-	-	-	-
9934	ENSG00000174944	P2RY14	purinergic receptor P2Y14 [Source:HGNC name;Acc:HGNC:16442]	-	-	-	-	-	-	-
9957	ENSG00000002587	HS3ST1	heparan sulfate-glucosamine 3-sulfotransferase 1 [Source:HGNC name;Acc:HGNC:5194]	DEG	0	NA	1.99	388.766	0	NA
10046	ENSG00000013619	MAMLD1	mastermind like domain containing 1 [Source:HGNC name;Acc:HGNC:2568]	-	-	-	-	-	-	-
10317	ENSG00000183778	B3GALT5	beta-1,3-galactosyltransferase 5 [Source:HGNC name;Acc:HGNC:920]	-	-	-	-	-	-	-
10439	ENSG00000130558	OLFM1	olfactomedin 1 [Source:HGNC name;Acc:HGNC:17187]	-	-	-	-	-	-	-
10468	ENSG00000134363	FST	follistatin [Source:HGNC name;Acc:HGNC:3971]	-	-	-	-	-	-	-
10507	ENSG00000187764	SEMA4D	semaphorin 4D [Source:HGNC name;Acc:HGNC:10732]	-	-	-	-	-	-	-
10663	ENSG00000172215	CXCR6	C-X-C motif chemokine receptor 6 [Source:HGNC name;Acc:HGNC:16647]	-	-	-	-	-	-	-
10740	NA	RFPL1S	RFPL1 antisense RNA 1	-	-	-	-	-	-	-
10814	ENSG00000145920	CPLX2	complexin 2 [Source:HGNC name;Acc:HGNC:2310]	DEG	-1.57	153.168	-1.67	163.759	-1.67	51.9964
11191	ENSG00000237984	PTENP1	phosphatase and tensin homolog pseudogene 1 [Source:HGNC name;Acc:HGNC:9589]	DEG	1.01	143.39	0	NA	0	NA
22987	ENSG00000122012	SV2C	synaptic vesicle glycoprotein 2C [Source:HGNC name;Acc:HGNC:30670]	-	-	-	-	-	-	-
23066	ENSG00000144712	CAND2	cullin associated and neddylation dissociated 2 (putative) [Source:HGNC name;Acc:HGNC:30689]	-	-	-	-	-	-	-
23180	ENSG00000131378	RFTN1	raftlin, lipid raft linker 1 [Source:HGNC name;Acc:HGNC:30278]	-	-	-	-	-	-	-
23251	ENSG00000169330	MINAR1	membrane integral NOTCH2 associated receptor 1 [Source:HGNC name;Acc:HGNC:29172]	-	-	-	-	-	-	-
23281	ENSG00000132938	MTUS2	microtubule associated scaffold protein 2 [Source:HGNC name;Acc:HGNC:20595]	-	-	-	-	-	-	-
23460	ENSG00000154262	ABCA6	ATP binding cassette subfamily A member 6 [Source:HGNC name;Acc:HGNC:36]	-	-	-	-	-	-	-
23498	ENSG00000162882	HAAO	3-hydroxyanthranilate 3,4-dioxygenase [Source:HGNC name;Acc:HGNC:4796]	-	-	-	-	-	-	-
23562	ENSG00000159261	CLDN14	claudin 14 [Source:HGNC name;Acc:HGNC:2035]	-	-	-	-	-	-	-
24147	ENSG00000179431	FJX1	four-jointed box kinase 1 [Source:HGNC name;Acc:HGNC:17166]	-	-	-	-	-	-	-
25984	ENSG00000108244	KRT23	keratin 23 [Source:HGNC name;Acc:HGNC:6438]	DEG	0	NA	6.32	0	0	NA
26508	ENSG00000163909	HEYL	hes related family bHLH transcription factor with YRPW motif like [Source:HGNC name;Acc:HGNC:4882]	-	-	-	-	-	-	-
27094	ENSG00000171121	KCNMB3	potassium calcium-activated channel subfamily M regulatory beta subunit 3 [Source:HGNC name;Acc:HGNC:6287]	-	-	-	-	-	-	-
27156	ENSG00000100218	RSPH14	radial spoke head 14 homolog [Source:HGNC name;Acc:HGNC:13437]	-	-	-	-	-	-	-
27231	ENSG00000077009	NMRK2	nicotinamide riboside kinase 2 [Source:HGNC name;Acc:HGNC:17871]	-	-	-	-	-	-	-
29108	ENSG00000103490	PYCARD	PYD and CARD domain containing [Source:HGNC name;Acc:HGNC:16608]	-	-	-	-	-	-	-
29944	ENSG00000183837	PNMA3	PNMA family member 3 [Source:HGNC name;Acc:HGNC:18742]	-	-	-	-	-	-	-
29949	ENSG00000142224	IL19	interleukin 19 [Source:HGNC name;Acc:HGNC:5990]	-	-	-	-	-	-	-
30820	ENSG00000182132	KCNIP1	potassium voltage-gated channel interacting protein 1 [Source:HGNC name;Acc:HGNC:15521]	-	-	-	-	-	-	-
50506	ENSG00000140279	DUOX2	dual oxidase 2 [Source:HGNC name;Acc:HGNC:13273]	-	-	-	-	-	-	-
50839	ENSG00000121318	TAS2R10	taste 2 receptor member 10 [Source:HGNC name;Acc:HGNC:14918]	-	-	-	-	-	-	-
51046	ENSG00000177511	ST8SIA3	ST8 alpha-N-acetyl-neuraminide alpha-2,8-sialyltransferase 3 [Source:HGNC name;Acc:HGNC:14269]	-	-	-	-	-	-	-
51156	ENSG00000140093	SERPINA10	serpin family A member 10 [Source:HGNC name;Acc:HGNC:15996]	-	-	-	-	-	-	-
51299	ENSG00000124785	NRN1	neuritin 1 [Source:HGNC name;Acc:HGNC:17972]	-	-	-	-	-	-	-
51326	ENSG00000228696	ARL17B	ADP ribosylation factor like GTPase 17B [Source:HGNC name;Acc:HGNC:32387]	-	-	-	-	-	-	-
51384	ENSG00000002745	WNT16	Wnt family member 16 [Source:HGNC name;Acc:HGNC:16267]	-	-	-	-	-	-	-
51438	ENSG00000046774	MAGEC2	MAGE family member C2 [Source:HGNC name;Acc:HGNC:13574]	-	-	-	-	-	-	-
51440	ENSG00000116983	HPCAL4	hippocalcin like 4 [Source:HGNC name;Acc:HGNC:18212]	-	-	-	-	-	-	-
51673	ENSG00000159713	TPPP3	tubulin polymerization promoting protein family member 3 [Source:HGNC name;Acc:HGNC:24162]	-	-	-	-	-	-	-
54813	ENSG00000179454	KLHL28	kelch like family member 28 [Source:HGNC name;Acc:HGNC:19741]	-	-	-	-	-	-	-
55054	ENSG00000085978	ATG16L1	autophagy related 16 like 1 [Source:HGNC name;Acc:HGNC:21498]	-	-	-	-	-	-	-
56548	ENSG00000147119	CHST7	carbohydrate sulfotransferase 7 [Source:HGNC name;Acc:HGNC:13817]	-	-	-	-	-	-	-
57118	ENSG00000183049	CAMK1D	calcium/calmodulin dependent protein kinase ID [Source:HGNC name;Acc:HGNC:19341]	-	-	-	-	-	-	-
57834	ENSG00000171903	CYP4F11	cytochrome P450 family 4 subfamily F member 11 [Source:HGNC name;Acc:HGNC:13265]	-	-	-	-	-	-	-
63934	ENSG00000198046	ZNF667	zinc finger protein 667 [Source:HGNC name;Acc:HGNC:28854]	-	-	-	-	-	-	-
64405	ENSG00000149654	CDH22	cadherin 22 [Source:HGNC name;Acc:HGNC:13251]	-	-	-	-	-	-	-
64975	ENSG00000182154	MRPL41	mitochondrial ribosomal protein L41 [Source:HGNC name;Acc:HGNC:14492]	DEG	0	NA	-2.6	523.494	0	NA
79168	ENSG00000244482	LILRA6	leukocyte immunoglobulin like receptor A6 [Source:HGNC name;Acc:HGNC:15495]	-	-	-	-	-	-	-
79366	ENSG00000198157	HMGN5	high mobility Cluster nucleosome binding domain 5 [Source:HGNC name;Acc:HGNC:8013]	DEG	2.4	436.731	1.41	140.308	0	NA
79585	ENSG00000262246	CORO7	coronin 7 [Source:HGNC name;Acc:HGNC:26161]	-	-	-	-	-	-	-
79623	ENSG00000158089	GALNT14	polypeptide N-acetylgalactosaminyltransferase 14 [Source:HGNC name;Acc:HGNC:22946]	-	-	-	-	-	-	-
79783	ENSG00000175600	SUGCT	succinyl-CoA:glutarate-CoA transferase [Source:HGNC name;Acc:HGNC:16001]	-	-	-	-	-	-	-
79816	ENSG00000104953	TLE6	TLE family member 6, subcortical maternal complex member [Source:HGNC name;Acc:HGNC:30788]	-	-	-	-	-	-	-
79934	ENSG00000123815	COQ8B	coenzyme Q8B [Source:HGNC name;Acc:HGNC:19041]	-	-	-	-	-	-	-
79954	ENSG00000115761	NOL10	nucleolar protein 10 [Source:HGNC name;Acc:HGNC:25862]	-	-	-	-	-	-	-
79998	ENSG00000144031	ANKRD53	ankyrin repeat domain 53 [Source:HGNC name;Acc:HGNC:25691]	-	-	-	-	-	-	-
80032	ENSG00000172000	ZNF556	zinc finger protein 556 [Source:HGNC name;Acc:HGNC:25669]	-	-	-	-	-	-	-
80323	ENSG00000166510	CCDC68	coiled-coil domain containing 68 [Source:HGNC name;Acc:HGNC:24350]	-	-	-	-	-	-	-
80329	ENSG00000111981	ULBP1	UL16 binding protein 1 [Source:HGNC name;Acc:HGNC:14893]	-	-	-	-	-	-	-
81616	ENSG00000130377	ACSBG2	acyl-CoA synthetase bubblegum family member 2 [Source:HGNC name;Acc:HGNC:24174]	-	-	-	-	-	-	-
84694	ENSG00000135355	GJA10	gap junction protein alpha 10 [Source:HGNC name;Acc:HGNC:16995]	-	-	-	-	-	-	-
89927	ENSG00000166780	BMERB1	bMERB domain containing 1 [Source:HGNC name;Acc:HGNC:19213]	-	-	-	-	-	-	-
92552	ENSG00000123594	ATXN3L	ataxin 3 like [Source:HGNC name;Acc:HGNC:24173]	-	-	-	-	-	-	-
114897	ENSG00000173918	C1QTNF1	C1q and TNF related 1 [Source:HGNC name;Acc:HGNC:14324]	-	-	-	-	-	-	-
115290	ENSG00000269190	FBXO17	F-box protein 17 [Source:HGNC name;Acc:HGNC:18754]	DEG	-1.77	327.984	-1.06	94.8423	0	NA
148229	ENSG00000130270	ATP8B3	ATPase phospholipid transporting 8B3 [Source:HGNC name;Acc:HGNC:13535]	-	-	-	-	-	-	-
150160	ENSG00000198445	CCT8L2	chaperonin containing TCP1 subunit 8 like 2 [Source:HGNC name;Acc:HGNC:15553]	-	-	-	-	-	-	-
164656	ENSG00000187045	TMPRSS6	transmembrane serine protease 6 [Source:HGNC name;Acc:HGNC:16517]	-	-	-	-	-	-	-
378805	ENSG00000231721	LINC-PINT	long intergenic non-protein coding RNA, p53 induced transcript [Source:HGNC name;Acc:HGNC:26885]	-	-	-	-	-	-	-
390616	ENSG00000235711	ANKRD34C	ankyrin repeat domain 34C [Source:HGNC name;Acc:HGNC:33888]	-	-	-	-	-	-	-
401466	ENSG00000176731	RBIS	ribosomal biogenesis factor [Source:HGNC name;Acc:HGNC:32235]	DEG	0	NA	-1.39	185.534	0	NA
643376	ENSG00000233436	BTBD18	BTB domain containing 18 [Source:HGNC name;Acc:HGNC:37214]	-	-	-	-	-	-	-
100130348	ENSG00000187066	TMEM262	transmembrane protein 262 [Source:HGNC name;Acc:HGNC:49389]	-	-	-	-	-	-	-

[truncated: 63 more sheets: CAMP_UP.V1_UP, ATF2_UP.V1_DN, RAF_UP.V1_DN, ERBB2_UP.V1_UP, P53_DN.V1_UP, ESC_V6.5_UP_EARLY.V1_DN, PRC2_EZH2_UP.V1_DN, VEGF_A_UP.V1_DN, KRAS.DF.V1_UP, NFE2L2.V2, BMI1_DN_MEL18_DN.V1_DN, LTE2_UP.V1_UP, ESC_J1_UP_LATE.V1_UP, BMI1_DN_MEL18_DN.V1_UP, RAF_UP.V1_UP, LTE2_UP.V1_DN, TBK1.DF_DN, SINGH_KRAS_DEPENDENCY_SIGNATURE, EIF4E_DN, AKT_UP.V1_UP …]
