# Supplementary material for: Single-cell RNA sequencing for the identification of early-stage lung cancer biomarkers from circulating blood
Source: NPJ Genom Med. 2021 Oct 15;6:87. doi: 10.1038/s41525-021-00248-y (PMC8519939; doi:10.1038/s41525-021-00248-y)
Supplement: Supplementary file 6 — Supplementary Data 5 [file 41525_2021_248_MOESM6_ESM.xlsx]

## Sheet: Supplementary Data 5
Supplementary Data 5. Pre-screening tumor-associated antigens (TAAs) (n = 13) using qRT-PCR in primary lung tumors resected from female (n = 16) and male (n = 18) Stage I LUAD patientsa. aFirst four columns contain information on the 34 patients, and the numbers below individual TAA names indicate Ct values of the selected TAAs in individual primary lung tumors.
Patient ID	Sex	Mutation	Current smoker (Past smoker)	CXCL1	CXCL2	CXCL5	CXCL8	GAGE1	GAGE12J	GAGE13	XAGE1B	XAGE1A	PRAME	MAGEA4	CTAG1A	CTAG1B
1	Female	BRAF	No (yes)	NA	35	NA	35.64	43.31	NA	40.19	36.77	35.41	NA	NA	NA	NA
2	Female	EGFR	No (yes)	43.53	27.53	38.43	36.15	43.75	NA	39.99	NA	NA	NA	NA	NA	NA
3	Female	EGFR	No (no)	37.78	28.6	32.38	32.64	41.85	NA	44.17	33.72	29.79	33.04	NA	NA	NA
4	Female	KRAS	No (yes)	NA	42.69	NA	NA	39.69	NA	NA	NA	NA	NA	NA	NA	NA
5	Female	KRAS	No (yes)	34.05	26.41	31.83	29.76	49.02	39.05	38.25	29.58	27.36	31.08	43.58	NA	NA
6	Female	KRAS	No (yes)	NA	31.11	37.72	34.99	NA	NA	NA	NA	NA	NA	NA	43.76	NA
7	Female	KRAS	No (yes)	39.79	31.18	38.51	34.82	NA	NA	48.63	NA	35.84	37.85	43.66	NA	NA
8	Female	KRAS	No (yes)	47.1	32.1	34.61	33.31	NA	NA	NA	NA	32.2	NA	44.47	NA	NA
9	Female	KRAS	No (yes)	32.63	27.36	34.4	29.21	44.54	NA	41.67	30.41	27.68	NA	45.91	NA	NA
10	Female	KRAS	No (yes)	40.57	31.82	36.13	32.59	39.08	NA	46.52	32.56	29.49	39.01	44.86	NA	NA
11	Female	KRAS	No (yes)	NA	32.57	38.93	37.03	NA	NA	NA	NA	NA	NA	NA	NA	NA
12	Female	KRAS	No (yes)	46.47	33.15	41.04	38.05	NA	NA	NA	36.1	32.78	NA	NA	NA	NA
13	Female	NA	No (yes)	NA	36.64	NA	NA	41.36	40.45	NA	NA	NA	40.15	46.07	NA	NA
14	Female	NA	No (yes)	31.03	26.21	28.75	27.22	41.49	48.86	37.77	29	27.76	34.14	NA	NA	NA
15	Female	NA	No (no)	NA	45.35	NA	NA	NA	NA	NA	NA	NA	NA	NA	NA	NA
16	Female	NA	Yes (yes)	NA	32.54	NA	31.79	NA	NA	41.17	NA	NA	NA	NA	NA	NA
17	Male	BRAF	No (yes)	NA	36.4	39.57	NA	43.29	NA	NA	NA	NA	NA	NA	NA	NA
18	Male	EGFR	Yes (yes)	41.37	39.15	NA	NA	42.55	NA	NA	NA	NA	NA	NA	NA	NA
19	Male	EGFR	Yes (yes)	NA	43.87	NA	NA	NA	NA	NA	40.39	NA	NA	NA	NA	NA
20	Male	EGFR	Yes (yes)	NA	36.95	NA	NA	37.08	NA	39.64	NA	NA	NA	45.12	41.5	NA
21	Male	EGFR	No (yes)	NA	40.84	NA	NA	NA	NA	NA	NA	NA	NA	NA	NA	NA
22	Male	KRAS	No (yes)	NA	38.05	NA	NA	42.93	39.08	NA	NA	38.77	NA	43.78	NA	NA
23	Male	KRAS	No (yes)	38.21	30.49	36.3	35.78	38.17	37.96	40.92	39.84	36.66	NA	NA	42.03	NA
24	Male	KRAS	No (yes)	NA	36.02	NA	41	44.55	NA	NA	NA	NA	NA	NA	NA	NA
25	Male	KRAS	No (yes)	35.64	28.46	30.53	28.16	NA	48.48	48.46	37.83	NA	36.84	38.83	40.27	NA
26	Male	KRAS	No (yes)	39.17	32.73	NA	36.35	41.58	NA	NA	34.83	33.1	38.55	NA	42.17	NA
27	Male	KRAS	No (yes)	32.18	24.7	27.67	27.34	48.38	43.06	36.77	23.83	23.69	25.47	32.13	42.38	NA
28	Male	KRAS	No (yes)	NA	40.41	NA	36.65	NA	NA	41.02	NA	NA	NA	NA	NA	NA
29	Male	KRAS	No (yes)	NA	41.62	40.76	38.89	43.95	NA	NA	NA	NA	NA	NA	NA	NA
30	Male	KRAS	No (yes)	NA	43.28	NA	NA	48.8	NA	NA	NA	NA	NA	NA	NA	NA
31	Male	NA	No (yes)	NA	44.79	38.66	NA	NA	NA	40.31	NA	NA	37.54	NA	NA	NA
32	Male	NA	No (yes)	NA	19.3	40.56	NA	NA	NA	NA	NA	NA	39.33	NA	NA	NA
33	Male	NA	No (yes)	NA	43.81	NA	NA	43.51	NA	NA	NA	NA	NA	NA	NA	NA
34	Male	NA	No (yes)	NA	44.99	44.41	NA	40.97	NA	NA	NA	NA	NA	NA	NA	NA
Averaged Ct valuesb				35.61	31.44	34.96	33.49	38.51	38.7	38.48	33.13	31.58	35.29	35.48	NA	NA
No. of quantifiable samples				16	36	21	22	23	9	17	14	15	13	12	8	2
bPatients of which Ct values are ≤ 40.
