# Supplementary material for: Single-cell RNA sequencing for the identification of early-stage lung cancer biomarkers from circulating blood
Source: NPJ Genom Med. 2021 Oct 15;6:87. doi: 10.1038/s41525-021-00248-y (PMC8519939; doi:10.1038/s41525-021-00248-y)
Supplement: Supplementary file 7 — Supplementary Data 6 [file 41525_2021_248_MOESM7_ESM.xlsx]

## Sheet: Supplementary Data 6
Supplementary Data 6. Primer pairs used for qRT-PCR analysis
Gene names	Gene Description	NCBI gene ID	Forward equence	Reverse sequence	Resources	Primer ID
CXCL1	C-X-C motif chemokine ligand 1 [Source:HGNC Symbol;Acc:HGNC:4602]	2919	GAAAGCTTGCCTCAATCCTG	CTTCCTCCTCCCTTCTGGTC	Rajput et al., 2013a	NA
TBXT	T brachyury transcription factor; T-box transcription factor T [Source:HGNC Symbol;Acc:HGNC:11515]	6862	TATGAGCCTCGAATCCACATAGT	CCTCGTTCTGATAAGCAGTCAC	PrimerBank	19743811c1
KRT19	keratin 19 [Source:HGNC Symbol;Acc:HGNC:6436]	3880	AACGGCGAGCTAGAGGTGA	GGATGGTCGTGTAGTAGTGGC	PrimerBank	131412244c1
RGS2	regulator of G protein signaling 2 [Source:HGNC Symbol;Acc:HGNC:9998]	5997	ATACAAGAAGCTACAAGTGGCTG	ACGAGGATAAGAGTTGTTCTCCA	PrimerBank	255708402c2
EPB41L3	erythrocyte membrane protein band 4.1 like 3 [Source:HGNC Symbol;Acc:HGNC:3380]	23136	CTCGGAGACTATGACCCAGATG	CCAGTTCTTTAGTGTGGTTTGGT	PrimerBank	32490571c3
CXCL8	C-X-C motif chemokine ligand 8 [Source:HGNC Symbol;Acc:HGNC:6025]	3576	ACTGAGAGTGATTGAGAGTGGAC	AACCCTCTGCACCCAGTTTTC	PrimerBank	10834978a2
COL8A1	collagen type VIII alpha 1 chain [Source:HGNC Symbol;Acc:HGNC:2215]	1295	GGGAGTGCTGCTTACCATTTC	AGCGGCTTGATCCCATAGTAG	PrimerBank	366392936c1
CDH11	cadherin 11 [Source:HGNC Symbol;Acc:HGNC:1750]	1009	AGAGGTCCAATGTGGGAACG	GGTTGTCCTTCGAGGATACTGT	PrimerBank	16306531c2
CPS1	carbamoyl-phosphate synthase 1 [Source:HGNC Symbol;Acc:HGNC:2323]	1373	AATGAGGTGGGCTTAAAGCAAG	AGTTCCACTCCACAGTTCAGA	PrimerBank	327532712c1
SRGN	serglycin [Source:HGNC Symbol;Acc:HGNC:9361]	5552	GGACTACTCTGGATCAGGCTT	CAAGAGACCTAAGGTTGTCATGG	PrimerBank	45935370c3
SPP1	secreted phosphoprotein 1 [Source:HGNC Symbol;Acc:HGNC:11255]	6696	GAAGTTTCGCAGACCTGACAT	GTATGCACCATTCAACTCCTCG	PrimerBank	352962175c2
GDA	guanine deaminase [Source:HGNC Symbol;Acc:HGNC:4212]	9615	GCAACAATTCACACTGACTCATC	GTGTCACTATGGGCTTCACTC	PrimerBank	356640198c2
LGALS3	galectin 3 [Source:HGNC Symbol;Acc:HGNC:6563]	3958	ATGGCAGACAATTTTTCGCTCC	GCCTGTCCAGGATAAGCCC	PrimerBank	294345474c1
LINC00824	long intergenic non-protein coding RNA 824 [Source:HGNC Symbol;Acc:HGNC:50281]	101927774	ACATGACCCAGCAGAAGAAATA	CTGTGCTGTTGTGGTTGTTG	Primer3	NA
AGR2	anterior gradient 2, protein disulphide isomerase family member [Source:HGNC Symbol;Acc:HGNC:328]	10551	AGAGCAGTTTGTCCTCCTCAA	CAGGTTCGTAAGCATAGAGACG	PrimerBank	219521822c3
GAL	galanin and GMAP prepropeptide [Source:HGNC Symbol;Acc:HGNC:4114]	51083	CCGGCCAAGGAAAAACGAG	GAGGCCATTCTTGTCGCTGA	PrimerBank	88853582c1
COL5A2	collagen type V alpha 2 chain [Source:HGNC Symbol;Acc:HGNC:2210]	1290	CCGGGTCTAGCTGGTGAAAG	TCTCCTCTAGGTCCTAACGGG	PrimerBank	89363016c3
SERPINE2	serpin family E member 2 [Source:HGNC Symbol;Acc:HGNC:8951]	5270	AGACTGGTCCTCGTCAACG	CAGCATTGGCACTTGATAGGATT	PrimerBank	211904151c2
SERPINB2	serpin family B member 2 [Source:HGNC Symbol;Acc:HGNC:8584]	5055	AAATGGGCTTTATCCTTTCCGT	AGCTTTTCACGCAAGTACATCA	PrimerBank	219689109c3
CXCL2	C-X-C motif chemokine ligand 2 [Source:HGNC Symbol;Acc:HGNC:4603]	2920	CATCGAAAAGATGCTGAAAAATG	TTCAGGAACAGCCACCAATA	Rouault et al., 2013b	NA
XAGE1B	X antigen family member 1B [Source:HGNC Symbol;Acc:HGNC:25400]	653067	CGGCGTCAAGGTGAAGATAATA	CCAGCTTGCGTTGTTTCAG	Primer3	NA
XAGE1A	X antigen family member 1A [Source:HGNC Symbol;Acc:HGNC:4111]	653220	CTGGATTCTTTCTCCGCTACTG	TCAGCTGCTGGTTCTTCTTT	Primer3	NA
AKAP12	A-kinase anchoring protein 12 [Source:HGNC Symbol;Acc:HGNC:370]	9590	ATCTACAGAGAAACCCGAAGAGA	TGCAGACTTGCTAGGTTCTTTTT	PrimerBank	197927426c2
COTL1	coactosin like F-actin binding protein 1 [Source:HGNC Symbol;Acc:HGNC:18304]	23406	AGGAGGTCGTACAGAATTTCGC	TGGGCGTCGTAATTGGCTC	PrimerBank	23510452c3
AXL	AXL receptor tyrosine kinase [Source:HGNC Symbol;Acc:HGNC:905]	558	ATCAGCTTCGGCTAGGCAG	TCCGCGTAGCACTAATGTTCT	PrimerBank	157779133c3
TPM1	tropomyosin 1 [Source:HGNC Symbol;Acc:HGNC:12010]	7168	TTGAGAGTCGAGCCCAAAAAG	CATATTTGCGGTCGGCATCTT	PrimerBank	63252899c2
SERPINE1	serpin family E member 1 [Source:HGNC Symbol;Acc:HGNC:8583]	5054	AGTGGACTTTTCAGAGGTGGA	GCCGTTGAAGTAGAGGGCATT	PrimerBank	383286746c3
ARL4C	ADP ribosylation factor like GTPase 4C [Source:HGNC Symbol;Acc:HGNC:698]	10123	CTGCTGGTCATCGCCAACA	ATAGGTGGTGGCCGGGATAA	PrimerBank	38569403c3
GPX2	glutathione peroxidase 2 [Source:HGNC Symbol;Acc:HGNC:4554]	2877	GAATGGGCAGAACGAGCATC	CCGGCCCTATGAGGAACTTC	PrimerBank	375163496c2
PON2	paraoxonase 2 [Source:HGNC Symbol;Acc:HGNC:9205]	5445	GTTGGACCGGCACATTTCTAT	CATTTGCCCAGTGTAAGTTCAAG	PrimerBank	66529293c3
SCRN1	secernin 1 [Source:HGNC Symbol;Acc:HGNC:22192]	9805	TGATTGTGGATCGTGATGAAGC	CGAAAGCTGACTGCAAATGC	PrimerBank	224465189c2
ZFP36L1	ZFP36 ring finger protein like 1 [Source:HGNC Symbol;Acc:HGNC:1107]	677	CAGGATTCTCTCTCGGACCAG	CAGGCGTCTTGAGTTGTCCA	PrimerBank	347659002c3
SMAD3	SMAD family member 3 [Source:HGNC Symbol;Acc:HGNC:6769]	4088	TGGACGCAGGTTCTCCAAAC	CCGGCTCGCAGTAGGTAAC	PrimerBank	223029439c1
PRAME	preferentially expressed antigen in melanoma [Source:HGNC Symbol;Acc:HGNC:9336]	23532	CAGGACTTCTGGACTGTATGGT	CTACGAGCACCTCTACTGGAA	PrimerBank	46249370c2
CSN3	casein kappa [Source:HGNC Symbol;Acc:HGNC:2446]	1448	CCAATTTGTACCAACGTAGACCA	GGGCATGTGGCCTAACTACAG	PrimerBank	148491102c1
RARRES1	retinoic acid receptor responder 1 [Source:HGNC Symbol;Acc:HGNC:9867]	5918	AAACCCCTTGGAAATAGTCAGC	GGAAAGCCAAATCCCAGATGAG	PrimerBank	46255042c1
FDCSP	follicular dendritic cell secreted protein [Source:HGNC Symbol;Acc:HGNC:19215]	260436	AGTGGCTGTTGGTTTCCCAG	GGCGAAATGGATATGGGTAAGG	PrimerBank	23308591a1
CD74	CD74 molecule [Source:HGNC Symbol;Acc:HGNC:1697]	972	CCGGCTGGACAAACTGACA	GGTGCATCACATGGTCCTCTG	PrimerBank	68448543b1
CD24	CD24 molecule [Source:HGNC Symbol;Acc:HGNC:1645]	100133941	CTCCTACCCACGCAGATTTATTC	AGAGTGAGACCACGAAGAGAC	PrimerBank	73623396c1
APOL1	apolipoprotein L1 [Source:HGNC Symbol;Acc:HGNC:618]	8542	TGGACTACGGAAAGAAGTGGT	CCTCCTTCAATTTGTCAAGGCTT	PrimerBank	211938439c1
KRT19	keratin 19 [Source:HGNC Symbol;Acc:HGNC:6436]	3880	AACGGCGAGCTAGAGGTGA	GGATGGTCGTGTAGTAGTGGC	PrimerBank	131412244c1
TCN1	transcobalamin 1 [Source:HGNC Symbol;Acc:HGNC:11652]	6947	CATCCGCCTAAAACCTCTGTT	CCGAGCTTACATCTGACAATCTG	PrimerBank	133987572c2
KRT23	keratin 23 [Source:HGNC Symbol;Acc:HGNC:6438]	25984	TACTAGGCGGAAATGGGAAGG	TCTTACCATCCACTATCTGCTCC	PrimerBank	27894338c1
CFTR	cystic fibrosis transmembrane conductance regulator [Source:HGNC Symbol;Acc:HGNC:1884]	1080	CCTATGACCCGGATAACAAGGA	GAACACGGCTTGACAGCTTTA	PrimerBank	90421312c3
IGFBP3	insulin like growth factor binding protein 3 [Source:HGNC Symbol;Acc:HGNC:5472]	3486	AGAGCACAGATACCCAGAACT	GGTGATTCAGTGTGTCTTCCATT	PrimerBank	62243247c1
PDZK1IP1	PDZK1 interacting protein 1 [Source:HGNC Symbol;Acc:HGNC:16887]	10158	CATGATCCTGACCGTCGGAAA	TGCTCACTGGACCTGAAACTG	PrimerBank	41152089c2
GRB7	growth factor receptor bound protein 7 [Source:HGNC Symbol;Acc:HGNC:4567]	2886	GGTTTGGAGGACCACGAGTC	CGGAAGACGAAGCGGCTATC	PrimerBank	334883160c2
LCN2	lipocalin 2 [Source:HGNC Symbol;Acc:HGNC:6526]	3934	GACAACCAATTCCAGGGGAAG	GCATACATCTTTTGCGGGTCT	PrimerBank	108936956c2
ERBB2	erb-b2 receptor tyrosine kinase 2 [Source:HGNC Symbol;Acc:HGNC:3430]	2064	TGGCCTGTGCCCACTATAAG	AGGAGAGGTCAGGTTTCACAC	PrimerBank	54792097c3
HLA-DRA	major histocompatibility complex, class II, DR alpha [Source:HGNC Symbol;Acc:HGNC:4947]	3122	ATACTCCGATCACCAATGTACCT	GACTGTCTCTGACACTCCTGT	PrimerBank	301171411c3
ORMDL3	ORMDL sphingolipid biosynthesis regulator 3 [Source:HGNC Symbol;Acc:HGNC:16038]	94103	AACACGCGGGTGATGAACAG	AGGGACACTCACAAACGGGA	PrimerBank	307133778c1
CXCL5	C-X-C motif chemokine ligand 5 [Source:HGNC Symbol;Acc:HGNC:10642]	6374	AGCTGCGTTGCGTTTGTTTAC	TGGCGAACACTTGCAGATTAC	PrimerBank	41872613c1
ONECUT2	one cut homeobox 2 [Source:HGNC Symbol;Acc:HGNC:8139]	9480	CAAACGCCCGTCAAAGGAGAT	GCTCAGATCGTCTTGCCACTT	PrimerBank	119220563c3
EPCAM	epithelial cell adhesion molecule [Source:HGNC Symbol;Acc:HGNC:11529]	4072	AATCGTCAATGCCAGTGTACTT	TCTCATCGCAGTCAGGATCATAA	PrimerBank	218505669c1
KRT81	keratin 81 [Source:HGNC Symbol;Acc:HGNC:6458]	3887	GCATTGGGGCTGTGAATGTCT	ACCCAGGGAGCTGATACCAC	PrimerBank	4504931a1
UCHL1	ubiquitin C-terminal hydrolase L1 [Source:HGNC Symbol;Acc:HGNC:12513]	7345	AATGTCGGGTAGATGACAAGGT	GGCATTCGTCCATCAAGTTCATA	PrimerBank	239835751c2
XAGE1B	X antigen family member 1B [Source:HGNC Symbol;Acc:HGNC:25400]	653067	CGGCGTCAAGGTGAAGATAATA	CCAGCTTGCGTTGTTTCAG	Primer3	NA
XAGE1A	X antigen family member 1A [Source:HGNC Symbol;Acc:HGNC:4111]	653220	CTGGATTCTTTCTCCGCTACTG	TCAGCTGCTGGTTCTTCTTT	Primer3	NA
NOP10	NOP10 ribonucleoprotein [Source:HGNC Symbol;Acc:HGNC:14378]	55505	CAGTATTACCTCAACGAGCAGG	GGCTGAGCAGGTCTGTTGTC	PrimerBank	77812675c1
CAV1	caveolin 1 [Source:HGNC Symbol;Acc:HGNC:1527]	857	GCGACCCTAAACACCTCAAC	ATGCCGTCAAAACTGTGTGTC	PrimerBank	290542358c1
LGALS1	galectin 1 [Source:HGNC Symbol;Acc:HGNC:6561]	3956	TCGCCAGCAACCTGAATCTC	GCACGAAGCTCTTAGCGTCA	PrimerBank	85815826c1
ALDH1A1	aldehyde dehydrogenase 1 family member A1 [Source:HGNC Symbol;Acc:HGNC:402]	216	CTGCTGGCGACAATGGAGT	CGCAATGTTTTGATGCAGCCT	PrimerBank	327365354c3
KPNA2	karyopherin subunit alpha 2 [Source:HGNC Symbol;Acc:HGNC:6395]	3838	ACATAATCCGGGCTGGTTTGA	GGGAGATGCCAACAGAGAAATG	PrimerBank	62388891c3
PRAME	preferentially expressed antigen in melanoma [Source:HGNC Symbol;Acc:HGNC:9336]	23532	CAGGACTTCTGGACTGTATGGT	CTACGAGCACCTCTACTGGAA	PrimerBank	46249370c2
SCD	stearoyl-CoA desaturase [Source:HGNC Symbol;Acc:HGNC:10571]	6319	TTCCTACCTGCAAGTTCTACACC	CCGAGCTTTGTAAGAGCGGT	PrimerBank	53759150c3
NAA38	N(alpha)-acetyltransferase 38, NatC auxiliary subunit [Source:HGNC Symbol;Acc:HGNC:28212]	84316	GCATTCGCATGACAGATGGAC	CGACGGCTTGAGGAACTCC	PrimerBank	40254987c1
PHPT1	phosphohistidine phosphatase 1 [Source:HGNC Symbol;Acc:HGNC:30033]	29085	GCTGCGACTGTGAGTGTCT	TCTCAGTTGAAATGGCGTGCT	PrimerBank	6841504a2
SLIRP	SRA stem-loop interacting RNA binding protein [Source:HGNC Symbol;Acc:HGNC:20495]	81892	CAGAAGAAGGACTTCGGAATGC	TCTAGTGTGAACCTGGACCTTT	PrimerBank	188528653c2
EMC4	ER membrane protein complex subunit 4 [Source:HGNC Symbol;Acc:HGNC:28032]	51234	CGCTTCAAGTGGGCCATTG	ACTGGGTAGAGCGAGTCTCC	PrimerBank	24475963c1
AKAP12	A-kinase anchoring protein 12 [Source:HGNC Symbol;Acc:HGNC:370]	9590	ATCTACAGAGAAACCCGAAGAGA	TGCAGACTTGCTAGGTTCTTTTT	PrimerBank	197927426c2
CKS2	CDC28 protein kinase regulatory subunit 2 [Source:HGNC Symbol;Acc:HGNC:2000]	1164	TTCGACGAACACTACGAGTACC	GGACACCAAGTCTCCTCCAC	PrimerBank	4502858c1
GNG11	G protein subunit gamma 11 [Source:HGNC Symbol;Acc:HGNC:4403]	2791	CCTGCCCTTCACATCGAAGAT	CTTCTTTGCGAAGCTGCTCAA	PrimerBank	91807126c1
FABP5	fatty acid binding protein 5 [Source:HGNC Symbol;Acc:HGNC:3560]	2171	TGAAGGAGCTAGGAGTGGGAA	TGCACCATCTGTAAAGTTGCAG	PrimerBank	323462197c1
ABCC2	ATP binding cassette subfamily C member 2 [Source:HGNC Symbol;Acc:HGNC:53]	1244	TCTCTCGATACTCTGTGGCAC	CTGGAATCCGTAGGAGATGAAGA	PrimerBank	188595701c2
GAGE1	G antigen 1 [Source:HGNC Symbol;Acc:HGNC:4098]	2543	ATCGACCTATCGGCCTAGACC	ATCTTCACACTCACACCCAGT	PrimerBank	4503877a3
GAGE13	G antigen 13 [Source:HGNC Symbol;Acc:HGNC:29081]	645051	CTACGTAGAGCCTCCTGAAATG	GATCCTGACGTTGAGTTGCT	Primer3	NA
GAGE12J	G antigen 12J [Source:HGNC Symbol;Acc:HGNC:17778]	729396	GCCTAGACCAAGACCCTATGTA	TCTTCAGGTGTTGCTGGTTC	Primer3	NA
MAGEA4	MAGE family member A4 [Source:HGNC Symbol;Acc:HGNC:6802]	4103	CCTCTGCCTTACCCACTACCA	CCTTGTTACTGAGTGCTTCTCG	PrimerBank	58530870c1
MT2A	metallothionein 2A [Source:HGNC Symbol;Acc:HGNC:7406]	4502	CCGCTCCCAGATGTAAAGAAC	AGGAATATAGCAAACGGTCACG	Primer3	NA
RHOBTB3	Rho related BTB domain containing 3 [Source:HGNC Symbol;Acc:HGNC:18757]	22836	ACATGCCCACTATGTACCTCA	TTCAAGATAGGTCGCTCCTAGTT	PrimerBank	115430107c2
HMGA2	high mobility group AT-hook 2 [Source:HGNC Symbol;Acc:HGNC:5009]	8091	ACCCAGGGGAAGACCCAAA	CCTCTTGGCCGTTTTTCTCCA	PrimerBank	62912480c1
IFITM3	interferon induced transmembrane protein 3 [Source:HGNC Symbol;Acc:HGNC:5414]	10410	TCTTCCAGGCCTATGGATAGAT	GAAGTTGGAGTACGTGGGATAC	Primer3	NA
GTSF1	gametocyte specific factor 1 [Source:HGNC Symbol;Acc:HGNC:26565]	121355	CAAGCTGTGATGACAGAAGTTGT	AGCCAGAGTCTCTTGTCTAAGG	PrimerBank	194306536c3
RMRP	RNA component of mitochondrial RNA processing endoribonuclease [Source:HGNC Symbol;Acc:HGNC:10031]	6023	CTCCAAAGTCCGCCAAGAA	CACTGCCTGCGTAACTAGAG	Primer3	NA
TDRD12	tudor domain containing 12 [Source:HGNC Symbol;Acc:HGNC:25044]	91646	AAATCAATTACGTCTTCCGCAGA	TGTGCAGTACAGGCTGAATTTT	PrimerBank	161016764c2
UAP1	UDP-N-acetylglucosamine pyrophosphorylase 1 [Source:HGNC Symbol;Acc:HGNC:12457]	6675	CTCCAGGCCATGAACTTTGAG	TCCATTCGTGCATCCACATTC	PrimerBank	156627574c2
FAM9C	family with sequence similarity 9 member C [Source:HGNC Symbol;Acc:HGNC:18405]	171484	AACACACGGGGGTTGATACC	GACATTCGGCAACTTCAGAGAA	PrimerBank	28274703a1
RHOXF2B	Rhox homeobox family member 2B [Source:HGNC Symbol;Acc:HGNC:33519]	727940	GACTCTCGTCTCATGCAGTAATC	GAATGTCTGGGTCGGTGTAAG	Primer3	NA
RHOXF2	Rhox homeobox family member 2 [Source:HGNC Symbol;Acc:HGNC:30011]	84528	CCAGAGCGAGAAGGAACCTG	CGAGTTCAGTCACATTCATGCTT	PrimerBank	14249119a2
AK5	adenylate kinase 5 [Source:HGNC Symbol;Acc:HGNC:365]	26289	GGATTTCCAAGAGATGTTGCCC	GCTTTTACATTGTCGTCTGGTCG	PrimerBank	320118913c3
CTAG1A	cancer/testis antigen 1A [Source:HGNC Symbol;Acc:HGNC:24198]	246100	TGTGTCCGGCAACATACTGAC	CAGAAAGCACTGCGTGATCCA	PrimerBank	21281685a1
NT5E	5'-nucleotidase ecto [Source:HGNC Symbol;Acc:HGNC:8021]	4907	AAGGACTGATCGAGCCACTC	GGAAGTGTATCCAACGATTCCCA	PrimerBank	325651882c3
CTAG1B	cancer/testis antigen 1B [Source:HGNC Symbol;Acc:HGNC:2491]	1485	GTCCGGCAACATACTGACTATC	GTGATCCACATCAACAGGGAA	Primer3	NA
TGM2	transglutaminase 2 [Source:HGNC Symbol;Acc:HGNC:11778]	7052	CGTGACCAACTACAACTCGG	CATCCACGACTCCACCCAG	PrimerBank	39777596c3
KRT81	keratin 81 [Source:HGNC Symbol;Acc:HGNC:6458]	3887	GCATTGGGGCTGTGAATGTCT	ACCCAGGGAGCTGATACCAC	PrimerBank	4504931a1
S100A6	S100 calcium binding protein A6 [Source:HGNC Symbol;Acc:HGNC:10496]	6277	GGGAGGGTGACAAGCACAC	AGCTTCGAGCCAATGGTGAG	PrimerBank	7657532a1
AKR1C2	aldo-keto reductase family 1 member C2 [Source:HGNC Symbol;Acc:HGNC:385]	1646	GTAAAGCTCTAGAGGCCGT	CTGGTCGATGGGAATTGCT	RTPrimerDB	2287
ALDH1A1	aldehyde dehydrogenase 1 family member A1 [Source:HGNC Symbol;Acc:HGNC:402]	216	CTGCTGGCGACAATGGAGT	CGCAATGTTTTGATGCAGCCT	PrimerBank	327365354c3
AKR1C3	aldo-keto reductase family 1, member C3; type IIb 3-alpha hydroxysteroid dehydrogenase; chlordecone reductase homolog; prostag [Source:HGNC Symbol;Acc:HGNC:386]	8644	GAGACAAACGATGGGTGGACC	TGGAACTCAAAAACCTGCACG	PrimerBank	24497583a2
AKR1B10	aldo-keto reductase family 1 member B10 [Source:HGNC Symbol;Acc:HGNC:382]	57016	GTGACACCAGCACGCATTG	GCATTGAAGGGATAGTCTTCCAA	PrimerBank	223468662c2
AKR1C1	aldo-keto reductase family 1 member C1 [Source:HGNC Symbol;Acc:HGNC:384]	1645	TCCAGTGTCTGTAAAGCCAGG	CCAGCAGTTTTCTCTGGTTGAA	PrimerBank	5453543a2
MGST1	microsomal glutathione S-transferase 1 [Source:HGNC Symbol;Acc:HGNC:7061]	4257	ATTGGCCTCCTGTATTCCTTGA	GTGCTCCGACAAATAGTCTGAAG	PrimerBank	22035633c2
CYP24A1	cytochrome P450 family 24 subfamily A member 1 [Source:HGNC Symbol;Acc:HGNC:2602]	1591	GATTTTCCGCATGAAGTTGGGT	CCTTCCACGGTTTGATCTCCA	PrimderBank	193083116c2
FTLP3	ferritin light chain pseudogene 3 [Source:HGNC Symbol;Acc:HGNC:4000]	284764	GATCTTCATGCCCTGGATTCT	GTGGTCACCCATCTTCTTGAT	Primer3	NA
KRT7	keratin 7 [Source:HGNC Symbol;Acc:HGNC:6445]	3855	GGACATCGAGATCGCCACCT	ACCGCCACTGCTACTGCCA	RTPrimerDB	3133
PTGR1	prostaglandin reductase 1 [Source:HGNC Symbol;Acc:HGNC:18429]	22949	AGTGATGGTTAATGCAGCAGC	AGGAGACGCTTTCTTCAAGGT	PrimerBank	226056129c3
S100A4	S100 calcium binding protein A4 [Source:HGNC Symbol;Acc:HGNC:10494]	6275	GATGAGCAACTTGGACAGCAA	CTGGGCTGCTTATCTGGGAAG	PrimerBank	4506765a1
ABCC2	ATP binding cassette subfamily C member 2 [Source:HGNC Symbol;Acc:HGNC:53]	1244	TCTCTCGATACTCTGTGGCAC	CTGGAATCCGTAGGAGATGAAGA	PrimerBank	188595701c2
KYNU	kynureninase [Source:HGNC Symbol;Acc:HGNC:6469]	8942	GTCACAACTACAACTTCACGGA	CCCCACTGAACAGGATCACTG	PrimerBank	74101436c3
FTLP2	ferritin light chain pseudogene 2 [Source:HGNC Symbol;Acc:HGNC:4001]	392437	CTCCTACACCTACCTCTCTCTG	AGCCAATTCGCGGAAGAA	Primer3	NA
ALDH3A1	aldehyde dehydrogenase 3 family member A1 [Source:HGNC Symbol;Acc:HGNC:405]	218	TGTTCTCCAGCAACGACAAGG	AGGGCAGAGAGTGCAAGGT	PrimerBank	206597438c3
RPS4Y1	ribosomal protein S4, Y-linked 1 [Source:HGNC Symbol;Acc:HGNC:10425]	6192	GGTTCGAGTGGATGTCACATAC	CGGAAATGTTCACCTGTCTTCTC	PrimerBank	71164879c2
SPINT2	serine peptidase inhibitor, Kunitz type 2 [Source:HGNC Symbol;Acc:HGNC:11247]	10653	AAGACCACTCCAGCGATATGT	TCCTCAGAGCGGTAGCTGTT	PrimerBank	260656007c1
CA12	carbonic anhydrase 12 [Source:HGNC Symbol;Acc:HGNC:1371]	771	AGGCCAGGAAGCATTCGTC	GGGAAGGGTCGTCCATGTG	PrimerBank	45935382c3
CDH1	cadenin 1 [Source:HGNC Symbol;Acc:HGNC:1748]	999	ATTTTTCCCTCGACACCCGAT	TCCCAGGCGTAGACCAAGA	PrimerBank	169790842c2
CTNNB1	catenin beta 1 [Source:HGNC Symbol;Acc:HGNC:2514]	1499	AGCTTCCAGACACGCTATCAT	CGGTACAACGAGCTGTTTCTAC	PrimerBank	148233337c3
CCND1	cyclin D1 [Source:HGNC Symbol;Acc:HGNC:1582]	595	CGATGCCAACCTCCTCAACGAC	CCAGCATCCAGGTGGCGACG	Primer3	NA
ACTG1	actin gamma 1 [Source:HGNC Symbol;Acc:HGNC:144]	71	CCGAGCCGTGTTTCCTTCC	GCCATGCTCAATGGGGTACT	PrimerBank	316659408c1
MIR532	microRNA 532 [Source:HGNC Symbol;Acc:HGNC:32795]	693124	CATGCCTTGAGTGTAGGACCGT	NA	Takara Bio USAc	NA
MIR1266	microRNA 1266 [Source:HGNC Symbol;Acc:HGNC:35334]	100302202	CCCTGTTCTATGCCCTGAGGGA	NA	Takara Bio USAc	NA
MIR3163	microRNA 3163 [Source:HGNC Symbol;Acc:HGNC:38209]	100423029	TATAAAATGAGGGCAGTAAGAC	NA	Takara Bio USAc	NA
aRajput S, Volk-Draper LD, Ran S. TLR4 is a novel determinant of the response to paclitaxel in breast cancer. Mol Cancer Ther. 2013;12(8):1676-87.
bRouault C, Pellegrinelli V, Schilch R, Cotillard A, Poitou C, Tordjman J, et al. Roles of chemokine ligand-2 (CXCL2) and neutrophils in influencing endothelial cell function and inflammation of human adipose tissue. Endocrinology. 2013;154(3):1069-79.
cMir-X miRNA First-Strand Synthesis Kits
